# Supplementary material for: Identification of three immunodominant motifs with atypical isotype profile scattered over the Onchocerca volvulus proteome
Source: PLoS Negl Trop Dis. 2017 Jan 26;11(1):e0005330. doi: 10.1371/journal.pntd.0005330 (PMC5295699; doi:10.1371/journal.pntd.0005330)
Supplement: S1 File — (XLSX) [file pntd.0005330.s007.xlsx]

## Sheet: 20902 stat. signif. peptides
ID	logFC	-log adj. P-value	B	delta
OVOC10_OVP03847_WBGene00236819;367	2.85335	1.34551	-0.665348	3187.69
OVOC10_OVP03847_WBGene00236819;571	3.33036	1.52633	0.248684	2500.52
OVOC10_OVP03847_WBGene00236819;577	3.0282	1.35865	-0.59403	1943.75
OVOC100_OVP01280_WBGene00236909;133	3.4341	1.40243	-0.374301	6034.56
OVOC100_OVP01280_WBGene00236909;175	3.18469	1.47784	0.0095674	4009.92
OVOC100_OVP01280_WBGene00236909;181	3.97353	1.49465	0.0929963	6813.8
OVOC10000_OVP11694_WBGene00246809;235	3.54351	1.30267	-0.877729	9447.5
OVOC10000_OVP11694_WBGene00246809;343	3.5826	1.72403	1.22687	5783.82
OVOC10000_OVP11694_WBGene00246809;37	4.655	1.59123	0.56845	21589.3
OVOC10003_OVP01093_WBGene00246812;25	2.69314	1.31221	-0.828045	1503.67
OVOC10003_OVP01093_WBGene00246812;55	2.86549	1.46871	-0.0317863	1628.46
OVOC10003_OVP01093_WBGene00246812;637	3.28936	1.39436	-0.417095	2225.99
OVOC10003_OVP01093_WBGene00246812;643	4.75671	2.87485	6.22163	11581.8
OVOC10003_OVP01093_WBGene00246812;661	3.32046	1.59287	0.577464	3668.69
OVOC10004_OVP08143_WBGene00246813;211	2.68459	1.36608	-0.55459	1501.82
OVOC10004_OVP08143_WBGene00246813;217	3.05833	1.42605	-0.253746	2910.72
OVOC10004_OVP08143_WBGene00246813;373	3.59966	1.53523	0.289474	4959.88
OVOC10004_OVP08143_WBGene00246813;583	3.91038	1.69638	1.08516	4347.62
OVOC10004_OVP08143_WBGene00246813;907	3.03619	1.35713	-0.602265	4093.06
OVOC10004_OVP08143_WBGene00246813;913	2.55212	1.47481	-0.00611151	12977
OVOC10005_OVP11947_WBGene00246814;61	4.33703	1.33529	-0.714705	13464.2
OVOC10006_OVP06158_WBGene00246815;133	4.13238	1.60665	0.641912	9830.25
OVOC10006_OVP06158_WBGene00246815;439	2.12977	1.33345	-0.724094	1985.84
OVOC10006_OVP06158_WBGene00246815;535	4.16363	1.59123	0.567629	5781.42
OVOC10008_OVP04560_WBGene00246817;109	2.48455	1.76539	1.44184	918.103
OVOC10008_OVP04560_WBGene00246817;175	3.19334	1.49842	0.111184	2548.31
OVOC10008_OVP04560_WBGene00246817;553	4.63598	1.76177	1.42159	7820.78
OVOC10008_OVP04560_WBGene00246817;607	3.25173	1.53726	0.299843	5707.56
OVOC10008_OVP04560_WBGene00246817;685	3.7631	1.33917	-0.696575	7731.91
OVOC10008_OVP04560_WBGene00246817;73	3.8036	1.65493	0.891461	4100.31
OVOC10008_OVP04560_WBGene00246817;79	4.34904	2.2421	3.62523	5337.94
OVOC10009_OVP09476_WBGene00246818;61	4.17615	1.70861	1.15127	5330.08
OVOC10010_OVP12425_WBGene00246819;1135	3.82412	1.50982	0.170655	5777.16
OVOC10010_OVP12425_WBGene00246819;1171	2.92088	1.32276	-0.775166	2900.75
OVOC10010_OVP12425_WBGene00246819;127	2.14906	1.30267	-0.87781	860.146
OVOC10010_OVP12425_WBGene00246819;1459	3.2146	2.56898	5.00794	1366.07
OVOC10010_OVP12425_WBGene00246819;151	4.04865	2.36001	4.07595	7682.32
OVOC10010_OVP12425_WBGene00246819;379	3.75857	1.44079	-0.181589	6632.52
OVOC10010_OVP12425_WBGene00246819;415	3.14316	1.74957	1.36052	2089.79
OVOC10010_OVP12425_WBGene00246819;529	5.61409	2.32636	3.95036	17959.2
OVOC10010_OVP12425_WBGene00246819;949	4.03441	1.38697	-0.455303	12421.8
OVOC10011_OVP09236_WBGene00246820;157	4.00799	2.07039	2.86256	3632.73
OVOC10011_OVP09236_WBGene00246820;205	2.86253	1.32842	-0.747146	1893.12
OVOC10011_OVP09236_WBGene00246820;241	2.73802	1.30565	-0.861357	1225.97
OVOC10013_OVP04474_WBGene00246822;169	3.03469	1.64124	0.825774	8978.32
OVOC10015_OVP11941_WBGene00246824;109	3.5515	1.33173	-0.732099	6129.37
OVOC10015_OVP11941_WBGene00246824;421	3.52636	1.68845	1.04944	2590.97
OVOC10015_OVP11941_WBGene00246824;841	2.65141	1.48814	0.0588731	2277.51
OVOC10015_OVP11941_WBGene00246824;847	2.83507	1.34372	-0.673236	2413.28
OVOC10015_OVP11941_WBGene00246824;91	2.60068	1.49994	0.118888	1577.12
OVOC10015_OVP11941_WBGene00246824;955	2.35533	1.3358	-0.712031	854.175
OVOC10017_OVP07355_WBGene00246826;1285	1.70912	1.34593	-0.662884	331.622
OVOC10017_OVP07355_WBGene00246826;1585	3.05779	1.48671	0.0515027	1801.9
OVOC10017_OVP07355_WBGene00246826;259	3.76956	1.65041	0.873314	5323.96
OVOC10017_OVP07355_WBGene00246826;31	4.84249	2.1911	3.39879	20978.8
OVOC10017_OVP07355_WBGene00246826;511	3.07162	1.43791	-0.195822	1903
OVOC10017_OVP07355_WBGene00246826;547	3.79423	1.64422	0.842632	7826.81
OVOC10017_OVP07355_WBGene00246826;571	2.14219	1.36687	-0.550949	773.639
OVOC10017_OVP07355_WBGene00246826;913	3.81672	1.42485	-0.258726	4000.85
OVOC10017_OVP07355_WBGene00246826;97	4.56586	2.62391	5.20901	6264.55
OVOC10018_OVP04908_WBGene00246827;19	4.31253	1.74926	1.35863	6768.14
OVOC1002_OVP01534_WBGene00237811;463	3.68177	1.45936	-0.0788483	4912.18
OVOC1002_OVP01534_WBGene00237811;661	3.56255	1.68989	1.05522	2850.9
OVOC1002_OVP01534_WBGene00237811;667	3.32457	1.50591	0.146896	2201.91
OVOC10021_OVP07668_WBGene00246830;7	2.49737	1.37791	-0.497799	1274.07
OVOC10024_OVP01971_WBGene00246833;19	3.08555	1.61352	0.683849	1573.04
OVOC10024_OVP01971_WBGene00246833;25	3.22393	1.48657	0.0507252	3384.36
OVOC10024_OVP01971_WBGene00246833;31	3.04347	1.39924	-0.390146	3490.73
OVOC10024_OVP01971_WBGene00246833;379	2.85461	1.63292	0.780493	5187.16
OVOC10024_OVP01971_WBGene00246833;451	5.6225	2.23577	3.58949	31355.7
OVOC10024_OVP01971_WBGene00246833;457	3.56115	1.35123	-0.6342	5556.69
OVOC10024_OVP01971_WBGene00246833;73	2.7249	1.48849	0.0606814	1221.94
OVOC10024_OVP01971_WBGene00246833;799	2.44332	1.76545	1.44594	1103.77
OVOC10025_OVP06873_WBGene00246834;43	3.231	1.63579	0.796209	1418.44
OVOC10026_OVP02420_WBGene00246835;211	3.14642	1.64345	0.83892	1653.09
OVOC10026_OVP02420_WBGene00246835;265	3.27922	1.42559	-0.256293	3999.46
OVOC10026_OVP02420_WBGene00246835;97	3.57537	1.44933	-0.132444	7500.31
OVOC10027_OVP08684_WBGene00246836;631	3.05786	1.35694	-0.603624	4628.07
OVOC10027_OVP08684_WBGene00246836;745	2.15514	1.38805	-0.44899	518.934
OVOC10027_OVP08684_WBGene00246836;829	2.36388	1.31498	-0.81575	1007.86
OVOC10028_OVP10734_WBGene00246837;55	3.06371	1.32526	-0.76196	2477.05
OVOC10029_OVP04388_WBGene00246838;253	2.69568	1.31929	-0.790904	1388.34
OVOC10032_OVP02866_WBGene00246841;133	2.47271	1.42652	-0.252231	1486.15
OVOC10032_OVP02866_WBGene00246841;325	1.96111	1.30464	-0.866075	1366.26
OVOC10032_OVP02866_WBGene00246841;43	3.12887	1.38709	-0.454086	7022.6
OVOC10034_OVP01148_WBGene00246843;121	2.43811	1.30732	-0.852643	3708.68
OVOC10034_OVP01148_WBGene00246843;145	2.82595	1.30279	-0.876664	3246.98
OVOC10036_OVP12071_WBGene00246845;451	3.77798	1.84218	1.82493	2459.21
OVOC10037_OVP06027_WBGene00246846;103	3.64123	1.6623	0.926536	2976.5
OVOC10037_OVP06027_WBGene00246846;115	3.81078	2.50996	4.75602	2449.61
OVOC10037_OVP06027_WBGene00246846;121	2.22309	1.34945	-0.643228	679.93
OVOC10037_OVP06027_WBGene00246846;145	3.40451	1.82817	1.75462	2064.27
OVOC10037_OVP06027_WBGene00246846;175	2.36219	1.31951	-0.789673	1148.1
OVOC10037_OVP06027_WBGene00246846;205	3.50201	1.44986	-0.129607	2769.58
OVOC10037_OVP06027_WBGene00246846;211	3.71394	1.35681	-0.604449	4841.07
OVOC10037_OVP06027_WBGene00246846;37	4.22744	2.81	5.94676	3406.43
OVOC10037_OVP06027_WBGene00246846;49	3.16761	1.93817	2.28811	1579.82
OVOC10037_OVP06027_WBGene00246846;73	3.00833	1.35044	-0.63802	1975.63
OVOC10037_OVP06027_WBGene00246846;85	3.84812	1.31963	-0.788758	5732.07
OVOC10037_OVP06027_WBGene00246846;97	3.35444	1.76147	1.41953	1455.33
OVOC10038_OVP09899_WBGene00246847;13	2.31679	1.42237	-0.272402	1487.31
OVOC10038_OVP09899_WBGene00246847;151	2.91461	1.60232	0.616887	4475.93
OVOC10038_OVP09899_WBGene00246847;355	2.68511	1.37536	-0.511108	1698.41
OVOC1004_OVP02935_WBGene00237813;367	3.34232	1.61942	0.708815	2470.44
OVOC1004_OVP02935_WBGene00237813;43	3.03704	1.61305	0.680456	1618.24
OVOC1004_OVP02935_WBGene00237813;547	3.36342	1.3561	-0.607823	4678.71
OVOC1004_OVP02935_WBGene00237813;553	3.70005	1.35134	-0.633387	8660.49
OVOC1004_OVP02935_WBGene00237813;637	3.49653	1.4002	-0.384825	5797.35
OVOC1004_OVP02935_WBGene00237813;697	3.23753	1.66734	0.950118	5868.45
OVOC1004_OVP02935_WBGene00237813;805	2.19138	1.46409	-0.0557008	633.083
OVOC10042_OVP10525_WBGene00246851;163	2.2884	1.68011	1.0082	1006.47
OVOC10044_OVP03008_WBGene00246853;145	4.57959	2.38662	4.20584	7230.57
OVOC10044_OVP03008_WBGene00246853;211	1.8998	1.56669	0.444583	356.837
OVOC10044_OVP03008_WBGene00246853;217	2.94669	2.01196	2.6042	2432.67
OVOC10044_OVP03008_WBGene00246853;235	2.18546	1.65928	0.913634	673.825
OVOC10044_OVP03008_WBGene00246853;241	2.59962	1.38518	-0.464901	1392.84
OVOC10044_OVP03008_WBGene00246853;253	3.44566	1.73914	1.31214	1659.65
OVOC10044_OVP03008_WBGene00246853;325	1.77587	1.47343	-0.0108387	501.859
OVOC10044_OVP03008_WBGene00246853;379	3.12214	1.50285	0.134531	1926.47
OVOC10044_OVP03008_WBGene00246853;391	4.74578	1.75474	1.38698	11122.2
OVOC10044_OVP03008_WBGene00246853;397	4.00023	1.37776	-0.498674	9145.69
OVOC10045_OVP06946_WBGene00246854;163	3.69433	1.6006	0.60792	4081.85
OVOC10045_OVP06946_WBGene00246854;241	3.1008	1.49996	0.119459	2122.08
OVOC10045_OVP06946_WBGene00246854;25	4.06623	1.53625	0.29528	4389.83
OVOC10046_OVP01944_WBGene00246855;19	3.30591	1.30133	-0.884412	3760.5
OVOC10046_OVP01944_WBGene00246855;25	5.65499	3.54104	8.42592	18238.1
OVOC10047_OVP07468_WBGene00246856;265	2.76541	1.35044	-0.638525	1735.81
OVOC10047_OVP07468_WBGene00246856;343	3.11027	1.57785	0.502275	5967.64
OVOC10047_OVP07468_WBGene00246856;49	2.88196	1.44651	-0.14666	2265.09
OVOC10047_OVP07468_WBGene00246856;517	-2.33136	1.33088	-0.735168	-1389.36
OVOC10047_OVP07468_WBGene00246856;679	2.48529	1.75142	1.37055	919.209
OVOC10048_OVP00176_WBGene00246857;163	2.71657	1.30279	-0.876981	5733.15
OVOC10048_OVP00176_WBGene00246857;181	2.4159	1.31606	-0.809042	1388.7
OVOC10048_OVP00176_WBGene00246857;67	2.4636	1.39995	-0.385945	1769.48
OVOC10049_OVP12854_WBGene00246858;49	4.45368	2.69218	5.46803	8846.7
OVOC10049_OVP12854_WBGene00246858;61	2.72472	1.48288	0.0334947	1740.72
OVOC10049_OVP12854_WBGene00246858;67	3.06057	1.74197	1.32616	1688.95
OVOC1005_OVP08605_WBGene00237814;103	4.69379	2.76325	5.74542	8040.34
OVOC1005_OVP08605_WBGene00237814;79	3.48475	1.44377	-0.16356	5285.36
OVOC10051_OVP10590_WBGene00246860;247	2.52875	1.4629	-0.0624861	1537.99
OVOC10051_OVP10590_WBGene00246860;421	2.12081	1.67997	1.00521	582.253
OVOC10051_OVP10590_WBGene00246860;427	3.75353	1.91218	2.14464	11000.5
OVOC10051_OVP10590_WBGene00246860;433	3.18413	1.31735	-0.802402	3450.05
OVOC10051_OVP10590_WBGene00246860;577	3.77327	1.31459	-0.817687	3817.14
OVOC10052_OVP05202_WBGene00246861;517	3.41429	1.5294	0.263731	4376.58
OVOC10052_OVP05202_WBGene00246861;655	3.55231	1.77409	1.48528	7200.49
OVOC10053_OVP09192_WBGene00246862;121	3.3857	1.65671	0.90018	4688.27
OVOC10053_OVP09192_WBGene00246862;589	2.7637	1.34197	-0.684529	2372.81
OVOC10057_OVP06718_WBGene00246866;1099	3.92635	2.16817	3.30964	5303.99
OVOC10057_OVP06718_WBGene00246866;1111	1.58125	1.46976	-0.026313	448.792
OVOC10057_OVP06718_WBGene00246866;1363	3.30624	1.37615	-0.507049	7803.72
OVOC10057_OVP06718_WBGene00246866;187	4.31974	1.57359	0.481999	10156.7
OVOC10057_OVP06718_WBGene00246866;301	3.66383	1.31064	-0.836645	12169
OVOC10057_OVP06718_WBGene00246866;445	3.40672	1.57079	0.466292	3432.73
OVOC10057_OVP06718_WBGene00246866;451	3.06417	1.37196	-0.526511	5467.56
OVOC10057_OVP06718_WBGene00246866;637	3.22388	1.63723	0.804859	2950.24
OVOC10057_OVP06718_WBGene00246866;781	4.19432	2.14391	3.19753	4667.79
OVOC10058_OVP02520_WBGene00246867;121	2.77319	1.38153	-0.48033	1340.52
OVOC1006_OVP02169_WBGene00237815;103	2.81826	1.45052	-0.126256	2454.1
OVOC1006_OVP02169_WBGene00237815;109	2.54863	1.38341	-0.472519	1553.31
OVOC1006_OVP02169_WBGene00237815;205	3.70074	1.51862	0.213314	5268.83
OVOC1006_OVP02169_WBGene00237815;277	3.98497	1.79422	1.57579	5115.16
OVOC1006_OVP02169_WBGene00237815;373	3.22628	1.39759	-0.398303	7806.46
OVOC1006_OVP02169_WBGene00237815;379	4.91888	2.113	3.07943	23972.6
OVOC1006_OVP02169_WBGene00237815;391	3.77889	2.04124	2.73189	11333.1
OVOC1006_OVP02169_WBGene00237815;55	2.94035	1.57972	0.509521	2396.96
OVOC1006_OVP02169_WBGene00237815;553	2.92149	1.4917	0.0779339	4768.73
OVOC1006_OVP02169_WBGene00237815;61	3.75682	1.59865	0.599826	9265.66
OVOC10060_OVP05541_WBGene00246869;121	2.46917	1.34265	-0.680368	1570.61
OVOC10060_OVP05541_WBGene00246869;127	2.4381	1.92729	2.2201	622.981
OVOC10060_OVP05541_WBGene00246869;145	2.87264	1.6006	0.607974	4625.72
OVOC10060_OVP05541_WBGene00246869;151	2.97401	1.56006	0.408863	7441.01
OVOC10062_OVP05805_WBGene00246871;103	3.59633	1.51196	0.182392	15395.8
OVOC10062_OVP05805_WBGene00246871;271	2.78802	2.01425	2.61613	962.532
OVOC10062_OVP05805_WBGene00246871;61	1.39384	1.40461	-0.363103	195.228
OVOC10064_OVP02462_WBGene00246873;103	4.2676	1.6061	0.638582	14084
OVOC10064_OVP02462_WBGene00246873;175	3.65334	1.53069	0.269182	2474.39
OVOC10064_OVP02462_WBGene00246873;277	3.94772	1.38263	-0.475855	7698.23
OVOC10064_OVP02462_WBGene00246873;313	3.01019	1.79056	1.55546	3213.11
OVOC10064_OVP02462_WBGene00246873;325	4.26216	1.67753	0.991469	12226.2
OVOC10064_OVP02462_WBGene00246873;343	3.82143	1.40276	-0.372705	13055.8
OVOC10064_OVP02462_WBGene00246873;349	3.67736	1.31487	-0.816372	6055.33
OVOC10064_OVP02462_WBGene00246873;625	2.94505	1.39313	-0.424727	1688.23
OVOC10064_OVP02462_WBGene00246873;667	2.20646	1.39606	-0.40721	890.047
OVOC10067_OVP06302_WBGene00246876;1441	2.98688	1.39384	-0.41913	3059.39
OVOC10067_OVP06302_WBGene00246876;1687	4.34379	1.63903	0.815753	7958.62
OVOC10067_OVP06302_WBGene00246876;1747	1.84807	1.40818	-0.346037	308.926
OVOC10067_OVP06302_WBGene00246876;1759	3.43571	1.40444	-0.364224	3903.49
OVOC10067_OVP06302_WBGene00246876;1765	4.04988	2.50021	4.70237	3730.65
OVOC10067_OVP06302_WBGene00246876;1813	4.45296	1.31056	-0.837359	15883.5
OVOC10067_OVP06302_WBGene00246876;2131	4.46918	1.32628	-0.756666	16432.7
OVOC10067_OVP06302_WBGene00246876;2221	2.94754	1.44474	-0.155759	2562.78
OVOC10067_OVP06302_WBGene00246876;2227	3.52643	1.35406	-0.618313	9078.8
OVOC10067_OVP06302_WBGene00246876;2233	3.25788	1.43544	-0.211378	2015.75
OVOC10067_OVP06302_WBGene00246876;745	2.64516	1.42797	-0.246005	1140.13
OVOC10067_OVP06302_WBGene00246876;757	2.66394	1.33539	-0.713485	1413.99
OVOC10068_OVP06991_WBGene00246877;217	3.19208	1.80327	1.62383	3688.57
OVOC10068_OVP06991_WBGene00246877;799	3.24593	1.49075	0.0725625	2467.76
OVOC10068_OVP06991_WBGene00246877;829	4.87786	1.75717	1.39543	19408.5
OVOC10069_OVP01122_WBGene00246878;109	2.39043	1.40827	-0.345397	891.51
OVOC10069_OVP01122_WBGene00246878;163	3.86031	1.49264	0.0841684	3965.96
OVOC10069_OVP01122_WBGene00246878;445	2.67368	1.65658	0.898481	2055.48
OVOC10069_OVP01122_WBGene00246878;517	2.20789	1.34737	-0.655873	943.399
OVOC10070_OVP11848_WBGene00246879;7	3.71769	1.78303	1.52435	6839.1
OVOC10071_OVP06899_WBGene00246880;25	3.16099	1.42062	-0.285537	2280.04
OVOC10071_OVP06899_WBGene00246880;307	2.09544	1.34725	-0.656931	1419.11
OVOC10071_OVP06899_WBGene00246880;325	3.08973	1.36085	-0.581573	2159.5
OVOC10071_OVP06899_WBGene00246880;793	3.88904	1.62658	0.748232	4383.07
OVOC10071_OVP06899_WBGene00246880;799	4.54811	1.82306	1.72599	6028.62
OVOC10071_OVP06899_WBGene00246880;805	3.29289	1.4918	0.0789495	7602.39
OVOC10071_OVP06899_WBGene00246880;865	4.15157	1.83748	1.80001	11865
OVOC10071_OVP06899_WBGene00246880;895	3.07779	1.30386	-0.870949	4217.55
OVOC10072_OVP01062_WBGene00246881;253	2.84883	1.73748	1.30274	1121.26
OVOC10072_OVP01062_WBGene00246881;37	3.48686	1.34579	-0.663582	5709.03
OVOC10072_OVP01062_WBGene00246881;73	3.56983	1.38191	-0.478313	9017.67
OVOC10072_OVP01062_WBGene00246881;79	3.12936	2.31931	3.92634	1622.09
OVOC10073_OVP08306_WBGene00246882;121	2.9479	1.68499	1.03085	1122.88
OVOC10074_OVP03123_WBGene00246883;1	3.36865	1.39754	-0.39872	2557.03
OVOC10074_OVP03123_WBGene00246883;55	3.67983	1.38436	-0.469091	6425.22
OVOC10075_OVP09754_WBGene00246884;115	3.29897	1.52084	0.222118	5373.69
OVOC10077_OVP11992_WBGene00246886;25	2.85111	1.4206	-0.286298	2161.96
OVOC10079_OVP00443_WBGene00246888;13	2.30904	1.36859	-0.542077	840.613
OVOC1008_OVP10534_WBGene00237817;121	3.59356	1.75267	1.37841	3779.9
OVOC10080_OVP06487_WBGene00246889;211	2.81478	1.32403	-0.767365	1918.74
OVOC10080_OVP06487_WBGene00246889;319	2.04758	1.30968	-0.8409	501.961
OVOC10080_OVP06487_WBGene00246889;571	3.23633	1.7104	1.15884	3875.39
OVOC10080_OVP06487_WBGene00246889;763	2.40273	1.50375	0.139254	715.299
OVOC10081_OVP00563_WBGene00246890;55	3.75486	1.93534	2.27403	5960.72
OVOC10083_OVP12089_WBGene00246892;37	2.1603	1.36547	-0.557428	941.888
OVOC10083_OVP12089_WBGene00246892;487	4.52338	1.70015	1.10826	11031.5
OVOC10083_OVP12089_WBGene00246892;565	4.15519	1.67466	0.98038	7971.16
OVOC10085_OVP09880_WBGene00246894;127	3.94189	1.57132	0.470752	6080.37
OVOC10086_OVP01274_WBGene00246895;1	2.93685	1.44474	-0.156083	1906.33
OVOC10086_OVP01274_WBGene00246895;307	3.28859	1.35391	-0.618854	8516.1
OVOC10086_OVP01274_WBGene00246895;409	4.99359	2.05448	2.79083	22074.2
OVOC10086_OVP01274_WBGene00246895;415	4.2417	1.42208	-0.274742	17083.5
OVOC10086_OVP01274_WBGene00246895;439	2.51872	2.06943	2.85244	2564.64
OVOC10086_OVP01274_WBGene00246895;499	2.75379	1.53178	0.27321	926.161
OVOC10086_OVP01274_WBGene00246895;583	2.50256	1.78821	1.54467	872.277
OVOC10086_OVP01274_WBGene00246895;61	3.60018	1.55055	0.358295	3397.02
OVOC1009_OVP03334_WBGene00237818;103	4.5186	1.37736	-0.500887	12163.1
OVOC1009_OVP03334_WBGene00237818;151	1.31225	1.31614	-0.807877	363.641
OVOC1009_OVP03334_WBGene00237818;601	2.56199	1.34725	-0.657065	2816.95
OVOC1009_OVP03334_WBGene00237818;877	3.2427	1.49824	0.108875	3285.5
OVOC10091_OVP01040_WBGene00246900;7	3.39207	1.52826	0.259093	4012.32
OVOC10092_OVP10864_WBGene00246901;163	2.33489	1.31991	-0.787081	824.212
OVOC10093_OVP06172_WBGene00246902;247	2.26851	1.35296	-0.622951	443.731
OVOC10094_OVP10238_WBGene00246903;73	4.54352	2.10659	3.05755	5671.81
OVOC10094_OVP10238_WBGene00246903;79	3.41905	1.35521	-0.613605	7435.51
OVOC10095_OVP04723_WBGene00246904;421	3.2209	1.34296	-0.678648	4177.6
OVOC10095_OVP04723_WBGene00246904;457	1.62291	1.59967	0.604118	369.748
OVOC10095_OVP04723_WBGene00246904;481	5.14885	1.94858	2.33539	17013.3
OVOC10095_OVP04723_WBGene00246904;487	4.20698	1.92729	2.22505	15567.6
OVOC10096_OVP01555_WBGene00246905;349	2.71442	1.46016	-0.0748342	1822.59
OVOC10096_OVP01555_WBGene00246905;673	2.87252	1.42135	-0.280175	1342.65
OVOC10096_OVP01555_WBGene00246905;679	2.84875	1.65493	0.891239	1403.22
OVOC10097_OVP08221_WBGene00246906;187	2.89105	1.79422	1.57532	1887.26
OVOC10097_OVP08221_WBGene00246906;457	3.72365	1.38845	-0.447774	7192.68
OVOC10097_OVP08221_WBGene00246906;811	3.19748	1.41527	-0.311363	2655.4
OVOC101_OVP07070_WBGene00236910;175	3.02357	1.30392	-0.869834	5779.04
OVOC10100_OVP06395_WBGene00246909;13	3.81757	1.45411	-0.107026	11661.9
OVOC10100_OVP06395_WBGene00246909;7	4.97311	1.41415	-0.316514	23605.1
OVOC10100_OVP06395_WBGene00246909;811	2.85589	1.38134	-0.481405	1463.7
OVOC10100_OVP06395_WBGene00246909;823	3.14389	1.44104	-0.179988	3929.87
OVOC10101_OVP12112_WBGene00246910;1099	1.67588	1.30421	-0.868194	498.328
OVOC10101_OVP12112_WBGene00246910;1177	3.84653	1.69873	1.09632	3941.49
OVOC10101_OVP12112_WBGene00246910;1387	2.75404	1.68603	1.03739	925.296
OVOC10101_OVP12112_WBGene00246910;1435	4.02083	1.50227	0.130201	21718.5
OVOC10101_OVP12112_WBGene00246910;1495	3.66062	1.54935	0.352791	4726.12
OVOC10101_OVP12112_WBGene00246910;1519	2.93852	1.73739	1.30237	2651.75
OVOC10101_OVP12112_WBGene00246910;1681	3.10572	1.61077	0.665833	2238.45
OVOC10101_OVP12112_WBGene00246910;1711	4.64883	1.9521	2.35498	8133.37
OVOC10101_OVP12112_WBGene00246910;1723	3.24777	1.59681	0.593112	1829.37
OVOC10101_OVP12112_WBGene00246910;1747	2.7242	1.70375	1.12943	1118.15
OVOC10101_OVP12112_WBGene00246910;1825	3.12053	1.78062	1.51309	1854.32
OVOC10101_OVP12112_WBGene00246910;19	5.06085	2.58013	5.0575	12602.3
OVOC10101_OVP12112_WBGene00246910;2083	3.76817	1.94785	2.33305	2005.94
OVOC10101_OVP12112_WBGene00246910;2197	3.10471	1.57476	0.487819	1908.16
OVOC10101_OVP12112_WBGene00246910;2221	2.8723	1.31738	-0.801876	2518.26
OVOC10101_OVP12112_WBGene00246910;379	2.19707	1.35276	-0.624271	1049.43
OVOC10101_OVP12112_WBGene00246910;631	3.56324	1.37843	-0.495142	6921.76
OVOC10101_OVP12112_WBGene00246910;739	3.63875	1.73128	1.2708	2896.97
OVOC10101_OVP12112_WBGene00246910;781	2.67975	1.80309	1.6176	2343.56
OVOC10102_OVP09486_WBGene00246911;1	2.926	1.4874	0.0558429	2232.07
OVOC10102_OVP09486_WBGene00246911;133	4.79497	1.5647	0.435578	15065
OVOC10102_OVP09486_WBGene00246911;331	3.2682	1.6815	1.01302	1990.19
OVOC10102_OVP09486_WBGene00246911;337	2.6708	1.61683	0.697477	1518.43
OVOC10102_OVP09486_WBGene00246911;535	2.96332	1.32348	-0.771329	10457.1
OVOC10102_OVP09486_WBGene00246911;61	3.43074	2.22038	3.51054	5470.98
OVOC10102_OVP09486_WBGene00246911;7	3.64736	1.65928	0.913377	4215.25
OVOC10102_OVP09486_WBGene00246911;847	3.25481	1.30937	-0.842763	3610.2
OVOC10102_OVP09486_WBGene00246911;949	1.82348	1.3271	-0.752708	439.204
OVOC10103_OVP02280_WBGene00246912;193	3.16412	1.65012	0.871993	3569.96
OVOC10103_OVP02280_WBGene00246912;565	3.73888	1.61312	0.682361	4090.92
OVOC10103_OVP02280_WBGene00246912;571	2.76068	1.45341	-0.11003	2116.5
OVOC10103_OVP02280_WBGene00246912;97	3.51582	1.51299	0.186147	19384.4
OVOC10104_OVP03241_WBGene00246913;313	3.90366	1.30457	-0.866643	7326.4
OVOC10105_OVP02559_WBGene00246914;475	2.76255	2.03307	2.69455	3958.32
OVOC10105_OVP02559_WBGene00246914;733	1.83303	1.45228	-0.115702	614.962
OVOC10106_OVP11530_WBGene00246915;175	2.88536	1.80309	1.61921	3315.34
OVOC10106_OVP11530_WBGene00246915;187	2.61915	1.41222	-0.324323	2191.69
OVOC10106_OVP11530_WBGene00246915;415	2.26552	1.32035	-0.785222	1112.93
OVOC10106_OVP11530_WBGene00246915;475	3.43282	1.34016	-0.692593	3585.38
OVOC10107_OVP04310_WBGene00246916;127	2.25964	1.60708	0.647177	471.243
OVOC10110_OVP02561_WBGene00246919;187	2.94053	1.72423	1.2295	1290.52
OVOC10110_OVP02561_WBGene00246919;193	2.67819	1.52048	0.220549	2007.71
OVOC10110_OVP02561_WBGene00246919;211	2.86955	1.38128	-0.482279	2245.35
OVOC10110_OVP02561_WBGene00246919;235	3.9081	1.35139	-0.633194	5971.74
OVOC10110_OVP02561_WBGene00246919;409	2.08578	1.33858	-0.700389	629.766
OVOC10110_OVP02561_WBGene00246919;463	2.32083	1.56392	0.429484	876.95
OVOC10110_OVP02561_WBGene00246919;499	2.6367	1.33214	-0.730427	966.476
OVOC10115_OVP04404_WBGene00246924;13	3.5681	1.629	0.759784	5943.62
OVOC10116_OVP08311_WBGene00246925;67	3.16596	1.39547	-0.409896	6834.58
OVOC10117_OVP01079_WBGene00246926;187	3.43741	2.17853	3.34491	2140.92
OVOC10117_OVP01079_WBGene00246926;607	2.61926	1.31978	-0.787887	1422.23
OVOC10117_OVP01079_WBGene00246926;673	4.02886	1.43791	-0.195957	11996.7
OVOC10118_OVP10438_WBGene00246927;205	3.6855	1.64005	0.820411	7493.47
OVOC10118_OVP10438_WBGene00246927;367	2.61825	1.31183	-0.830833	3609.33
OVOC10118_OVP10438_WBGene00246927;379	5.24968	2.83052	6.01727	17846.6
OVOC10118_OVP10438_WBGene00246927;385	4.65878	2.22486	3.52391	15376.9
OVOC10118_OVP10438_WBGene00246927;445	3.53827	1.44104	-0.179855	12102.8
OVOC10119_OVP03113_WBGene00246928;7	3.10951	1.63429	0.788493	1438.4
OVOC1012_OVP01887_WBGene00237821;211	1.96176	1.31093	-0.835299	556.241
OVOC1012_OVP01887_WBGene00237821;31	3.03895	1.39439	-0.416491	1943.6
OVOC10120_OVP10154_WBGene00246929;91	2.22871	1.63798	0.809493	700.003
OVOC10121_OVP06064_WBGene00246930;91	3.99739	1.43658	-0.205397	7804.53
OVOC10123_OVP06752_WBGene00246932;61	4.08784	2.36814	4.11138	9520.57
OVOC10126_OVP01108_WBGene00246935;1021	2.62559	1.31188	-0.830479	2236.83
OVOC10126_OVP01108_WBGene00246935;1093	3.0568	1.3909	-0.435607	3507.6
OVOC10126_OVP01108_WBGene00246935;157	2.95271	1.86551	1.94827	2664.26
OVOC10126_OVP01108_WBGene00246935;37	3.31149	2.05418	2.78842	2491.16
OVOC10126_OVP01108_WBGene00246935;373	4.4008	1.50891	0.167332	15792.4
OVOC10126_OVP01108_WBGene00246935;49	2.9669	1.31916	-0.791814	2567.73
OVOC10128_OVP02558_WBGene00246937;13	3.71944	1.62398	0.733479	16867.9
OVOC10128_OVP02558_WBGene00246937;25	4.92388	1.61382	0.685296	12002.3
OVOC10128_OVP02558_WBGene00246937;7	2.60465	1.41442	-0.315596	8897.76
OVOC1013_OVP09271_WBGene00237822;547	2.86391	1.30133	-0.884394	3628.94
OVOC1013_OVP09271_WBGene00237822;79	2.33013	1.42091	-0.283893	680.482
OVOC10130_OVP03077_WBGene00246939;109	2.98554	1.33455	-0.718025	3608.28
OVOC10130_OVP03077_WBGene00246939;217	2.67351	1.43641	-0.206214	3814.15
OVOC10130_OVP03077_WBGene00246939;475	3.15215	1.91258	2.14731	1956.24
OVOC10130_OVP03077_WBGene00246939;829	2.75748	1.45645	-0.0944024	1936.93
OVOC10131_OVP08172_WBGene00246940;139	3.55961	1.32329	-0.772281	5653.16
OVOC10133_OVP06057_WBGene00246942;127	3.17423	1.39915	-0.390696	4118.88
OVOC10133_OVP06057_WBGene00246942;133	3.12534	1.46895	-0.030536	2766.22
OVOC10133_OVP06057_WBGene00246942;313	2.98776	1.40834	-0.344824	5516.67
OVOC10133_OVP06057_WBGene00246942;343	2.86106	1.35759	-0.59921	1942.52
OVOC10133_OVP06057_WBGene00246942;361	2.50332	1.40913	-0.340442	748.83
OVOC10133_OVP06057_WBGene00246942;385	3.43361	1.40657	-0.354487	3370.43
OVOC10135_OVP00577_WBGene00246944;1	4.31148	1.6549	0.890552	10130.6
OVOC10136_OVP07137_WBGene00246945;301	3.70164	1.41614	-0.306858	8252.22
OVOC10136_OVP07137_WBGene00246945;43	3.22365	1.39151	-0.431882	3534.35
OVOC10136_OVP07137_WBGene00246945;517	3.66516	1.65481	0.889918	3103.17
OVOC10136_OVP07137_WBGene00246945;583	2.29629	1.64877	0.86292	1067.22
OVOC10137_OVP02983_WBGene00246946;169	2.58765	1.43263	-0.225036	1501.11
OVOC10140_OVP12933_WBGene00246949;559	4.40826	1.75447	1.38603	10062.1
OVOC10140_OVP12933_WBGene00246949;571	3.01795	1.70537	1.13787	2659.15
OVOC10141_OVP03651_WBGene00246950;43	3.26767	1.8504	1.8649	4835.57
OVOC10144_OVP01740_WBGene00246953;223	2.99668	1.35321	-0.621807	2008.48
OVOC10144_OVP01740_WBGene00246953;631	2.5819	1.63101	0.76805	1235.95
OVOC10144_OVP01740_WBGene00246953;637	2.39602	1.3016	-0.883088	1088.13
OVOC10144_OVP01740_WBGene00246953;685	3.18557	1.30392	-0.870224	3951.91
OVOC10144_OVP01740_WBGene00246953;727	2.84438	1.35123	-0.634097	1509.09
OVOC10144_OVP01740_WBGene00246953;757	2.5032	1.40903	-0.341715	1102.82
OVOC10144_OVP01740_WBGene00246953;787	4.23813	1.91837	2.17889	3498.72
OVOC10144_OVP01740_WBGene00246953;847	2.85338	1.4424	-0.171565	1743.4
OVOC10146_OVP03889_WBGene00246955;241	4.63636	2.01407	2.61538	18759.6
OVOC10146_OVP03889_WBGene00246955;61	1.90341	1.40903	-0.341374	423.392
OVOC10147_OVP08295_WBGene00246956;925	3.1105	1.83422	1.78559	1836.77
OVOC10148_OVP05280_WBGene00246957;1	6.40086	3.47952	8.2452	45400.2
OVOC10148_OVP05280_WBGene00246957;343	1.93165	1.35919	-0.59058	599.574
OVOC10148_OVP05280_WBGene00246957;7	5.91852	2.74584	5.67162	34133.4
OVOC10150_OVP05706_WBGene00246959;1381	4.08225	1.46915	-0.0296786	7942.74
OVOC10150_OVP05706_WBGene00246959;229	3.60452	1.47562	-0.00290248	3115.72
OVOC10150_OVP05706_WBGene00246959;259	2.87073	1.43535	-0.212607	3783.28
OVOC10150_OVP05706_WBGene00246959;313	2.6208	1.56266	0.421858	1093.73
OVOC10150_OVP05706_WBGene00246959;559	4.43853	2.27855	3.76661	10148.9
OVOC10150_OVP05706_WBGene00246959;625	1.96673	1.34439	-0.671201	740.18
OVOC10150_OVP05706_WBGene00246959;775	3.61807	1.79853	1.59872	4858.05
OVOC10150_OVP05706_WBGene00246959;883	3.59209	2.28082	3.77211	2699.99
OVOC10150_OVP05706_WBGene00246959;889	3.53413	2.10469	3.04604	4016.07
OVOC10151_OVP11428_WBGene00246960;85	2.72602	2.03715	2.71063	867.784
OVOC10152_OVP03755_WBGene00246961;265	1.91197	1.53813	0.304942	382.942
OVOC10152_OVP03755_WBGene00246961;379	3.463	1.52715	0.252651	2992.5
OVOC10152_OVP03755_WBGene00246961;385	3.88535	2.22486	3.52458	4920.56
OVOC10153_OVP10001_WBGene00246962;187	2.20748	1.50126	0.125394	1694.23
OVOC10155_OVP10930_WBGene00246964;355	2.25157	1.324	-0.768166	550.185
OVOC10155_OVP10930_WBGene00246964;619	4.47669	1.78065	1.51398	12053.3
OVOC10157_OVP10818_WBGene00246966;403	3.52287	1.77672	1.49767	2485.95
OVOC10157_OVP10818_WBGene00246966;439	3.25397	1.31531	-0.813928	2583.87
OVOC10157_OVP10818_WBGene00246966;751	4.75319	2.10798	3.06154	9971.28
OVOC10158_OVP03151_WBGene00246967;619	2.74319	1.48703	0.0536518	1715.1
OVOC10158_OVP03151_WBGene00246967;823	2.4239	1.5675	0.449564	819.744
OVOC10158_OVP03151_WBGene00246967;943	4.9909	2.27063	3.73076	13437.4
OVOC10159_OVP08782_WBGene00246968;487	2.78737	1.51181	0.181192	1863.42
OVOC1016_OVP07276_WBGene00237825;127	2.78366	1.50848	0.16265	2924.42
OVOC10160_OVP03353_WBGene00246969;73	2.28788	1.48021	0.0214816	545.939
OVOC10165_OVP11672_WBGene00246974;103	4.88801	2.89168	6.27713	20219.7
OVOC10165_OVP11672_WBGene00246974;109	4.18015	2.09271	2.99064	9178.72
OVOC10165_OVP11672_WBGene00246974;115	3.28731	1.59437	0.583502	7791.3
OVOC10165_OVP11672_WBGene00246974;121	4.20028	2.52063	4.79863	17034.8
OVOC10165_OVP11672_WBGene00246974;313	-2.45704	1.72268	1.22133	-1032.91
OVOC10165_OVP11672_WBGene00246974;85	5.05893	2.43587	4.42304	12188.7
OVOC10165_OVP11672_WBGene00246974;91	4.07175	1.61943	0.709202	12666.4
OVOC10165_OVP11672_WBGene00246974;97	4.19874	1.67948	1.00075	13717.7
OVOC10166_OVP10574_WBGene00246975;127	4.00373	1.86989	1.96712	4516.98
OVOC10166_OVP10574_WBGene00246975;217	4.02688	1.55494	0.383214	4338.01
OVOC10166_OVP10574_WBGene00246975;319	2.68741	1.66278	0.929644	1043.1
OVOC10166_OVP10574_WBGene00246975;337	3.17694	1.87442	1.98512	1553.42
OVOC10166_OVP10574_WBGene00246975;367	3.24889	1.59353	0.57937	3445.09
OVOC10166_OVP10574_WBGene00246975;955	3.5279	1.43914	-0.190004	4248.66
OVOC10167_OVP03343_WBGene00246976;103	3.45552	1.54098	0.317567	3161.4
OVOC10167_OVP03343_WBGene00246976;43	3.79335	1.34372	-0.673742	4639.55
OVOC10167_OVP03343_WBGene00246976;451	5.28295	2.51407	4.7715	18160.6
OVOC10167_OVP03343_WBGene00246976;883	3.33703	1.3118	-0.831291	5526.85
OVOC10169_OVP01264_WBGene00246978;175	1.88729	1.32057	-0.784216	434.737
OVOC1017_OVP00860_WBGene00237826;109	3.24343	1.54797	0.347338	2446.57
OVOC1017_OVP00860_WBGene00237826;1153	2.77799	1.66499	0.941103	1286.01
OVOC1017_OVP00860_WBGene00237826;1357	3.47157	1.62526	0.740574	3568.14
OVOC1017_OVP00860_WBGene00237826;1387	3.66395	1.3482	-0.65237	4640.75
OVOC1017_OVP00860_WBGene00237826;1435	3.27283	1.3185	-0.795581	4130.61
OVOC1017_OVP00860_WBGene00237826;1525	3.30104	1.31746	-0.801366	2661.48
OVOC1017_OVP00860_WBGene00237826;1585	3.98789	1.35562	-0.611244	8246.52
OVOC1017_OVP00860_WBGene00237826;559	2.65273	1.32385	-0.769781	1744.12
OVOC1017_OVP00860_WBGene00237826;913	-2.12748	1.53607	0.294392	-898.544
OVOC10176_OVP01760_WBGene00246985;247	3.75754	1.52302	0.232548	6077.44
OVOC10176_OVP01760_WBGene00246985;583	2.84826	1.31183	-0.830704	1204.56
OVOC10176_OVP01760_WBGene00246985;739	2.55721	1.5044	0.142073	1004.34
OVOC10177_OVP07677_WBGene00246986;145	2.6596	1.59907	0.601617	1138.64
OVOC10177_OVP07677_WBGene00246986;253	1.93928	1.48146	0.0275579	587.159
OVOC10177_OVP07677_WBGene00246986;361	3.28381	2.27029	3.72902	1268.65
OVOC10177_OVP07677_WBGene00246986;61	2.62749	1.41183	-0.327038	1517.8
OVOC1018_OVP08470_WBGene00237827;109	3.14951	1.45025	-0.127727	2008.22
OVOC1018_OVP08470_WBGene00237827;1219	2.67634	1.48657	0.0507519	2150.62
OVOC1018_OVP08470_WBGene00237827;211	2.7357	1.57388	0.48396	1461.72
OVOC1018_OVP08470_WBGene00237827;55	4.04457	1.40827	-0.345409	8535.67
OVOC1018_OVP08470_WBGene00237827;589	4.08272	2.00704	2.57939	4404.25
OVOC1018_OVP08470_WBGene00237827;595	3.50525	1.47224	-0.0161143	5993.8
OVOC1018_OVP08470_WBGene00237827;679	3.26332	1.6549	0.890652	4857.38
OVOC10181_OVP04022_WBGene00246990;217	3.06904	1.53404	0.283922	2665.47
OVOC10181_OVP04022_WBGene00246990;295	2.16728	1.61419	0.686675	543.289
OVOC10181_OVP04022_WBGene00246990;379	3.57879	1.68996	1.05588	2411.18
OVOC10181_OVP04022_WBGene00246990;385	4.1283	1.96971	2.42885	3236.73
OVOC10181_OVP04022_WBGene00246990;409	2.99404	1.54176	0.322072	1544.11
OVOC10183_OVP03853_WBGene00246992;151	3.52314	1.75248	1.37675	5049.26
OVOC10184_OVP09428_WBGene00246993;355	4.21459	1.34244	-0.681483	11687.3
OVOC10184_OVP09428_WBGene00246993;361	4.3754	1.6061	0.638805	11266.2
OVOC10184_OVP09428_WBGene00246993;85	3.15344	1.72643	1.24493	4196.5
OVOC10186_OVP00363_WBGene00246995;91	3.09722	1.35745	-0.600194	3485.78
OVOC10188_OVP11470_WBGene00246997;385	2.48444	1.30852	-0.846402	1068.11
OVOC10188_OVP11470_WBGene00246997;793	3.67232	1.52009	0.218747	2953.41
OVOC10190_OVP01189_WBGene00246999;217	3.51241	1.55068	0.35885	5343.93
OVOC10190_OVP01189_WBGene00246999;697	-2.23071	1.3511	-0.634718	-1651.93
OVOC10190_OVP01189_WBGene00246999;919	3.78189	1.96008	2.38695	24222.4
OVOC10191_OVP06192_WBGene00247000;379	2.62013	1.56712	0.44715	1672.13
OVOC10192_OVP12075_WBGene00247001;103	3.73309	1.31976	-0.788204	10420.9
OVOC10195_OVP02588_WBGene00247004;127	2.20547	1.36095	-0.580995	1282.13
OVOC1020_OVP06544_WBGene00237829;271	3.27693	1.96565	2.40887	2073.65
OVOC1020_OVP06544_WBGene00237829;439	2.89974	1.33516	-0.715704	2419.42
OVOC1020_OVP06544_WBGene00237829;481	4.42414	2.37355	4.13577	6782.56
OVOC10200_OVP05019_WBGene00247009;343	5.17977	2.8857	6.25952	10605.1
OVOC10200_OVP05019_WBGene00247009;481	3.9283	1.46437	-0.0529726	9258.02
OVOC10200_OVP05019_WBGene00247009;523	3.22353	1.44697	-0.143046	3148.62
OVOC10200_OVP05019_WBGene00247009;607	3.39046	2.46256	4.53359	1578.86
OVOC10200_OVP05019_WBGene00247009;829	4.30261	1.33983	-0.69369	11909.5
OVOC10200_OVP05019_WBGene00247009;85	3.27174	1.32145	-0.779634	10035.1
OVOC10201_OVP10633_WBGene00247010;175	2.78828	1.32814	-0.748407	3425.43
OVOC10201_OVP10633_WBGene00247010;343	3.69081	1.53008	0.266903	7339.68
OVOC10201_OVP10633_WBGene00247010;835	3.55395	2.36001	4.07732	1624.79
OVOC10205_OVP06549_WBGene00247014;79	4.41944	1.4118	-0.327828	14288.9
OVOC10206_OVP00548_WBGene00247015;85	3.39672	1.40024	-0.384018	6360.13
OVOC10208_OVP10833_WBGene00247017;103	3.30054	1.4584	-0.086687	5010.63
OVOC1021_OVP03315_WBGene00237830;19	2.90426	1.35445	-0.617112	1487.34
OVOC1021_OVP03315_WBGene00237830;85	3.77308	1.75333	1.38161	5784.84
OVOC10211_OVP12660_WBGene00247020;109	2.72499	1.31517	-0.814659	1019.83
OVOC10211_OVP12660_WBGene00247020;13	4.57718	1.55031	0.356919	11951.4
OVOC10212_OVP03817_WBGene00247021;121	4.08398	2.01286	2.60993	11833.8
OVOC10212_OVP03817_WBGene00247021;163	3.74563	1.52585	0.244548	3498.18
OVOC10212_OVP03817_WBGene00247021;25	3.63414	1.35292	-0.623402	4609.43
OVOC10212_OVP03817_WBGene00247021;55	3.05416	1.47499	-0.00533969	5254.72
OVOC10212_OVP03817_WBGene00247021;61	2.3994	1.58631	0.541897	1978.67
OVOC10213_OVP11228_WBGene00247022;295	3.01526	1.33625	-0.709135	5483.81
OVOC10213_OVP11228_WBGene00247022;301	1.82	1.36087	-0.581318	532.904
OVOC10216_OVP05438_WBGene00247025;133	2.8925	1.58154	0.516931	1154.93
OVOC10216_OVP05438_WBGene00247025;193	3.48958	1.62851	0.756154	5269.31
OVOC10216_OVP05438_WBGene00247025;199	3.69661	2.50396	4.71256	2010.63
OVOC10216_OVP05438_WBGene00247025;223	3.99789	1.41554	-0.30968	13443.5
OVOC10216_OVP05438_WBGene00247025;235	3.08722	1.46409	-0.0552772	3410.28
OVOC10216_OVP05438_WBGene00247025;259	5.67196	3.26776	7.63438	8284.79
OVOC10216_OVP05438_WBGene00247025;43	4.78485	2.80817	5.93943	8973.22
OVOC10216_OVP05438_WBGene00247025;49	3.05946	1.521	0.222545	3142.96
OVOC10218_OVP10648_WBGene00247027;547	3.23856	1.31145	-0.832962	4049.64
OVOC10218_OVP10648_WBGene00247027;577	1.84844	1.71228	1.16797	286.657
OVOC10218_OVP10648_WBGene00247027;7	2.32299	1.44191	-0.173798	947.684
OVOC10219_OVP04996_WBGene00247028;7	4.77474	3.08138	7.00023	6398.68
OVOC1022_OVP12088_WBGene00237831;19	4.98248	1.67247	0.971038	10547.9
OVOC10220_OVP05895_WBGene00247029;175	-2.77752	1.35171	-0.630738	-3024.54
OVOC10221_OVP06631_WBGene00247030;109	2.78794	1.3118	-0.83128	2226.64
OVOC10221_OVP06631_WBGene00247030;121	4.6504	1.73914	1.31178	9623.13
OVOC10221_OVP06631_WBGene00247030;175	1.93921	1.34585	-0.663259	447.612
OVOC10222_OVP05339_WBGene00247031;307	3.27713	1.61575	0.692613	3363.56
OVOC10222_OVP05339_WBGene00247031;355	2.48147	1.75852	1.40468	624.097
OVOC10223_OVP12750_WBGene00247032;145	3.32541	2.50755	4.73036	1622.6
OVOC10223_OVP12750_WBGene00247032;169	3.39658	1.50868	0.165345	3691.01
OVOC10223_OVP12750_WBGene00247032;97	3.86321	1.57009	0.463089	5712.36
OVOC10224_OVP03122_WBGene00247033;103	2.73875	1.50995	0.171857	1522.53
OVOC10224_OVP03122_WBGene00247033;403	2.91921	1.35792	-0.597662	1983.48
OVOC10226_OVP00227_WBGene00247035;403	2.96385	1.35197	-0.629244	3407.42
OVOC10227_OVP07000_WBGene00247036;1039	4.30374	1.81046	1.66429	6910.15
OVOC10227_OVP07000_WBGene00247036;577	3.02945	1.39375	-0.420863	4871.93
OVOC10227_OVP07000_WBGene00247036;763	3.638	1.48704	0.0546455	3729.55
OVOC10227_OVP07000_WBGene00247036;841	3.1824	1.47508	-0.00491573	1750.66
OVOC10227_OVP07000_WBGene00247036;913	4.11741	1.94633	2.32629	7681.3
OVOC10228_OVP11693_WBGene00247037;115	3.16274	1.5764	0.494497	4792.93
OVOC10228_OVP11693_WBGene00247037;121	3.55698	1.49879	0.11366	4366.89
OVOC1023_OVP05139_WBGene00237832;151	2.29285	1.31955	-0.789461	781.225
OVOC1023_OVP05139_WBGene00237832;307	3.79607	1.54929	0.352168	13719.1
OVOC1023_OVP05139_WBGene00237832;97	3.47585	1.44864	-0.135846	3102.31
OVOC10231_OVP08362_WBGene00247040;109	2.80626	1.40813	-0.346441	1258.83
OVOC10231_OVP08362_WBGene00247040;1135	4.40478	1.84424	1.83125	3558.36
OVOC10231_OVP08362_WBGene00247040;385	2.78298	1.70758	1.1474	1103.34
OVOC10231_OVP08362_WBGene00247040;469	2.1383	1.36783	-0.546034	1494.33
OVOC10231_OVP08362_WBGene00247040;481	3.09827	1.31978	-0.787771	2782.41
OVOC10231_OVP08362_WBGene00247040;511	3.01607	1.31929	-0.791049	4300.28
OVOC10231_OVP08362_WBGene00247040;565	3.48543	1.46016	-0.0746565	8033.84
OVOC10231_OVP08362_WBGene00247040;829	3.17366	1.57242	0.477229	1690.47
OVOC10231_OVP08362_WBGene00247040;907	3.1318	1.44651	-0.146574	2258.94
OVOC10233_OVP06554_WBGene00247042;103	3.40846	1.34032	-0.691847	5404.77
OVOC10233_OVP06554_WBGene00247042;229	4.61756	2.43984	4.4442	9530.21
OVOC10233_OVP06554_WBGene00247042;25	4.05139	1.43536	-0.212413	5850.48
OVOC10233_OVP06554_WBGene00247042;97	4.2633	1.86116	1.92226	5332.72
OVOC10235_OVP06648_WBGene00247044;373	3.07147	1.32599	-0.757872	3694.37
OVOC10235_OVP06648_WBGene00247044;49	2.87288	1.85755	1.90333	1235.47
OVOC10235_OVP06648_WBGene00247044;55	4.81765	1.87446	1.98587	13871.3
OVOC10237_OVP12070_WBGene00247046;175	4.09506	2.39141	4.22347	6497.98
OVOC10237_OVP12070_WBGene00247046;31	3.67148	1.45353	-0.108923	4529.38
OVOC10237_OVP12070_WBGene00247046;379	3.67526	2.0486	2.76413	3515.23
OVOC10238_OVP04372_WBGene00247047;499	2.63568	1.53398	0.283591	1004.72
OVOC10239_OVP10762_WBGene00247048;403	2.39921	1.66583	0.944968	758.436
OVOC10239_OVP10762_WBGene00247048;67	1.99131	1.39091	-0.434574	678.969
OVOC10241_OVP08949_WBGene00247050;139	3.01352	1.70537	1.13695	3301.38
OVOC10241_OVP08949_WBGene00247050;451	3.54551	1.56712	0.44707	2072.32
OVOC10242_OVP05367_WBGene00247051;127	2.91461	1.45569	-0.0995832	3360
OVOC10242_OVP05367_WBGene00247051;133	2.95196	1.45983	-0.0772877	2431.39
OVOC10242_OVP05367_WBGene00247051;763	3.51192	1.54863	0.349602	4776.64
OVOC10242_OVP05367_WBGene00247051;781	2.85382	1.30756	-0.851493	1666.7
OVOC10242_OVP05367_WBGene00247051;787	3.21249	1.73079	1.26824	4163.83
OVOC10242_OVP05367_WBGene00247051;817	2.36561	1.30637	-0.857163	1758.84
OVOC10243_OVP07567_WBGene00247052;61	2.30711	1.30321	-0.874162	1045.47
OVOC10244_OVP09905_WBGene00247053;1111	2.88764	1.51848	0.211693	2239.73
OVOC10244_OVP09905_WBGene00247053;127	3.22769	1.60671	0.642625	1870.66
OVOC10244_OVP09905_WBGene00247053;235	3.44725	1.30624	-0.857891	4704.13
OVOC10244_OVP09905_WBGene00247053;241	3.15369	1.43718	-0.200708	3117.19
OVOC10244_OVP09905_WBGene00247053;499	3.19663	1.39035	-0.439315	2752.35
OVOC10244_OVP09905_WBGene00247053;691	4.25727	1.35044	-0.638641	12004.3
OVOC10244_OVP09905_WBGene00247053;817	3.23577	1.50285	0.13471	4804.5
OVOC10244_OVP09905_WBGene00247053;901	3.81761	1.49197	0.079941	10193.5
OVOC10244_OVP09905_WBGene00247053;931	3.90858	1.39949	-0.388412	6021.84
OVOC10245_OVP06012_WBGene00247054;151	3.62744	1.78821	1.54475	6273.07
OVOC10245_OVP06012_WBGene00247054;199	2.26443	1.36108	-0.579658	885.676
OVOC10245_OVP06012_WBGene00247054;97	4.40481	2.56559	4.99349	7933.9
OVOC10246_OVP08856_WBGene00247055;91	2.99307	2.04757	2.75655	1216.6
OVOC10247_OVP04524_WBGene00247056;55	2.48577	1.30752	-0.851855	1699.89
OVOC10247_OVP04524_WBGene00247056;61	4.15089	1.72957	1.2596	5462.46
OVOC10247_OVP04524_WBGene00247056;67	2.72366	1.45599	-0.0976141	1528.51
OVOC10248_OVP06547_WBGene00247057;133	3.43646	2.50579	4.71756	6361.4
OVOC10248_OVP06547_WBGene00247057;139	2.75853	1.34825	-0.65187	4004.16
OVOC10248_OVP06547_WBGene00247057;307	2.04961	1.56601	0.441487	472.058
OVOC10249_OVP02696_WBGene00247058;235	5.18676	2.04318	2.74083	19732.7
OVOC1025_OVP00494_WBGene00237834;151	5.62282	1.85273	1.87807	23201.9
OVOC1025_OVP00494_WBGene00237834;31	3.17936	1.4455	-0.151601	6082.85
OVOC10250_OVP07614_WBGene00247059;37	2.70982	1.45928	-0.0796358	1070.57
OVOC10251_OVP00346_WBGene00247060;223	2.43349	1.96198	2.39437	831.018
OVOC10252_OVP11840_WBGene00247061;43	1.82193	1.51338	0.188684	470.741
OVOC10252_OVP11840_WBGene00247061;61	4.19025	1.5302	0.267312	10667.2
OVOC10255_OVP04621_WBGene00247064;31	3.82822	2.00186	2.55684	3925.98
OVOC10255_OVP04621_WBGene00247064;67	2.20271	1.36595	-0.554942	840.249
OVOC10255_OVP04621_WBGene00247064;733	3.20477	1.49879	0.11304	6211.61
OVOC10255_OVP04621_WBGene00247064;739	4.92047	2.52065	4.80536	11965.9
OVOC10255_OVP04621_WBGene00247064;907	2.72981	1.51177	0.18066	2362.92
OVOC10258_OVP05190_WBGene00247067;1057	2.00747	1.37577	-0.508587	334.807
OVOC10258_OVP05190_WBGene00247067;1189	2.4904	1.30752	-0.851933	1283.14
OVOC10258_OVP05190_WBGene00247067;1225	3.06873	1.30814	-0.848034	5094.47
OVOC10258_OVP05190_WBGene00247067;1291	3.46824	1.3763	-0.505682	3365.52
OVOC10258_OVP05190_WBGene00247067;1345	3.78826	1.60462	0.631664	12358.2
OVOC10258_OVP05190_WBGene00247067;1465	3.14184	1.41222	-0.324308	3770.42
OVOC10258_OVP05190_WBGene00247067;187	3.08919	2.05448	2.79025	1179.62
OVOC10258_OVP05190_WBGene00247067;253	3.87765	1.37866	-0.493876	6459.41
OVOC10258_OVP05190_WBGene00247067;289	3.04994	1.91261	2.14818	2309.38
OVOC10258_OVP05190_WBGene00247067;295	2.11396	1.39093	-0.434359	924.436
OVOC10258_OVP05190_WBGene00247067;523	2.99371	1.60807	0.652274	2042.57
OVOC10258_OVP05190_WBGene00247067;565	3.10251	1.4297	-0.237089	2094.16
OVOC10258_OVP05190_WBGene00247067;607	1.59613	1.5855	0.537601	260.068
OVOC10258_OVP05190_WBGene00247067;643	4.05717	2.02124	2.65134	4701.34
OVOC10258_OVP05190_WBGene00247067;649	3.71979	1.93004	2.24566	3350.79
OVOC10258_OVP05190_WBGene00247067;655	2.58716	1.38769	-0.450903	1290.01
OVOC10258_OVP05190_WBGene00247067;667	2.04998	1.67923	0.997918	554.767
OVOC10258_OVP05190_WBGene00247067;697	2.20215	1.42121	-0.281045	726.859
OVOC10258_OVP05190_WBGene00247067;721	2.61444	1.30366	-0.872373	1290.08
OVOC10258_OVP05190_WBGene00247067;733	3.15436	1.41208	-0.325254	11308.6
OVOC10258_OVP05190_WBGene00247067;829	3.35524	1.35883	-0.592772	5527.85
OVOC10258_OVP05190_WBGene00247067;925	2.90714	1.5027	0.133857	5625.14
OVOC10258_OVP05190_WBGene00247067;979	2.59902	1.68589	1.03642	648.465
OVOC10260_OVP00936_WBGene00247069;109	2.56604	1.35964	-0.588181	1493.85
OVOC10260_OVP00936_WBGene00247069;223	4.19778	2.56898	5.00637	6303.79
OVOC10260_OVP00936_WBGene00247069;229	2.85727	1.59772	0.595947	1197.91
OVOC10260_OVP00936_WBGene00247069;79	2.76045	1.39776	-0.397706	1796.34
OVOC10260_OVP00936_WBGene00247069;85	3.10909	1.48698	0.0532444	1637.16
OVOC10261_OVP07969_WBGene00247070;25	1.72175	1.36289	-0.570125	352.756
OVOC10262_OVP10418_WBGene00247071;295	3.72511	1.51921	0.215247	4294.57
OVOC10262_OVP10418_WBGene00247071;415	3.62586	1.61799	0.702678	3197.85
OVOC10262_OVP10418_WBGene00247071;451	3.49931	1.97951	2.46916	4643.15
OVOC10262_OVP10418_WBGene00247071;457	2.52983	1.70286	1.12403	2207.04
OVOC10262_OVP10418_WBGene00247071;499	3.71185	1.80576	1.63556	3556.52
OVOC10262_OVP10418_WBGene00247071;655	3.52662	1.30591	-0.859627	20038.7
OVOC10262_OVP10418_WBGene00247071;697	1.95878	1.37917	-0.491141	410.518
OVOC10264_OVP06764_WBGene00247073;211	4.39898	1.86413	1.93717	9554.15
OVOC10264_OVP06764_WBGene00247073;73	3.20157	1.57622	0.493889	4202.09
OVOC10267_OVP01530_WBGene00247076;355	1.80531	1.31978	-0.787707	398.305
OVOC10267_OVP01530_WBGene00247076;7	2.79783	1.46649	-0.0433769	2319.33
OVOC10268_OVP05689_WBGene00247077;127	2.44715	1.39313	-0.424824	4192.52
OVOC10268_OVP05689_WBGene00247077;211	3.7752	1.95736	2.37369	2219.53
OVOC10268_OVP05689_WBGene00247077;271	2.05846	1.57102	0.469069	733.681
OVOC10268_OVP05689_WBGene00247077;451	4.27261	2.07905	2.91001	6862.26
OVOC10268_OVP05689_WBGene00247077;523	3.90823	2.00884	2.58665	4701.99
OVOC10268_OVP05689_WBGene00247077;541	3.94313	1.531	0.270484	8608.03
OVOC10268_OVP05689_WBGene00247077;751	3.76385	1.51056	0.174915	9834.39
OVOC10268_OVP05689_WBGene00247077;757	2.83804	1.4119	-0.326419	4828.76
OVOC10268_OVP05689_WBGene00247077;793	2.82787	1.36531	-0.558713	19331.6
OVOC10268_OVP05689_WBGene00247077;799	3.5801	1.35139	-0.633101	4252.43
OVOC10268_OVP05689_WBGene00247077;97	3.43757	1.45536	-0.101406	6990.59
OVOC10269_OVP11472_WBGene00247078;115	3.10072	1.56712	0.447013	2808.47
OVOC10269_OVP11472_WBGene00247078;289	2.48302	1.34824	-0.652056	1514.61
OVOC10269_OVP11472_WBGene00247078;361	3.06731	1.50819	0.160593	3476.27
OVOC10269_OVP11472_WBGene00247078;691	3.83221	1.43983	-0.185625	16173.6
OVOC1027_OVP02335_WBGene00237836;157	3.56458	1.36386	-0.563965	10396.7
OVOC1027_OVP02335_WBGene00237836;7	4.64751	2.37786	4.16694	5914.25
OVOC10270_OVP05579_WBGene00247079;139	3.20883	1.34457	-0.670262	8933.67
OVOC10270_OVP05579_WBGene00247079;19	3.0463	1.33923	-0.696319	2948.11
OVOC10271_OVP10912_WBGene00247080;103	5.037	1.72854	1.25221	11348.7
OVOC10271_OVP10912_WBGene00247080;175	2.50018	1.36572	-0.55587	2048.91
OVOC10271_OVP10912_WBGene00247080;193	2.33741	1.42188	-0.276317	1539.51
OVOC10271_OVP10912_WBGene00247080;199	3.46493	1.39731	-0.400642	4456.64
OVOC10271_OVP10912_WBGene00247080;49	3.2761	1.36646	-0.553188	4517.58
OVOC10272_OVP03235_WBGene00247081;25	2.82597	1.35218	-0.626992	2651.57
OVOC10272_OVP03235_WBGene00247081;637	4.44719	2.09271	2.99085	5447.66
OVOC10272_OVP03235_WBGene00247081;859	4.90749	2.1537	3.24483	6139.4
OVOC10272_OVP03235_WBGene00247081;991	2.29157	1.30398	-0.86935	474.143
OVOC10275_OVP00215_WBGene00247084;7	2.02906	1.39643	-0.406111	579.353
OVOC10277_OVP04384_WBGene00247086;1045	3.16153	1.41598	-0.30757	7002.1
OVOC10277_OVP04384_WBGene00247086;1243	3.08261	1.93828	2.29176	1738.03
OVOC10277_OVP04384_WBGene00247086;1249	2.72295	1.35165	-0.631084	1103.15
OVOC10277_OVP04384_WBGene00247086;175	3.52876	1.49263	0.0833865	5107.19
OVOC10277_OVP04384_WBGene00247086;247	2.24642	1.91258	2.14684	901.699
OVOC10277_OVP04384_WBGene00247086;385	2.27453	1.40055	-0.38268	1165.69
OVOC10277_OVP04384_WBGene00247086;823	2.89532	1.31832	-0.796552	1878.59
OVOC10277_OVP04384_WBGene00247086;877	2.82685	1.315	-0.815488	1171.68
OVOC1028_OVP04248_WBGene00237837;157	5.00977	2.31572	3.91574	12045
OVOC1028_OVP04248_WBGene00237837;163	4.50697	2.0515	2.77796	13344.5
OVOC1028_OVP04248_WBGene00237837;79	2.05948	1.30803	-0.849401	515.906
OVOC10280_OVP11414_WBGene00247089;1003	2.43652	1.30223	-0.880017	1220.57
OVOC10280_OVP11414_WBGene00247089;1183	4.1285	1.37378	-0.517776	6353.91
OVOC10280_OVP11414_WBGene00247089;577	2.43069	1.30482	-0.864946	1159.01
OVOC10280_OVP11414_WBGene00247089;73	3.87061	1.52677	0.250302	10844.4
OVOC10282_OVP10021_WBGene00247091;139	3.03947	1.86365	1.93451	1793.03
OVOC10282_OVP10021_WBGene00247091;145	3.16928	1.77159	1.47123	3771.63
OVOC10283_OVP04240_WBGene00247092;331	3.95517	1.76535	1.44122	7356.29
OVOC10284_OVP06880_WBGene00247093;175	1.92595	1.33391	-0.721619	607.145
OVOC10284_OVP06880_WBGene00247093;43	3.06572	1.32385	-0.769783	14953.3
OVOC10284_OVP06880_WBGene00247093;55	2.95696	1.31294	-0.825407	9277.21
OVOC10285_OVP01073_WBGene00247094;19	2.31017	1.49477	0.0939044	800.206
OVOC10285_OVP01073_WBGene00247094;313	2.14346	1.56248	0.421383	810.69
OVOC10285_OVP01073_WBGene00247094;415	3.54705	1.84464	1.83511	3867.69
OVOC10286_OVP05396_WBGene00247095;223	3.48972	1.81654	1.69931	2688.38
OVOC10286_OVP05396_WBGene00247095;229	2.93092	1.31606	-0.809379	2522.88
OVOC10286_OVP05396_WBGene00247095;241	3.91374	2.85899	6.1064	3919.62
OVOC10286_OVP05396_WBGene00247095;247	3.56096	1.99967	2.54907	2512.75
OVOC10286_OVP05396_WBGene00247095;253	3.21171	1.51381	0.191447	2551.28
OVOC10286_OVP05396_WBGene00247095;433	2.31302	1.83748	1.79951	816.764
OVOC10288_OVP03826_WBGene00247097;79	2.26652	1.32684	-0.754122	1132.28
OVOC10293_OVP11717_WBGene00247102;127	1.64404	1.46212	-0.065957	367.94
OVOC10294_OVP04943_WBGene00247103;349	3.69038	1.72012	1.20838	5653.77
OVOC10295_OVP01522_WBGene00247104;409	3.53742	1.67141	0.965211	3053.33
OVOC10295_OVP01522_WBGene00247104;523	1.99567	1.31054	-0.837493	434.382
OVOC10295_OVP01522_WBGene00247104;577	3.45511	1.40566	-0.358615	8311.54
OVOC10295_OVP01522_WBGene00247104;649	3.47454	1.87723	1.99652	4506.74
OVOC10295_OVP01522_WBGene00247104;85	3.84176	1.71922	1.20518	4881.6
OVOC10296_OVP06890_WBGene00247105;127	2.60011	1.30172	-0.882575	2243.25
OVOC10296_OVP06890_WBGene00247105;331	2.4515	1.30729	-0.852847	1039.59
OVOC10296_OVP06890_WBGene00247105;85	2.80261	1.43578	-0.209005	2067.21
OVOC10296_OVP06890_WBGene00247105;889	3.51738	1.36127	-0.57848	7886.77
OVOC10296_OVP06890_WBGene00247105;901	3.54965	1.61265	0.67812	6527.17
OVOC10296_OVP06890_WBGene00247105;931	4.23241	1.57221	0.475637	4216.26
OVOC10297_OVP02518_WBGene00247106;163	3.27085	1.37538	-0.510838	7308.93
OVOC10297_OVP02518_WBGene00247106;181	2.67046	1.44324	-0.167205	4476.36
OVOC10297_OVP02518_WBGene00247106;289	3.71557	2.26563	3.70571	4908.98
OVOC10297_OVP02518_WBGene00247106;295	3.51359	1.41	-0.336774	12028.6
OVOC10297_OVP02518_WBGene00247106;73	3.1697	1.93092	2.24987	3995.58
OVOC1030_OVP08422_WBGene00237839;19	3.17947	1.45175	-0.118708	7225.97
OVOC1030_OVP08422_WBGene00237839;25	3.72451	1.37016	-0.534296	10561.4
OVOC10300_OVP12922_WBGene00247109;331	4.17465	1.32306	-0.773958	17865.8
OVOC10303_OVP12680_WBGene00247112;331	2.50175	1.3873	-0.4528	943.23
OVOC10303_OVP12680_WBGene00247112;373	3.49021	1.53457	0.286251	9939.54
OVOC10303_OVP12680_WBGene00247112;469	3.17662	1.74921	1.3578	1541.5
OVOC10305_OVP09990_WBGene00247114;115	1.62306	1.42237	-0.272865	438.064
OVOC10306_OVP02796_WBGene00247115;217	3.10418	1.41159	-0.329797	2824.57
OVOC10307_OVP01925_WBGene00247116;1009	3.44411	1.35801	-0.597295	7175.86
OVOC10307_OVP01925_WBGene00247116;229	3.99704	1.56217	0.419944	5128.86
OVOC10307_OVP01925_WBGene00247116;631	3.11284	1.44096	-0.180381	7573.62
OVOC10307_OVP01925_WBGene00247116;703	2.70797	1.77163	1.47167	940.008
OVOC10307_OVP01925_WBGene00247116;73	2.03694	1.36569	-0.55605	1040.02
OVOC10308_OVP09139_WBGene00247117;631	3.46945	1.59785	0.596444	4945.02
OVOC10309_OVP00155_WBGene00247118;199	2.62443	1.3157	-0.811193	1203.59
OVOC10309_OVP00155_WBGene00247118;205	3.46041	1.35883	-0.59284	6033.53
OVOC10309_OVP00155_WBGene00247118;211	3.02515	1.90636	2.12047	2366.89
OVOC10309_OVP00155_WBGene00247118;325	4.31993	2.50829	4.74039	4135.46
OVOC10309_OVP00155_WBGene00247118;373	3.95082	1.5936	0.579726	5389.33
OVOC10309_OVP00155_WBGene00247118;79	3.38925	1.39884	-0.392509	2786.79
OVOC10309_OVP00155_WBGene00247118;85	3.08925	1.72957	1.26038	2870.88
OVOC1031_OVP03139_WBGene00237840;211	3.21587	1.34708	-0.65773	2839
OVOC10311_OVP05478_WBGene00247120;343	3.59831	1.4674	-0.0396263	11293.1
OVOC10311_OVP05478_WBGene00247120;349	3.53572	1.324	-0.768302	7702.7
OVOC10311_OVP05478_WBGene00247120;397	2.40165	1.47721	0.00540107	733.637
OVOC10311_OVP05478_WBGene00247120;463	1.85789	1.51548	0.19984	709.128
OVOC10311_OVP05478_WBGene00247120;547	2.22802	1.37717	-0.502016	1063.38
OVOC10311_OVP05478_WBGene00247120;607	3.83025	2.0486	2.76438	9092.17
OVOC10313_OVP02210_WBGene00247122;139	3.75769	2.14391	3.19732	3507.81
OVOC10313_OVP02210_WBGene00247122;175	2.98589	1.33659	-0.707964	3135.88
OVOC10313_OVP02210_WBGene00247122;235	2.59392	1.45985	-0.077122	2068.47
OVOC10313_OVP02210_WBGene00247122;361	3.5938	2.09256	2.98985	3587.23
OVOC10313_OVP02210_WBGene00247122;457	2.47114	1.82672	1.74365	2009.35
OVOC10314_OVP09656_WBGene00247123;73	3.4129	1.56954	0.459697	8320.5
OVOC10317_OVP07588_WBGene00247126;13	2.15662	1.39313	-0.423973	1199.79
OVOC10317_OVP07588_WBGene00247126;349	4.91701	1.8068	1.64029	14565.1
OVOC10317_OVP07588_WBGene00247126;79	4.29523	1.96763	2.41673	9041.52
OVOC10319_OVP12280_WBGene00247128;55	3.34463	1.83644	1.79564	3927.64
OVOC10319_OVP12280_WBGene00247128;67	3.36325	1.4549	-0.103721	3234.4
OVOC10320_OVP05001_WBGene00247129;109	4.01202	1.39388	-0.418554	4260.51
OVOC10320_OVP05001_WBGene00247129;13	1.88656	1.3834	-0.472814	602.718
OVOC10320_OVP05001_WBGene00247129;43	2.40086	1.72773	1.24907	839.489
OVOC10321_OVP01075_WBGene00247130;169	2.6007	1.37215	-0.52543	2089.65
OVOC10323_OVP07782_WBGene00247132;175	3.1833	1.76151	1.4201	1930.15
OVOC10324_OVP00733_WBGene00247133;151	2.44671	1.33516	-0.715541	1614.06
OVOC10324_OVP00733_WBGene00247133;181	2.84536	1.52309	0.232873	1276.58
OVOC10324_OVP00733_WBGene00247133;187	3.76574	1.41358	-0.319289	5505.03
OVOC10324_OVP00733_WBGene00247133;541	4.69839	2.09779	3.01361	6500.2
OVOC10326_OVP02494_WBGene00247135;19	2.85993	1.30383	-0.871307	1543.41
OVOC10326_OVP02494_WBGene00247135;283	1.94452	1.39439	-0.416117	576.872
OVOC10326_OVP02494_WBGene00247135;43	2.67223	1.4176	-0.300335	1678.69
OVOC10326_OVP02494_WBGene00247135;55	3.0402	1.67928	0.999579	1414
OVOC10328_OVP10815_WBGene00247137;205	2.68769	1.33242	-0.729319	1230.92
OVOC10328_OVP10815_WBGene00247137;235	-2.55228	1.46823	-0.0346734	-2427.29
OVOC10328_OVP10815_WBGene00247137;349	2.37713	1.55507	0.384055	895.29
OVOC10328_OVP10815_WBGene00247137;355	2.56046	1.45065	-0.124634	660.587
OVOC10330_OVP12294_WBGene00247139;1	2.87189	1.72457	1.23407	3686.77
OVOC10331_OVP05355_WBGene00247140;115	4.18013	1.42444	-0.261312	5642.53
OVOC10334_OVP09590_WBGene00247143;283	3.50111	1.36187	-0.575806	3190.57
OVOC10334_OVP09590_WBGene00247143;355	4.96596	2.08794	2.96435	10521.3
OVOC10334_OVP09590_WBGene00247143;7	3.45717	1.61419	0.686692	4145.45
OVOC10335_OVP02391_WBGene00247144;49	3.08288	1.33243	-0.729192	2727.23
OVOC1034_OVP11457_WBGene00237843;265	2.75192	1.73849	1.30818	1669.26
OVOC10340_OVP10262_WBGene00247149;115	3.90115	1.37085	-0.531187	14866.3
OVOC10340_OVP10262_WBGene00247149;19	2.39128	1.32101	-0.781807	845.041
OVOC10340_OVP10262_WBGene00247149;25	3.36863	1.37975	-0.488163	3080.31
OVOC10341_OVP04055_WBGene00247150;325	3.17612	1.55507	0.384442	2507.66
OVOC10342_OVP08859_WBGene00247151;193	3.96254	1.35232	-0.626271	13898.1
OVOC10342_OVP08859_WBGene00247151;217	3.69145	1.53565	0.291133	4553.43
OVOC10342_OVP08859_WBGene00247151;223	5.02321	1.79524	1.58336	16331.9
OVOC10342_OVP08859_WBGene00247151;235	4.71903	1.89956	2.09359	10493
OVOC10342_OVP08859_WBGene00247151;241	4.08569	1.54532	0.338447	6852.91
OVOC10344_OVP03110_WBGene00247153;217	3.49061	2.33467	3.98569	4804.82
OVOC10344_OVP03110_WBGene00247153;397	2.5742	1.437	-0.201937	766.531
OVOC10344_OVP03110_WBGene00247153;559	3.08773	1.59123	0.567692	2196.91
OVOC10344_OVP03110_WBGene00247153;7	4.67792	1.31201	-0.829408	21198.8
OVOC10344_OVP03110_WBGene00247153;799	4.62733	1.48362	0.0361707	13806.5
OVOC10344_OVP03110_WBGene00247153;823	3.8221	1.38302	-0.474054	7930.9
OVOC10344_OVP03110_WBGene00247153;829	4.45736	1.90428	2.111	5921.34
OVOC10344_OVP03110_WBGene00247153;991	3.00728	1.33455	-0.718462	2730.28
OVOC10345_OVP07703_WBGene00247154;193	4.29714	2.00202	2.55825	19158.9
OVOC10345_OVP07703_WBGene00247154;247	2.94991	1.37391	-0.51721	1965.25
OVOC10345_OVP07703_WBGene00247154;355	3.31688	1.47344	-0.0104265	3641.95
OVOC10345_OVP07703_WBGene00247154;697	3.89382	1.63579	0.796224	9981.22
OVOC10346_OVP01272_WBGene00247155;163	3.10573	1.59049	0.563903	1826.99
OVOC10348_OVP06101_WBGene00247157;313	2.74055	1.35792	-0.597935	1489.31
OVOC10348_OVP06101_WBGene00247157;73	2.73666	1.52203	0.227767	1442.5
OVOC10349_OVP09981_WBGene00247158;409	3.8111	1.88215	2.01901	6999.57
OVOC10351_OVP03266_WBGene00247160;151	2.9265	1.31929	-0.790896	2327.29
OVOC10351_OVP03266_WBGene00247160;949	3.34836	1.4206	-0.28601	2239.49
OVOC10358_OVP09545_WBGene00247167;349	4.62552	1.79412	1.57456	11714.6
OVOC10359_OVP00750_WBGene00247168;37	4.15222	1.47785	0.00974379	10042.6
OVOC10359_OVP00750_WBGene00247168;43	3.96107	1.3737	-0.517996	9716.46
OVOC10360_OVP03561_WBGene00247169;1	3.54558	1.64298	0.836827	2355.19
OVOC10360_OVP03561_WBGene00247169;91	2.8944	1.38523	-0.463889	4255.65
OVOC10362_OVP09385_WBGene00247171;31	4.20257	1.58706	0.546088	4738.92
OVOC10364_OVP03548_WBGene00247173;127	3.2725	1.60463	0.632124	2594.25
OVOC10367_OVP01478_WBGene00247176;121	2.77813	1.65392	0.886869	1251.7
OVOC10367_OVP01478_WBGene00247176;325	1.82891	1.69305	1.07045	326.67
OVOC10367_OVP01478_WBGene00247176;61	1.95822	1.44232	-0.172206	634.701
OVOC10368_OVP06533_WBGene00247177;13	2.95953	1.5318	0.273407	1987.34
OVOC10369_OVP12265_WBGene00247178;19	5.99941	3.61454	8.62676	49340.5
OVOC10369_OVP12265_WBGene00247178;25	7.85553	6.2143	15.2532	46855.5
OVOC10369_OVP12265_WBGene00247178;319	3.52177	1.69638	1.08517	5953.54
OVOC10369_OVP12265_WBGene00247178;601	3.98691	1.53069	0.269341	7028.86
OVOC10370_OVP05695_WBGene00247179;217	3.85072	1.66382	0.937013	5045.81
OVOC10371_OVP09986_WBGene00247180;103	5.16872	1.87906	2.00494	16651.9
OVOC10371_OVP09986_WBGene00247180;133	2.83384	2.43984	4.44257	1448.08
OVOC10371_OVP09986_WBGene00247180;73	4.91177	2.22028	3.50724	15196.9
OVOC10371_OVP09986_WBGene00247180;97	4.47657	1.92616	2.21243	8391.12
OVOC10372_OVP04238_WBGene00247181;283	3.22101	1.3335	-0.723512	4927.24
OVOC10372_OVP04238_WBGene00247181;337	3.84506	3.0289	6.81214	2623.79
OVOC10372_OVP04238_WBGene00247181;385	2.33448	1.56217	0.419376	1138.22
OVOC10375_OVP03605_WBGene00247184;169	3.56741	1.84585	1.84495	5730.12
OVOC10375_OVP03605_WBGene00247184;67	4.27694	2.28324	3.77931	8888.39
OVOC10377_OVP01937_WBGene00247186;145	3.20651	1.66488	0.94015	4436.09
OVOC10377_OVP01937_WBGene00247186;883	3.09508	1.43658	-0.204664	2456.93
OVOC10379_OVP00050_WBGene00247188;139	3.13974	1.38739	-0.452259	18852.2
OVOC10379_OVP00050_WBGene00247188;157	2.74134	1.54138	0.320496	2041.46
OVOC10379_OVP00050_WBGene00247188;73	4.10455	1.37056	-0.532218	6469.88
OVOC10381_OVP03481_WBGene00247190;127	4.3141	1.84697	1.85147	4976.85
OVOC10381_OVP03481_WBGene00247190;133	4.49853	1.92679	2.21497	14194.2
OVOC10381_OVP03481_WBGene00247190;205	3.89703	1.44681	-0.144279	6672.35
OVOC10381_OVP03481_WBGene00247190;235	1.54073	1.45255	-0.114487	263.054
OVOC10381_OVP03481_WBGene00247190;571	3.53899	1.69805	1.09207	5944.07
OVOC10381_OVP03481_WBGene00247190;661	3.35199	1.46652	-0.0429783	2698.12
OVOC10381_OVP03481_WBGene00247190;775	3.00019	1.46409	-0.0556596	2557.95
OVOC10381_OVP03481_WBGene00247190;847	3.09224	1.6157	0.692339	3125.05
OVOC10381_OVP03481_WBGene00247190;913	3.83775	1.70157	1.11602	2954.07
OVOC10381_OVP03481_WBGene00247190;919	3.8499	1.41833	-0.296505	4486.08
OVOC10382_OVP10894_WBGene00247191;265	2.62691	1.80531	1.63138	3202.42
OVOC10383_OVP01047_WBGene00247192;313	3.86903	2.33328	3.97848	3763.51
OVOC10384_OVP06866_WBGene00247193;19	3.0737	1.62018	0.712838	3440.47
OVOC10385_OVP12538_WBGene00247194;157	1.77694	1.4917	0.0777773	380.905
OVOC10385_OVP12538_WBGene00247194;211	2.6948	1.42091	-0.28395	2658.86
OVOC10385_OVP12538_WBGene00247194;349	2.004	1.60687	0.643759	579.795
OVOC10385_OVP12538_WBGene00247194;55	1.98549	1.34296	-0.678584	450.325
OVOC10385_OVP12538_WBGene00247194;601	4.081	1.4441	-0.159786	13512.3
OVOC10385_OVP12538_WBGene00247194;889	2.84632	1.37604	-0.50743	1586.91
OVOC10385_OVP12538_WBGene00247194;895	4.69931	3.21391	7.45204	4135.03
OVOC10385_OVP12538_WBGene00247194;901	2.80514	1.40276	-0.373042	1279.57
OVOC10395_OVP12633_WBGene00247204;319	3.67037	1.44093	-0.18052	6405.33
OVOC10400_OVP03542_WBGene00247209;199	4.1959	1.61859	0.705501	9097.86
OVOC10400_OVP03542_WBGene00247209;517	3.05098	1.60923	0.656709	6421.77
OVOC10401_OVP09369_WBGene00247210;37	2.64109	1.41781	-0.299094	1276.63
OVOC10401_OVP09369_WBGene00247210;391	3.93992	1.7351	1.29216	5457.22
OVOC10401_OVP09369_WBGene00247210;43	1.91212	1.52041	0.219821	831.063
OVOC10401_OVP09369_WBGene00247210;523	4.82504	1.82535	1.73732	18109.1
OVOC10404_OVP07853_WBGene00247213;301	4.84217	2.47543	4.60485	8463.62
OVOC10405_OVP09898_WBGene00247214;7	2.47331	1.31798	-0.798793	1597.21
OVOC10406_OVP05801_WBGene00247215;73	3.89964	1.56385	0.428147	3844.61
OVOC10406_OVP05801_WBGene00247215;79	4.11446	1.73101	1.27005	6504.18
OVOC1041_OVP04607_WBGene00237850;19	4.02607	2.86388	6.16006	1928.41
OVOC1041_OVP04607_WBGene00237850;25	2.37394	1.36563	-0.556627	706.967
OVOC10410_OVP09086_WBGene00247219;163	3.38785	1.32057	-0.784181	14393.1
OVOC10410_OVP09086_WBGene00247219;169	3.70035	1.57238	0.476296	10098.7
OVOC10410_OVP09086_WBGene00247219;373	4.66452	1.98532	2.4874	7019.83
OVOC10411_OVP00156_WBGene00247220;55	4.87087	2.07662	2.89801	10444.2
OVOC10411_OVP00156_WBGene00247220;61	5.40859	2.89189	6.3064	13100.2
OVOC10412_OVP07432_WBGene00247221;19	3.1206	1.93177	2.26049	1674.65
OVOC10414_OVP07002_WBGene00247223;19	4.00064	1.42074	-0.28458	9016.8
OVOC10414_OVP07002_WBGene00247223;91	4.91043	2.13592	3.16864	9594.08
OVOC10417_OVP12873_WBGene00247226;25	3.74777	1.39793	-0.396699	5436.53
OVOC10417_OVP12873_WBGene00247226;31	4.26794	1.82827	1.75557	5044.99
OVOC10417_OVP12873_WBGene00247226;37	3.6266	1.7062	1.14116	2605.71
OVOC1042_OVP10962_WBGene00237851;193	1.38193	1.36348	-0.566038	336.678
OVOC1042_OVP10962_WBGene00237851;571	2.05042	1.31183	-0.830827	859.168
OVOC10421_OVP11654_WBGene00247230;463	4.37331	1.69529	1.08208	11852.8
OVOC10421_OVP11654_WBGene00247230;469	4.62502	1.74808	1.35273	9218.26
OVOC10422_OVP09230_WBGene00247231;31	2.86022	1.73862	1.30897	1355.43
OVOC10422_OVP09230_WBGene00247231;43	2.91356	1.33299	-0.727018	2263.26
OVOC10425_OVP04738_WBGene00247234;445	3.2251	1.75347	1.3821	1532.99
OVOC10425_OVP04738_WBGene00247234;685	3.81652	1.56431	0.434061	4572.84
OVOC10425_OVP04738_WBGene00247234;691	3.81671	1.39378	-0.419927	6296.84
OVOC10425_OVP04738_WBGene00247234;763	6.50526	4.72666	11.7821	24778.5
OVOC10425_OVP04738_WBGene00247234;787	4.35172	2.5564	4.943	13302.4
OVOC10427_OVP05829_WBGene00247236;331	2.74747	1.33299	-0.726969	4235.26
OVOC10427_OVP05829_WBGene00247236;385	2.53827	1.88329	2.02506	639.453
OVOC10427_OVP05829_WBGene00247236;415	1.69244	1.32925	-0.743262	485.778
OVOC10427_OVP05829_WBGene00247236;55	2.86453	1.50256	0.133103	1189.64
OVOC10428_OVP11465_WBGene00247237;1093	3.66438	1.35969	-0.587979	7246.81
OVOC10428_OVP11465_WBGene00247237;19	3.48797	1.43928	-0.188885	7411.19
OVOC10428_OVP11465_WBGene00247237;253	4.33308	1.62639	0.746771	9516.79
OVOC10428_OVP11465_WBGene00247237;307	2.83278	1.33051	-0.73667	1911.69
OVOC10428_OVP11465_WBGene00247237;325	2.5464	1.35492	-0.615208	1045.72
OVOC10428_OVP11465_WBGene00247237;415	3.11458	1.41677	-0.304089	3777.36
OVOC10428_OVP11465_WBGene00247237;43	3.3192	1.47448	-0.0071064	2664.42
OVOC10428_OVP11465_WBGene00247237;475	3.8683	1.52585	0.244523	17430.9
OVOC10428_OVP11465_WBGene00247237;541	4.93041	2.03653	2.70893	7442.49
OVOC10428_OVP11465_WBGene00247237;547	4.87343	2.19672	3.42113	7427.75
OVOC10428_OVP11465_WBGene00247237;7	2.46215	1.32207	-0.777915	1230.5
OVOC10428_OVP11465_WBGene00247237;73	7.68613	5.0212	12.5923	27433.5
OVOC10428_OVP11465_WBGene00247237;79	7.49847	4.72666	11.8035	30528
OVOC10428_OVP11465_WBGene00247237;847	2.03523	1.36733	-0.548927	731.351
OVOC1043_OVP04223_WBGene00237852;193	4.11079	1.81468	1.68918	11938.8
OVOC10430_OVP05313_WBGene00247239;139	4.7174	2.32998	3.96199	5785.72
OVOC10430_OVP05313_WBGene00247239;241	3.12307	1.31121	-0.834051	18121.8
OVOC10430_OVP05313_WBGene00247239;247	3.83395	1.44352	-0.165494	13450.9
OVOC10431_OVP12317_WBGene00247240;49	2.58676	1.35792	-0.597858	2424.74
OVOC10434_OVP02602_WBGene00247243;19	3.98496	2.2949	3.82456	3972.99
OVOC10435_OVP07868_WBGene00247244;43	3.48504	1.48923	0.0657867	2797.72
OVOC10435_OVP07868_WBGene00247244;55	4.1035	1.62876	0.758163	4883.58
OVOC10437_OVP05131_WBGene00247246;25	2.87155	1.66099	0.920675	3914.46
OVOC10440_OVP06732_WBGene00247249;121	2.2185	1.38523	-0.464107	643.344
OVOC10440_OVP06732_WBGene00247249;247	2.6177	1.37288	-0.52224	1721.41
OVOC10441_OVP02086_WBGene00247250;163	3.80314	1.49473	0.0937359	6602.6
OVOC10441_OVP02086_WBGene00247250;205	2.63472	1.47203	-0.0176699	10747.9
OVOC10441_OVP02086_WBGene00247250;25	3.60214	1.57212	0.475338	3870.98
OVOC10441_OVP02086_WBGene00247250;523	2.00428	1.36277	-0.570996	637.913
OVOC10441_OVP02086_WBGene00247250;727	3.30054	1.9496	2.33939	4378.92
OVOC10443_OVP01916_WBGene00247252;97	2.58271	1.32231	-0.777125	1417.64
OVOC10445_OVP03297_WBGene00247254;361	3.21654	1.76472	1.43435	1705.02
OVOC10446_OVP11712_WBGene00247255;235	4.51495	2.49615	4.68807	7871.83
OVOC10446_OVP11712_WBGene00247255;343	2.84928	1.70861	1.15141	988.168
OVOC10447_OVP08126_WBGene00247256;199	3.42276	2.67857	5.41486	4900.01
OVOC10447_OVP08126_WBGene00247256;325	3.31735	1.58675	0.544398	2795.76
OVOC10450_OVP03124_WBGene00247259;115	2.98309	1.38298	-0.474387	10513.2
OVOC10450_OVP03124_WBGene00247259;133	3.69575	1.74934	1.35934	4545.18
OVOC10450_OVP03124_WBGene00247259;19	2.72359	1.50848	0.162371	1607.56
OVOC10450_OVP03124_WBGene00247259;85	3.97651	1.76452	1.43237	5137.86
OVOC10450_OVP03124_WBGene00247259;91	2.5768	2.436	4.42747	1545.23
OVOC10452_OVP01669_WBGene00247261;49	5.51681	2.77723	5.81725	9051.32
OVOC10453_OVP04347_WBGene00247262;103	2.60802	1.31086	-0.835997	1317.27
OVOC10453_OVP04347_WBGene00247262;343	2.49394	1.34647	-0.660506	1929.57
OVOC10453_OVP04347_WBGene00247262;403	3.95885	1.55202	0.369606	4228.68
OVOC10453_OVP04347_WBGene00247262;409	3.01015	1.42827	-0.244001	3611.07
OVOC10453_OVP04347_WBGene00247262;97	4.00325	1.68161	1.01368	10896.3
OVOC10455_OVP03614_WBGene00247264;103	2.69302	1.45291	-0.112123	1498.83
OVOC10455_OVP03614_WBGene00247264;349	3.00122	1.6659	0.945388	2546.73
OVOC10455_OVP03614_WBGene00247264;97	3.45537	1.40289	-0.372205	8178.17
OVOC10456_OVP11750_WBGene00247265;199	2.80794	1.43658	-0.205424	2260.1
OVOC10459_OVP02678_WBGene00247268;439	3.1503	1.36155	-0.577259	5830.61
OVOC10459_OVP02678_WBGene00247268;589	4.63167	1.82399	1.73057	25261.8
OVOC10459_OVP02678_WBGene00247268;595	4.3652	1.78115	1.51642	29638.6
OVOC10460_OVP03881_WBGene00247269;109	3.76291	2.31124	3.89273	5217.9
OVOC10460_OVP03881_WBGene00247269;241	2.5612	1.31647	-0.806435	1679.8
OVOC10460_OVP03881_WBGene00247269;583	3.23554	1.39509	-0.412042	2657.13
OVOC10460_OVP03881_WBGene00247269;589	2.52528	1.84987	1.86268	649.452
OVOC10460_OVP03881_WBGene00247269;733	4.53596	1.43732	-0.20027	10480.1
OVOC10460_OVP03881_WBGene00247269;739	4.68229	1.84593	1.84557	7555.05
OVOC10460_OVP03881_WBGene00247269;877	4.28174	1.55693	0.393904	7520.69
OVOC10461_OVP12931_WBGene00247270;13	2.90284	1.4118	-0.328042	2407.79
OVOC10461_OVP12931_WBGene00247270;277	2.63168	1.62859	0.756952	1784.3
OVOC10461_OVP12931_WBGene00247270;337	4.47277	2.22103	3.51338	11051.7
OVOC10461_OVP12931_WBGene00247270;541	2.53698	1.43737	-0.199942	7441.87
OVOC10464_OVP07843_WBGene00247273;253	3.10025	1.36531	-0.558614	1317.03
OVOC10465_OVP00205_WBGene00247274;49	3.09946	1.37451	-0.514428	3022.78
OVOC10465_OVP00205_WBGene00247274;55	3.79645	1.62466	0.737679	6808.65
OVOC10466_OVP06743_WBGene00247275;373	4.01944	1.62851	0.755439	6777.76
OVOC10466_OVP06743_WBGene00247275;385	2.68434	1.53917	0.309518	1600.76
OVOC10466_OVP06743_WBGene00247275;541	3.23273	1.84218	1.8211	2860.48
OVOC10467_OVP02477_WBGene00247276;19	5.46362	3.24977	7.57789	17152.6
OVOC1047_OVP01465_WBGene00237856;271	3.31014	1.46976	-0.0262858	5495.85
OVOC1047_OVP01465_WBGene00237856;583	3.23395	1.30591	-0.859599	2635.12
OVOC1047_OVP01465_WBGene00237856;7	4.45288	1.77666	1.49643	10751.7
OVOC1047_OVP01465_WBGene00237856;703	3.98741	1.56217	0.419297	5819
OVOC10470_OVP07464_WBGene00247279;199	2.67757	2.173	3.32779	11184
OVOC10470_OVP07464_WBGene00247279;205	3.07022	1.45985	-0.076939	6668.69
OVOC10470_OVP07464_WBGene00247279;415	2.67943	1.81875	1.70977	1171.54
OVOC10472_OVP05510_WBGene00247281;13	2.93875	1.40401	-0.3677	3014.92
OVOC10472_OVP05510_WBGene00247281;43	2.62669	1.36289	-0.569426	1698.89
OVOC10472_OVP05510_WBGene00247281;7	4.02495	1.97187	2.43821	4312.88
OVOC10476_OVP09164_WBGene00247285;121	3.82149	2.02905	2.68104	9770.35
OVOC10476_OVP09164_WBGene00247285;127	3.77165	1.48525	0.0462383	4462.42
OVOC10476_OVP09164_WBGene00247285;271	3.55724	1.47372	-0.00959623	4471.08
OVOC10477_OVP09933_WBGene00247286;235	2.40434	1.35123	-0.633951	1392.03
OVOC10477_OVP09933_WBGene00247286;241	3.19219	1.31215	-0.828627	3828.8
OVOC10477_OVP09933_WBGene00247286;445	3.29655	1.32568	-0.758857	2021.52
OVOC10479_OVP01655_WBGene00247288;25	2.33454	1.34816	-0.652764	872.843
OVOC1048_OVP05363_WBGene00237857;193	3.19138	1.98772	2.49493	2098.12
OVOC10480_OVP07705_WBGene00247289;1345	3.44677	2.09147	2.97873	2970.72
OVOC10480_OVP07705_WBGene00247289;397	3.30771	1.60109	0.610384	2304.2
OVOC10480_OVP07705_WBGene00247289;775	3.0593	1.83004	1.76588	1420.44
OVOC10482_OVP08671_WBGene00247291;205	2.44341	1.61844	0.704716	712.452
OVOC10482_OVP08671_WBGene00247291;211	3.24536	1.3909	-0.435232	2567.19
OVOC10484_OVP10397_WBGene00247293;13	3.96066	1.60139	0.61181	10289.5
OVOC10484_OVP10397_WBGene00247293;25	1.94308	1.42711	-0.249288	457.623
OVOC10485_OVP02794_WBGene00247294;109	3.8767	1.50066	0.122843	6161.43
OVOC10486_OVP12011_WBGene00247295;13	3.26362	1.82773	1.75052	2126.9
OVOC10486_OVP12011_WBGene00247295;235	3.87124	1.38488	-0.466365	6843.59
OVOC10486_OVP12011_WBGene00247295;769	2.50037	1.56606	0.441772	1075.6
OVOC10487_OVP04767_WBGene00247296;91	2.72743	1.81338	1.68244	1704.46
OVOC10489_OVP05694_WBGene00247298;1099	2.0605	1.39724	-0.4016	4194.6
OVOC10489_OVP05694_WBGene00247298;1207	2.50448	1.32857	-0.745772	1617.98
OVOC10489_OVP05694_WBGene00247298;1489	3.30333	1.42315	-0.268783	2152.79
OVOC10489_OVP05694_WBGene00247298;259	3.42593	1.34372	-0.673408	4022.97
OVOC10489_OVP05694_WBGene00247298;283	3.4167	2.23941	3.61431	2107.6
OVOC10489_OVP05694_WBGene00247298;871	3.72008	1.50553	0.14507	6096.36
OVOC10490_OVP04552_WBGene00247299;241	2.48991	1.39039	-0.438518	1801.59
OVOC10490_OVP04552_WBGene00247299;331	3.9365	1.48153	0.028231	4711.74
OVOC10490_OVP04552_WBGene00247299;415	2.87635	1.35833	-0.595136	1908.15
OVOC10491_OVP10119_WBGene00247300;409	2.89986	1.39005	-0.441078	7206
OVOC10491_OVP10119_WBGene00247300;433	3.27505	1.30513	-0.863575	3988.26
OVOC10491_OVP10119_WBGene00247300;505	3.40743	1.41642	-0.305533	5004
OVOC10491_OVP10119_WBGene00247300;511	3.86758	1.72974	1.26166	8555.91
OVOC10493_OVP08454_WBGene00247302;241	1.27032	1.30121	-0.885082	159.102
OVOC10493_OVP08454_WBGene00247302;253	1.89715	1.52322	0.234033	390.582
OVOC10493_OVP08454_WBGene00247302;49	2.68219	1.54467	0.335556	1598.73
OVOC10495_OVP06729_WBGene00247304;127	4.91062	1.7295	1.25896	16371.4
OVOC10496_OVP06324_WBGene00247305;733	2.7003	1.54477	0.336213	1111.85
OVOC10496_OVP06324_WBGene00247305;823	3.68428	1.87921	2.00552	4174.56
OVOC10496_OVP06324_WBGene00247305;829	2.80953	1.92729	2.21996	1248.8
OVOC10496_OVP06324_WBGene00247305;859	4.52259	1.3787	-0.493143	18804.3
OVOC10496_OVP06324_WBGene00247305;895	2.53886	1.60923	0.657394	1503.93
OVOC10498_OVP04608_WBGene00247307;169	2.5872	1.48849	0.0607622	2978.43
OVOC10499_OVP12266_WBGene00247308;25	4.09867	1.30121	-0.885025	7091.83
OVOC105_OVP08664_WBGene00236914;25	2.48253	1.34296	-0.678524	1805.07
OVOC105_OVP08664_WBGene00236914;553	2.32621	1.33479	-0.716973	1509.47
OVOC1050_OVP02344_WBGene00237859;1183	3.05312	1.54935	0.353319	2959.76
OVOC1050_OVP02344_WBGene00237859;1297	4.78266	2.55547	4.93188	12625.1
OVOC1050_OVP02344_WBGene00237859;13	3.59557	1.55838	0.400332	5655.39
OVOC1050_OVP02344_WBGene00237859;1303	3.98501	2.01903	2.64339	11137.7
OVOC1050_OVP02344_WBGene00237859;193	3.51524	2.16076	3.27427	5696.54
OVOC1050_OVP02344_WBGene00237859;889	4.09057	1.81595	1.697	10431.7
OVOC1050_OVP02344_WBGene00237859;895	4.05684	1.34853	-0.649914	9360.15
OVOC10501_OVP09002_WBGene00247310;91	3.76155	1.37913	-0.491373	3941.29
OVOC10501_OVP09002_WBGene00247310;97	4.76571	1.62067	0.714723	9509.91
OVOC10502_OVP01559_WBGene00247311;175	3.29785	1.5006	0.122539	4580.5
OVOC10503_OVP10310_WBGene00247312;241	4.05269	1.34551	-0.665135	14320.8
OVOC10506_OVP01221_WBGene00247315;223	2.93508	1.48079	0.0241554	2737.69
OVOC10506_OVP01221_WBGene00247315;229	4.08173	1.30114	-0.885295	10884.2
OVOC10508_OVP12556_WBGene00247317;31	3.35251	1.58443	0.532805	2554.97
OVOC10509_OVP11394_WBGene00247318;67	2.88732	1.3423	-0.68216	4873.38
OVOC10509_OVP11394_WBGene00247318;73	3.64355	1.64985	0.86811	5011.8
OVOC1051_OVP07809_WBGene00237860;1441	2.9565	1.53697	0.298017	1239
OVOC1051_OVP07809_WBGene00237860;1675	2.32721	1.59003	0.560541	1775.67
OVOC1051_OVP07809_WBGene00237860;2107	3.97565	1.43768	-0.196994	11600.9
OVOC1051_OVP07809_WBGene00237860;2323	2.90232	1.86923	1.96261	1460.26
OVOC1051_OVP07809_WBGene00237860;2851	4.5179	1.80331	1.62445	13230.7
OVOC1051_OVP07809_WBGene00237860;2875	2.48669	1.34326	-0.676381	1100.55
OVOC1051_OVP07809_WBGene00237860;3091	2.32675	1.37449	-0.514517	653.67
OVOC1051_OVP07809_WBGene00237860;3181	3.71311	1.749	1.35618	8392.6
OVOC1051_OVP07809_WBGene00237860;3187	3.6262	1.35469	-0.616285	4454.05
OVOC1051_OVP07809_WBGene00237860;3223	2.52916	1.93092	2.2504	1448.9
OVOC1051_OVP07809_WBGene00237860;3529	2.93325	1.43044	-0.234552	2384.76
OVOC1051_OVP07809_WBGene00237860;3613	3.14655	1.51379	0.190908	1805.91
OVOC1051_OVP07809_WBGene00237860;4189	3.83523	1.52633	0.248373	4229.19
OVOC10511_OVP02423_WBGene00247320;91	3.1984	1.42821	-0.244427	11415.9
OVOC10511_OVP02423_WBGene00247320;985	2.91081	1.6413	0.826282	1672.76
OVOC10512_OVP03537_WBGene00247321;13	2.93856	1.31549	-0.812917	3503.98
OVOC10513_OVP01456_WBGene00247322;49	3.28525	1.65599	0.89636	3420.65
OVOC10514_OVP08232_WBGene00247323;259	3.94526	1.64376	0.840181	3020.72
OVOC10516_OVP06156_WBGene00247325;271	4.81076	1.71136	1.16325	18326.1
OVOC10516_OVP06156_WBGene00247325;277	3.65991	1.32842	-0.746729	13667.7
OVOC10516_OVP06156_WBGene00247325;337	3.29019	2.08539	2.94435	1304.48
OVOC10517_OVP10384_WBGene00247326;259	3.28969	1.5507	0.359177	10747.9
OVOC10518_OVP04755_WBGene00247327;229	3.00958	1.45417	-0.106458	1588.68
OVOC10518_OVP04755_WBGene00247327;235	3.1744	1.31517	-0.814701	5754.97
OVOC10519_OVP03253_WBGene00247328;139	3.72506	1.82327	1.72733	4346.32
OVOC10519_OVP03253_WBGene00247328;55	3.45298	1.65741	0.904264	2959.11
OVOC1052_OVP00218_WBGene00237861;193	2.13198	1.49263	0.0837274	606.357
OVOC1052_OVP00218_WBGene00237861;391	2.95624	1.39439	-0.416595	1934.34
OVOC1052_OVP00218_WBGene00237861;43	1.58678	1.39283	-0.425924	361.709
OVOC10520_OVP11137_WBGene00247329;1261	2.02529	1.36015	-0.585963	1073.84
OVOC10520_OVP11137_WBGene00247329;187	3.72535	2.03811	2.71621	6648.14
OVOC10520_OVP11137_WBGene00247329;373	2.01701	1.7572	1.39566	1128.09
OVOC10520_OVP11137_WBGene00247329;799	3.02029	1.33455	-0.71837	5073.81
OVOC10520_OVP11137_WBGene00247329;829	2.2351	1.47835	0.01246	1223.98
OVOC10520_OVP11137_WBGene00247329;871	3.87712	1.51672	0.204592	12127.8
OVOC10521_OVP12340_WBGene00247330;127	3.14288	1.4917	0.0776091	4941.89
OVOC10522_OVP04651_WBGene00247331;121	4.12261	1.55459	0.380176	9966.14
OVOC10522_OVP04651_WBGene00247331;163	2.7457	1.32275	-0.775459	4655.53
OVOC10522_OVP04651_WBGene00247331;169	3.41408	1.34156	-0.686478	6892.89
OVOC10522_OVP04651_WBGene00247331;175	2.83297	1.68821	1.04775	1253.1
OVOC10526_OVP00838_WBGene00247335;103	4.27135	1.80531	1.63161	8970.34
OVOC10527_OVP11248_WBGene00247336;7	2.7747	1.3909	-0.43594	3235.23
OVOC10528_OVP03807_WBGene00247337;127	4.70935	2.73347	5.62816	5308.72
OVOC10528_OVP03807_WBGene00247337;133	2.30042	1.42105	-0.283453	1307.16
OVOC10528_OVP03807_WBGene00247337;49	3.07475	1.65003	0.870287	1925.98
OVOC10529_OVP04737_WBGene00247338;49	3.28502	1.60336	0.623329	1945.47
OVOC1053_OVP12495_WBGene00237862;229	3.61124	1.88083	2.01215	2662.65
OVOC1053_OVP12495_WBGene00237862;799	2.16417	1.33059	-0.736247	535.094
OVOC10530_OVP10685_WBGene00247339;67	2.39615	1.35024	-0.640125	816.164
OVOC10532_OVP00971_WBGene00247341;25	4.98495	1.79962	1.60171	11006
OVOC10535_OVP10095_WBGene00247344;397	3.90854	1.89634	2.07955	3262.43
OVOC10537_OVP12085_WBGene00247346;37	1.58482	1.30878	-0.845617	347.758
OVOC10538_OVP04812_WBGene00247347;7	3.29339	1.60923	0.65814	2817.96
OVOC10539_OVP04486_WBGene00247348;31	2.33759	1.32104	-0.781683	1298.27
OVOC1054_OVP05046_WBGene00237863;595	1.89999	1.48232	0.0318946	383.267
OVOC1054_OVP05046_WBGene00237863;85	4.29538	2.77377	5.78326	4787.82
OVOC10541_OVP12502_WBGene00247350;1	3.17373	1.45059	-0.125206	2323.01
OVOC10541_OVP12502_WBGene00247350;283	3.60573	1.43658	-0.205615	4195.78
OVOC10546_OVP02071_WBGene00247355;343	3.3351	1.43101	-0.232272	3180.51
OVOC10547_OVP07944_WBGene00247356;247	3.39333	1.553	0.373723	3762.02
OVOC10547_OVP07944_WBGene00247356;379	4.17229	1.47697	0.00351759	8303.59
OVOC10547_OVP07944_WBGene00247356;769	3.21647	1.60972	0.661221	2499.96
OVOC10547_OVP07944_WBGene00247356;805	1.98241	1.49879	0.113898	677.328
OVOC10547_OVP07944_WBGene00247356;871	3.44408	1.3491	-0.645792	7696.15
OVOC10548_OVP01118_WBGene00247357;115	2.86164	2.19926	3.42941	1467.12
OVOC10548_OVP01118_WBGene00247357;211	1.52489	1.33427	-0.719513	242.518
OVOC10550_OVP06516_WBGene00247359;115	4.78701	2.07039	2.86298	10670.7
OVOC10550_OVP06516_WBGene00247359;223	3.59538	1.38697	-0.455201	8127.27
OVOC10550_OVP06516_WBGene00247359;73	2.71924	1.39882	-0.392917	1587.77
OVOC10551_OVP04537_WBGene00247360;511	5.10795	2.30493	3.85803	16373.9
OVOC10551_OVP04537_WBGene00247360;517	4.77961	1.62526	0.741454	10016.3
OVOC10551_OVP04537_WBGene00247360;961	2.9852	1.31145	-0.832582	4164.97
OVOC10552_OVP10797_WBGene00247361;157	3.15002	1.38992	-0.441598	4102.06
OVOC10553_OVP06489_WBGene00247362;67	4.19304	1.64564	0.850085	15142.2
OVOC10554_OVP11994_WBGene00247363;19	3.90017	1.34945	-0.643383	7884.42
OVOC10554_OVP11994_WBGene00247363;25	4.66443	2.48537	4.64497	7688.49
OVOC10554_OVP11994_WBGene00247363;31	3.96663	1.49446	0.0920119	7199.27
OVOC10555_OVP11332_WBGene00247364;55	3.25571	1.74176	1.32368	2991.22
OVOC10555_OVP11332_WBGene00247364;61	3.91192	2.69218	5.46639	2381.81
OVOC1056_OVP03327_WBGene00237865;343	2.53328	1.3885	-0.447522	884.005
OVOC1056_OVP03327_WBGene00237865;415	4.14097	1.63104	0.769372	7502.51
OVOC10560_OVP10162_WBGene00247369;163	2.34496	1.65633	0.897622	785.005
OVOC10562_OVP07122_WBGene00247371;67	2.06189	1.60261	0.619739	712.581
OVOC10563_OVP05993_WBGene00247372;85	2.11439	1.541	0.318029	645.759
OVOC10566_OVP03259_WBGene00247375;211	3.57966	1.44539	-0.152546	5739.11
OVOC10566_OVP03259_WBGene00247375;727	3.96502	1.56217	0.42012	8608.64
OVOC10568_OVP09525_WBGene00247377;109	2.7155	1.44864	-0.135871	2539.3
OVOC10569_OVP04786_WBGene00247378;1099	4.46622	1.66786	0.952457	9464.01
OVOC10569_OVP04786_WBGene00247378;1183	2.09491	1.42191	-0.275926	538.991
OVOC10569_OVP04786_WBGene00247378;1219	3.72571	1.35873	-0.593474	10719.9
OVOC10569_OVP04786_WBGene00247378;1255	3.41304	1.30126	-0.884621	7898.2
OVOC10569_OVP04786_WBGene00247378;1291	4.00135	1.90777	2.12713	5154
OVOC10569_OVP04786_WBGene00247378;1327	2.6711	1.58202	0.522575	964.18
OVOC10569_OVP04786_WBGene00247378;1363	4.45962	2.21357	3.48278	10369.4
OVOC10569_OVP04786_WBGene00247378;1375	3.41302	1.31606	-0.809704	3148.97
OVOC10569_OVP04786_WBGene00247378;1381	3.2722	1.55034	0.357125	4733.91
OVOC10569_OVP04786_WBGene00247378;1393	3.15678	1.34195	-0.684637	2111.03
OVOC10569_OVP04786_WBGene00247378;1495	3.63653	1.56435	0.43448	5858.86
OVOC10569_OVP04786_WBGene00247378;1549	3.42615	1.3239	-0.769431	6621.36
OVOC10569_OVP04786_WBGene00247378;415	3.59932	1.42525	-0.257754	4991.59
OVOC10569_OVP04786_WBGene00247378;619	4.40426	2.50829	4.73644	8606.73
OVOC10569_OVP04786_WBGene00247378;625	3.47038	1.67388	0.976769	3187.91
OVOC1057_OVP10155_WBGene00237866;103	3.00692	1.47508	-0.00485155	2077.45
OVOC1057_OVP10155_WBGene00237866;127	2.49231	1.40192	-0.377194	3139.05
OVOC1057_OVP10155_WBGene00237866;391	3.34777	1.47591	-0.00159979	2490.05
OVOC10570_OVP03167_WBGene00247379;43	1.85079	1.52725	0.254411	4048.91
OVOC10571_OVP06013_WBGene00247380;157	3.53682	1.59811	0.59796	2222.71
OVOC10571_OVP06013_WBGene00247380;187	5.01651	1.91578	2.16618	20406.6
OVOC10571_OVP06013_WBGene00247380;229	3.26038	2.23756	3.59617	2337.63
OVOC10575_OVP03171_WBGene00247384;121	4.37989	1.74698	1.3471	7358.74
OVOC10575_OVP03171_WBGene00247384;37	3.21913	1.45471	-0.104364	2864.02
OVOC10576_OVP09781_WBGene00247385;1141	2.80686	1.39035	-0.439463	1371.95
OVOC10576_OVP09781_WBGene00247385;1207	4.06507	2.07866	2.90655	6001.95
OVOC10576_OVP09781_WBGene00247385;1243	3.14524	1.37046	-0.532707	4325.66
OVOC10576_OVP09781_WBGene00247385;871	4.62141	1.37208	-0.525854	15297.4
OVOC10578_OVP11627_WBGene00247387;127	4.26318	2.09999	3.02251	6615.78
OVOC10578_OVP11627_WBGene00247387;289	2.48146	1.67435	0.978058	1161.82
OVOC10578_OVP11627_WBGene00247387;325	3.36786	1.31826	-0.797202	3828.65
OVOC10578_OVP11627_WBGene00247387;385	4.04625	1.51381	0.191323	8301.21
OVOC10578_OVP11627_WBGene00247387;391	3.30065	1.85636	1.89757	7606.49
OVOC10578_OVP11627_WBGene00247387;79	3.69595	1.44416	-0.159168	6946.84
OVOC10579_OVP11661_WBGene00247388;361	3.68399	1.58349	0.529333	16804.9
OVOC10579_OVP11661_WBGene00247388;415	2.32966	1.36906	-0.53956	542.035
OVOC10579_OVP11661_WBGene00247388;553	3.05788	1.36613	-0.554383	3838.75
OVOC10579_OVP11661_WBGene00247388;649	3.20699	1.32306	-0.773836	3801.03
OVOC1058_OVP09643_WBGene00237867;163	4.88453	2.23899	3.60982	13992.6
OVOC1058_OVP09643_WBGene00237867;331	2.83792	1.54224	0.324025	1522.96
OVOC10581_OVP07135_WBGene00247390;997	6.91572	4.57287	11.3752	16495.1
OVOC10582_OVP02643_WBGene00247391;19	2.96464	1.43536	-0.21245	2019.49
OVOC10584_OVP10572_WBGene00247393;1423	2.74832	1.4551	-0.10283	1015
OVOC10584_OVP10572_WBGene00247393;469	2.69404	1.42205	-0.275255	1219.79
OVOC10584_OVP10572_WBGene00247393;481	2.75641	1.66499	0.941172	1442.45
OVOC10584_OVP10572_WBGene00247393;751	3.13463	1.87027	1.97001	1459.24
OVOC10584_OVP10572_WBGene00247393;841	2.62286	1.31214	-0.828722	1806.68
OVOC10584_OVP10572_WBGene00247393;865	3.59012	1.50155	0.126825	11765.7
OVOC10585_OVP12150_WBGene00247394;25	2.92409	1.38191	-0.478242	3037.54
OVOC10585_OVP12150_WBGene00247394;31	4.13118	1.66364	0.935196	4985.17
OVOC10586_OVP04926_WBGene00247395;415	2.76745	1.4543	-0.10592	1474.67
OVOC10587_OVP12002_WBGene00247396;1	2.97152	1.64835	0.861618	2885.79
OVOC10587_OVP12002_WBGene00247396;13	3.14831	1.35255	-0.625522	3153.46
OVOC10589_OVP01025_WBGene00247398;193	3.37373	1.79505	1.58043	1697.71
OVOC10589_OVP01025_WBGene00247398;343	3.75991	2.14767	3.22038	3350.69
OVOC1059_OVP01808_WBGene00237868;157	3.66532	1.39714	-0.402617	12443.4
OVOC1059_OVP01808_WBGene00237868;259	3.53174	1.49262	0.083062	7151.26
OVOC1059_OVP01808_WBGene00237868;565	3.27846	1.30184	-0.882104	2812.33
OVOC10590_OVP04897_WBGene00247399;1105	2.93286	1.33361	-0.722833	1539.81
OVOC10590_OVP04897_WBGene00247399;1255	4.45376	2.39632	4.24939	10436
OVOC10590_OVP04897_WBGene00247399;163	3.01467	1.31259	-0.826474	2163.18
OVOC10590_OVP04897_WBGene00247399;169	5.77402	3.10523	7.07378	21838.3
OVOC10594_OVP04828_WBGene00247403;271	2.82539	1.46409	-0.0557031	2849.97
OVOC10596_OVP00726_WBGene00247405;31	3.78576	1.5756	0.491448	4675.57
OVOC10597_OVP06927_WBGene00247406;253	3.16999	1.73561	1.29498	2333.79
OVOC10597_OVP06927_WBGene00247406;265	3.29851	1.41748	-0.300887	2753.86
OVOC10597_OVP06927_WBGene00247406;379	2.89174	1.57476	0.486985	1279.45
OVOC10597_OVP06927_WBGene00247406;517	4.17495	1.46528	-0.0488064	7517.2
OVOC10599_OVP01747_WBGene00247408;403	2.77607	1.62396	0.732261	1550.61
OVOC106_OVP03046_WBGene00236915;385	5.02215	2.28929	3.80328	7146.02
OVOC106_OVP03046_WBGene00236915;403	3.11954	1.32534	-0.76132	1366.25
OVOC1060_OVP02934_WBGene00237869;67	3.44771	1.83845	1.80529	2144.39
OVOC10600_OVP12028_WBGene00247409;181	3.86437	1.43906	-0.190612	5352.19
OVOC10600_OVP12028_WBGene00247409;301	2.46752	1.3763	-0.506049	1168.07
OVOC10600_OVP12028_WBGene00247409;313	3.70282	2.19926	3.42999	7807.84
OVOC10600_OVP12028_WBGene00247409;91	3.81312	1.64379	0.840377	3247.05
OVOC10601_OVP05815_WBGene00247410;457	3.34052	1.37167	-0.527743	2690.55
OVOC10602_OVP07104_WBGene00247411;103	2.77651	1.36024	-0.585229	2160.89
OVOC10604_OVP02727_WBGene00247413;7	3.39844	1.77294	1.47925	2240.51
OVOC10604_OVP02727_WBGene00247413;85	2.59625	1.35264	-0.624681	1782.35
OVOC10606_OVP10627_WBGene00247415;1003	3.37833	1.56217	0.419213	4298.45
OVOC10606_OVP10627_WBGene00247415;1015	2.25678	1.40436	-0.365597	1293.44
OVOC10606_OVP10627_WBGene00247415;1255	3.9033	2.14663	3.21034	4999.27
OVOC10606_OVP10627_WBGene00247415;1411	2.26594	1.37393	-0.517117	981.257
OVOC10606_OVP10627_WBGene00247415;1447	3.67191	1.92698	2.21566	1994.45
OVOC10606_OVP10627_WBGene00247415;1453	2.22744	1.61579	0.693133	571.267
OVOC10606_OVP10627_WBGene00247415;1879	2.5625	1.33738	-0.704938	1402.85
OVOC10606_OVP10627_WBGene00247415;2125	2.6962	1.78964	1.5513	837.365
OVOC10606_OVP10627_WBGene00247415;2131	3.42596	1.53578	0.291913	5913.56
OVOC10606_OVP10627_WBGene00247415;2137	4.03266	1.65922	0.912889	8431.53
OVOC10606_OVP10627_WBGene00247415;2185	3.97475	1.75852	1.40398	5606.95
OVOC10606_OVP10627_WBGene00247415;2221	3.88337	1.58743	0.547947	6321.13
OVOC10606_OVP10627_WBGene00247415;2425	3.19111	1.35867	-0.593878	3353.9
OVOC10606_OVP10627_WBGene00247415;2587	3.06778	1.43985	-0.185504	2754.69
OVOC10606_OVP10627_WBGene00247415;2803	2.77705	1.43033	-0.234917	1749.31
OVOC10606_OVP10627_WBGene00247415;397	3.0393	1.39947	-0.388914	2115.48
OVOC10606_OVP10627_WBGene00247415;655	3.09704	1.60336	0.623549	2875.95
OVOC10606_OVP10627_WBGene00247415;67	2.913	1.48702	0.0534369	3570.8
OVOC10606_OVP10627_WBGene00247415;73	3.84842	1.68649	1.03968	8817.68
OVOC10606_OVP10627_WBGene00247415;751	3.41523	1.74784	1.35092	3036.32
OVOC10606_OVP10627_WBGene00247415;961	3.10244	1.66516	0.942156	1461.07
OVOC10607_OVP08373_WBGene00247416;1033	2.58408	1.33243	-0.729245	2953.59
OVOC10607_OVP08373_WBGene00247416;1057	1.6162	1.42161	-0.278147	507.583
OVOC10607_OVP08373_WBGene00247416;1087	3.30668	1.61227	0.676069	6809.33
OVOC10607_OVP08373_WBGene00247416;1093	2.88395	1.44994	-0.128731	1522.52
OVOC10607_OVP08373_WBGene00247416;1321	3.45681	1.5981	0.597776	4304.06
OVOC10607_OVP08373_WBGene00247416;1369	3.20756	1.46245	-0.0642064	2391.51
OVOC10607_OVP08373_WBGene00247416;139	4.40804	1.68575	1.03535	7859.48
OVOC10607_OVP08373_WBGene00247416;145	3.29283	1.4002	-0.384921	12089.5
OVOC10607_OVP08373_WBGene00247416;1525	3.45538	1.84697	1.85256	17256.3
OVOC10608_OVP10911_WBGene00247417;1225	2.95515	1.36758	-0.548067	5668.99
OVOC10608_OVP10911_WBGene00247417;1231	4.48579	1.53457	0.286571	25224.8
OVOC10608_OVP10911_WBGene00247417;1255	2.86097	1.46765	-0.0386265	1984.87
OVOC10608_OVP10911_WBGene00247417;127	2.74813	1.55375	0.376454	1654.58
OVOC10608_OVP10911_WBGene00247417;133	1.72231	1.52554	0.243292	337.228
OVOC10608_OVP10911_WBGene00247417;157	2.89336	1.31669	-0.805213	1860.29
OVOC10608_OVP10911_WBGene00247417;391	1.4674	1.30612	-0.858904	281.433
OVOC10608_OVP10911_WBGene00247417;565	4.96846	1.80708	1.64189	26815.4
OVOC10608_OVP10911_WBGene00247417;595	2.86039	1.57159	0.471671	2846.2
OVOC10608_OVP10911_WBGene00247417;601	3.15787	1.7091	1.15403	1725.95
OVOC10608_OVP10911_WBGene00247417;643	4.13661	2.30704	3.86761	3706.59
OVOC10608_OVP10911_WBGene00247417;757	3.09811	1.41781	-0.299145	2193.78
OVOC10608_OVP10911_WBGene00247417;787	3.66958	1.87606	1.99224	2332.81
OVOC10609_OVP05467_WBGene00247418;541	3.80822	1.50102	0.12411	5203.82
OVOC10609_OVP05467_WBGene00247418;85	2.61256	1.3231	-0.77331	1194.14
OVOC1061_OVP09955_WBGene00237870;31	2.22715	2.31285	3.90432	471.53
OVOC1061_OVP09955_WBGene00237870;661	4.4949	1.58001	0.51102	8626.77
OVOC1061_OVP09955_WBGene00237870;763	2.30057	1.37604	-0.507455	671.823
OVOC10611_OVP07544_WBGene00247420;463	3.35834	1.92323	2.20295	1844.51
OVOC10611_OVP07544_WBGene00247420;535	3.5817	1.37538	-0.510712	2976.47
OVOC10612_OVP02833_WBGene00247421;91	2.34227	1.42237	-0.272762	705.735
OVOC10613_OVP09274_WBGene00247422;229	4.78685	3.39883	8.01226	4944.97
OVOC10615_OVP04990_WBGene00247424;1	2.56331	1.3342	-0.720115	1035.67
OVOC10615_OVP04990_WBGene00247424;241	2.83028	1.32696	-0.753676	2036.49
OVOC10616_OVP12215_WBGene00247425;127	2.76369	1.79668	1.59112	1044.64
OVOC10617_OVP07337_WBGene00247426;295	-2.5877	1.30258	-0.878514	-3813.8
OVOC10618_OVP07801_WBGene00247427;37	2.58315	1.32408	-0.767057	11720.2
OVOC1062_OVP04275_WBGene00237871;367	3.15213	1.73351	1.28402	1941.29
OVOC1062_OVP04275_WBGene00237871;469	2.9943	1.58144	0.516473	3803.78
OVOC1062_OVP04275_WBGene00237871;613	2.86189	1.5811	0.514578	1562.49
OVOC10622_OVP05016_WBGene00247431;301	3.08612	1.43382	-0.219771	3915.78
OVOC10622_OVP05016_WBGene00247431;307	3.67291	1.62209	0.722212	3391.69
OVOC10623_OVP09166_WBGene00247432;169	4.81051	1.82535	1.73703	13470.4
OVOC10624_OVP09312_WBGene00247433;85	3.05469	1.45619	-0.0960446	8168.44
OVOC10628_OVP07338_WBGene00247437;289	4.45248	2.07341	2.88234	4437.52
OVOC10628_OVP07338_WBGene00247437;331	4.91967	2.53986	4.88491	12224.7
OVOC10628_OVP07338_WBGene00247437;367	3.81867	1.52753	0.256236	7824.53
OVOC10628_OVP07338_WBGene00247437;373	3.81549	2.03241	2.69199	5014.85
OVOC10628_OVP07338_WBGene00247437;535	2.36991	1.4503	-0.127529	2613
OVOC10628_OVP07338_WBGene00247437;547	3.10472	1.51322	0.187961	2213.76
OVOC10628_OVP07338_WBGene00247437;85	2.8735	1.65481	0.889844	1337.46
OVOC10632_OVP03811_WBGene00247441;1	3.02138	1.32543	-0.760167	4378.83
OVOC10632_OVP03811_WBGene00247441;103	4.16372	1.43544	-0.211695	7268.5
OVOC10632_OVP03811_WBGene00247441;1153	2.23245	1.42016	-0.287801	578.804
OVOC10632_OVP03811_WBGene00247441;139	3.00167	1.34266	-0.679943	2026.36
OVOC10632_OVP03811_WBGene00247441;301	5.61313	3.04348	6.87059	11469.6
OVOC10632_OVP03811_WBGene00247441;307	4.38113	2.21318	3.47921	5803.3
OVOC10632_OVP03811_WBGene00247441;313	2.7823	1.68673	1.04284	2125.24
OVOC10632_OVP03811_WBGene00247441;649	2.77595	2.01393	2.61341	872.919
OVOC10632_OVP03811_WBGene00247441;769	2.09008	1.31145	-0.833061	878.872
OVOC10632_OVP03811_WBGene00247441;97	3.8755	1.65493	0.890937	4973.23
OVOC10634_OVP07885_WBGene00247443;13	4.23826	1.42109	-0.28219	9266.59
OVOC10634_OVP07885_WBGene00247443;163	2.52827	1.3031	-0.875458	2116.61
OVOC10634_OVP07885_WBGene00247443;223	2.7802	1.70271	1.12229	3343.56
OVOC10634_OVP07885_WBGene00247443;229	2.43829	1.30378	-0.871977	7828.49
OVOC10634_OVP07885_WBGene00247443;235	3.55805	1.6623	0.926522	5873.82
OVOC10634_OVP07885_WBGene00247443;241	2.91557	1.46359	-0.0582611	2575.8
OVOC10634_OVP07885_WBGene00247443;289	2.44284	1.93164	2.25537	1232.33
OVOC10634_OVP07885_WBGene00247443;325	2.48683	1.4467	-0.145742	1509.34
OVOC10634_OVP07885_WBGene00247443;409	2.38821	1.4382	-0.194094	1642.96
OVOC10634_OVP07885_WBGene00247443;607	3.94955	1.55964	0.406877	9698.19
OVOC10634_OVP07885_WBGene00247443;613	5.38244	1.58545	0.53688	26353.5
OVOC10634_OVP07885_WBGene00247443;637	3.7008	1.94495	2.31968	4631.55
OVOC10634_OVP07885_WBGene00247443;673	4.30285	2.2966	3.83393	10141.7
OVOC10634_OVP07885_WBGene00247443;679	2.69112	1.46429	-0.0537346	1786.18
OVOC10634_OVP07885_WBGene00247443;685	1.33642	1.43412	-0.218186	146.851
OVOC10634_OVP07885_WBGene00247443;7	3.34334	1.47786	0.00993241	5627.2
OVOC10635_OVP01833_WBGene00247444;547	3.62977	1.48887	0.063876	7768.53
OVOC10636_OVP06048_WBGene00247445;31	3.10768	1.35599	-0.608486	3636.14
OVOC10636_OVP06048_WBGene00247445;481	3.74246	1.47927	0.0157416	8259.65
OVOC10637_OVP00036_WBGene00247446;625	2.43533	1.42585	-0.254771	1348.53
OVOC10637_OVP00036_WBGene00247446;661	2.70515	1.32842	-0.746855	2013.29
OVOC10638_OVP09813_WBGene00247447;73	2.45058	1.61468	0.689022	772.075
OVOC1064_OVP02718_WBGene00237873;205	2.79724	1.46649	-0.0434736	1150.83
OVOC1064_OVP02718_WBGene00237873;223	2.72194	1.32541	-0.760822	1413.23
OVOC1064_OVP02718_WBGene00237873;625	3.12298	1.64243	0.833723	2980.62
OVOC10642_OVP10981_WBGene00247451;205	-2.89773	1.40699	-0.351862	-12131.3
OVOC10644_OVP00065_WBGene00247453;235	2.56785	1.46587	-0.0463723	937.496
OVOC10647_OVP09140_WBGene00247456;1177	3.29425	1.35567	-0.610643	2260.14
OVOC10647_OVP09140_WBGene00247456;1903	3.41151	1.40919	-0.340076	4904.86
OVOC10647_OVP09140_WBGene00247456;2131	2.86336	1.61112	0.6679	1644.63
OVOC10647_OVP09140_WBGene00247456;2155	3.70842	1.80331	1.62446	3109.04
OVOC10647_OVP09140_WBGene00247456;223	3.39028	1.36117	-0.579239	3943.76
OVOC10647_OVP09140_WBGene00247456;229	3.35171	1.42828	-0.243811	7931.36
OVOC10647_OVP09140_WBGene00247456;2599	3.27347	1.61224	0.673704	3748.79
OVOC10647_OVP09140_WBGene00247456;2677	4.08643	1.67018	0.961188	5687.03
OVOC10647_OVP09140_WBGene00247456;3343	3.04896	1.37759	-0.499707	3309.97
OVOC10647_OVP09140_WBGene00247456;3409	3.12014	1.86364	1.93386	1440.83
OVOC10647_OVP09140_WBGene00247456;553	2.17829	1.47197	-0.0185448	780.577
OVOC10647_OVP09140_WBGene00247456;571	2.15472	1.57476	0.486864	7069.57
OVOC10647_OVP09140_WBGene00247456;577	2.7609	1.70374	1.1285	1315.02
OVOC10647_OVP09140_WBGene00247456;589	3.5123	1.47769	0.00917401	4883.4
OVOC10647_OVP09140_WBGene00247456;73	3.11885	1.53395	0.283277	2399.04
OVOC10647_OVP09140_WBGene00247456;97	3.65743	1.32725	-0.751727	8312.16
OVOC10648_OVP06600_WBGene00247457;43	3.57532	1.52753	0.257053	16142
OVOC10649_OVP01002_WBGene00247458;607	3.26722	1.51409	0.193231	2255.82
OVOC10649_OVP01002_WBGene00247458;919	2.89261	2.03307	2.69511	1624.22
OVOC10650_OVP12429_WBGene00247459;145	2.63322	1.36037	-0.584265	2968.02
OVOC10650_OVP12429_WBGene00247459;79	3.16769	2.01658	2.62769	12418.4
OVOC10650_OVP12429_WBGene00247459;85	2.99722	1.72964	1.26127	1535.42
OVOC10652_OVP10551_WBGene00247461;181	3.17417	1.64115	0.825191	1738.36
OVOC10652_OVP10551_WBGene00247461;571	3.38407	1.53586	0.293535	3483.51
OVOC10652_OVP10551_WBGene00247461;607	2.49586	1.35183	-0.630272	1279.04
OVOC10652_OVP10551_WBGene00247461;619	3.33329	1.61382	0.685265	1883.66
OVOC10652_OVP10551_WBGene00247461;625	4.55437	1.69953	1.10282	7900.85
OVOC10652_OVP10551_WBGene00247461;739	4.07033	2.61906	5.19152	4960.83
OVOC10653_OVP08283_WBGene00247462;421	3.46078	1.51798	0.209272	4415.26
OVOC10653_OVP08283_WBGene00247462;643	2.79492	1.45806	-0.0879984	1284.3
OVOC10653_OVP08283_WBGene00247462;727	2.00867	1.43552	-0.209943	737.274
OVOC10653_OVP08283_WBGene00247462;991	2.9669	1.53607	0.294353	1933.54
OVOC10653_OVP08283_WBGene00247462;997	1.78555	1.76485	1.43684	253.544
OVOC10654_OVP09666_WBGene00247463;103	4.24106	1.95896	2.38268	4224.73
OVOC10654_OVP09666_WBGene00247463;223	2.92715	1.64243	0.833715	2051.15
OVOC10654_OVP09666_WBGene00247463;289	3.92016	1.59276	0.576089	10271.3
OVOC10654_OVP09666_WBGene00247463;307	2.95777	1.34782	-0.654601	2517.78
OVOC10654_OVP09666_WBGene00247463;361	3.72622	1.33026	-0.738779	10912.9
OVOC10654_OVP09666_WBGene00247463;427	2.19718	1.43693	-0.202589	671.39
OVOC10654_OVP09666_WBGene00247463;433	3.28338	1.32725	-0.751628	3475.9
OVOC10654_OVP09666_WBGene00247463;439	3.36425	1.78703	1.54018	1697.79
OVOC10654_OVP09666_WBGene00247463;493	3.52165	1.76452	1.43166	3253.32
OVOC10654_OVP09666_WBGene00247463;505	2.96896	1.45412	-0.106938	2598.5
OVOC10654_OVP09666_WBGene00247463;511	3.45365	1.34815	-0.652836	7723.38
OVOC10654_OVP09666_WBGene00247463;973	2.88923	1.64777	0.859581	1186.98
OVOC10658_OVP03641_WBGene00247467;421	3.59761	1.61971	0.710584	4010.5
OVOC10660_OVP05768_WBGene00247469;199	3.18158	1.60437	0.629433	2086.31
OVOC10660_OVP05768_WBGene00247469;247	3.76677	1.38601	-0.459787	5297.55
OVOC10660_OVP05768_WBGene00247469;37	3.46351	1.31145	-0.833107	5925.68
OVOC10660_OVP05768_WBGene00247469;43	4.85491	1.76035	1.41261	12025.2
OVOC10661_OVP11105_WBGene00247470;13	4.1686	1.54577	0.339977	8745.98
OVOC10661_OVP11105_WBGene00247470;337	4.30486	1.57177	0.47305	6987.19
OVOC10662_OVP04237_WBGene00247471;223	2.51045	1.38444	-0.468716	988.735
OVOC10663_OVP01613_WBGene00247472;103	3.92197	1.70021	1.11023	2517.79
OVOC10663_OVP01613_WBGene00247472;121	3.76153	1.61359	0.684203	3770.38
OVOC10664_OVP02913_WBGene00247473;1009	2.80156	1.41446	-0.31531	4214.57
OVOC10664_OVP02913_WBGene00247473;199	4.64803	2.3758	4.15147	7831.22
OVOC10664_OVP02913_WBGene00247473;283	2.58709	1.31606	-0.80982	11161.5
OVOC10664_OVP02913_WBGene00247473;31	3.05777	1.3723	-0.524719	2010.11
OVOC10664_OVP02913_WBGene00247473;37	4.10176	1.75743	1.39819	3447.83
OVOC10664_OVP02913_WBGene00247473;475	3.25395	1.75181	1.37215	1332.53
OVOC10664_OVP02913_WBGene00247473;481	2.64189	1.32552	-0.759394	990.429
OVOC10664_OVP02913_WBGene00247473;661	2.9661	1.31591	-0.81048	2724.5
OVOC10664_OVP02913_WBGene00247473;67	3.07315	1.57326	0.480252	2236.64
OVOC10664_OVP02913_WBGene00247473;73	3.0914	1.42388	-0.264289	3355.93
OVOC10664_OVP02913_WBGene00247473;949	3.05916	1.39093	-0.434397	1963.39
OVOC10668_OVP11386_WBGene00247477;1	3.21837	1.30577	-0.860529	4556.64
OVOC10668_OVP11386_WBGene00247477;151	3.90616	1.85886	1.90885	2520.31
OVOC10668_OVP11386_WBGene00247477;211	4.47359	1.88819	2.04492	7068.2
OVOC10668_OVP11386_WBGene00247477;271	2.6839	1.39221	-0.428131	2264.79
OVOC10668_OVP11386_WBGene00247477;373	3.49366	1.62526	0.740661	12506.3
OVOC10673_OVP02385_WBGene00247482;343	2.20415	1.36529	-0.558848	759.774
OVOC10673_OVP02385_WBGene00247482;421	2.45484	1.51817	0.210079	732.464
OVOC10673_OVP02385_WBGene00247482;433	2.94132	1.31948	-0.789783	3812.15
OVOC10674_OVP02366_WBGene00247483;103	4.49983	1.65003	0.870462	11119.6
OVOC10674_OVP02366_WBGene00247483;109	3.46342	1.57238	0.476574	8958.99
OVOC10674_OVP02366_WBGene00247483;115	2.72779	1.50117	0.125001	4191.33
OVOC10674_OVP02366_WBGene00247483;1477	4.58754	1.62791	0.753295	10952.7
OVOC10674_OVP02366_WBGene00247483;1879	2.46111	1.53588	0.293744	774.919
OVOC10674_OVP02366_WBGene00247483;421	3.29257	1.30653	-0.856385	4713.27
OVOC10674_OVP02366_WBGene00247483;583	3.60644	1.72457	1.23366	4284.9
OVOC10675_OVP08247_WBGene00247484;1237	4.04808	1.84567	1.8433	5086.78
OVOC10675_OVP08247_WBGene00247484;1429	3.88493	1.3413	-0.688058	7944.41
OVOC10675_OVP08247_WBGene00247484;1453	3.79463	1.84464	1.83495	3608.77
OVOC10675_OVP08247_WBGene00247484;1621	2.04045	1.60788	0.650426	342.55
OVOC10675_OVP08247_WBGene00247484;631	2.89664	1.58681	0.544693	1757.99
OVOC10675_OVP08247_WBGene00247484;73	3.75019	1.92722	2.21795	3069.76
OVOC10675_OVP08247_WBGene00247484;79	3.03588	1.48923	0.0662883	3389.74
OVOC10676_OVP01067_WBGene00247485;415	3.02283	1.6389	0.814513	1724.64
OVOC10676_OVP01067_WBGene00247485;67	3.76443	1.56067	0.413752	7788.57
OVOC1068_OVP12095_WBGene00237877;109	4.11329	1.45329	-0.110599	10279.1
OVOC10680_OVP08310_WBGene00247489;79	3.94104	1.32246	-0.776525	7362.95
OVOC10681_OVP02513_WBGene00247490;139	3.40706	2.49651	4.69115	1379.17
OVOC10681_OVP02513_WBGene00247490;247	3.4318	1.80708	1.64278	6152.58
OVOC10682_OVP06796_WBGene00247491;133	4.17595	1.4917	0.0775635	7880.49
OVOC10682_OVP06796_WBGene00247491;241	4.06564	1.80311	1.62025	11184.6
OVOC10682_OVP06796_WBGene00247491;295	3.78864	1.45558	-0.100405	6172.8
OVOC10683_OVP01155_WBGene00247492;277	3.54538	1.62526	0.740645	3002.48
OVOC10683_OVP01155_WBGene00247492;283	3.57901	1.79095	1.56026	2098.04
OVOC10683_OVP01155_WBGene00247492;331	3.16807	1.89688	2.0812	1878.53
OVOC10683_OVP01155_WBGene00247492;49	2.9473	1.31807	-0.798109	1896.84
OVOC10683_OVP01155_WBGene00247492;55	4.17676	1.73072	1.26758	7318.51
OVOC10685_OVP06243_WBGene00247494;133	4.24624	1.9496	2.34087	12476.8
OVOC10685_OVP06243_WBGene00247494;247	3.47359	1.56712	0.447613	10394
OVOC10685_OVP06243_WBGene00247494;259	2.88175	1.44252	-0.171112	1732.18
OVOC10688_OVP06067_WBGene00247497;115	3.37982	1.59225	0.573484	2837.55
OVOC10688_OVP06067_WBGene00247497;295	2.71347	1.47713	0.00412952	1332.62
OVOC10689_OVP12572_WBGene00247498;103	3.0582	1.49771	0.10718	1382.28
OVOC10689_OVP12572_WBGene00247498;211	4.19884	1.47147	-0.0201517	8628.93
OVOC10689_OVP12572_WBGene00247498;313	4.14911	1.38031	-0.485785	8922.47
OVOC10689_OVP12572_WBGene00247498;601	3.75	1.60458	0.63146	4379.75
OVOC10689_OVP12572_WBGene00247498;625	2.34457	1.36468	-0.561407	3667.85
OVOC1069_OVP02622_WBGene00237878;121	3.31841	2.31532	3.91415	2167.07
OVOC1069_OVP02622_WBGene00237878;337	2.71504	1.36937	-0.538011	996.452
OVOC10690_OVP11572_WBGene00247499;199	2.42473	1.59225	0.57375	963.442
OVOC10691_OVP06093_WBGene00247500;157	4.994	1.93534	2.27245	11199.1
OVOC10692_OVP07013_WBGene00247501;7	4.47175	2.113	3.07655	3652.71
OVOC10694_OVP10082_WBGene00247503;103	4.47997	2.77675	5.79558	12833.8
OVOC10694_OVP10082_WBGene00247503;259	3.94619	1.72801	1.25011	3928.08
OVOC10694_OVP10082_WBGene00247503;289	3.50772	1.65928	0.913467	2603.87
OVOC10696_OVP12008_WBGene00247505;541	2.53853	2.13299	3.15725	1510.24
OVOC10696_OVP12008_WBGene00247505;643	3.0449	1.64521	0.847446	1468.72
OVOC10697_OVP06474_WBGene00247506;223	1.98726	1.30546	-0.862159	525.673
OVOC10702_OVP09284_WBGene00247511;199	3.10268	1.3731	-0.521507	4549.17
OVOC10702_OVP09284_WBGene00247511;91	3.60542	2.2414	3.62112	2463.2
OVOC10702_OVP09284_WBGene00247511;97	4.99827	1.8613	1.92408	19386.8
OVOC10703_OVP12661_WBGene00247512;121	3.52187	2.07163	2.8709	5288.04
OVOC10706_OVP07453_WBGene00247515;1057	3.15097	1.5175	0.207569	2721.71
OVOC10706_OVP07453_WBGene00247515;511	3.84097	1.69093	1.05987	10380.3
OVOC10706_OVP07453_WBGene00247515;541	5.29029	2.26252	3.69289	18424.9
OVOC10706_OVP07453_WBGene00247515;655	3.33078	1.31669	-0.805122	4128.89
OVOC10706_OVP07453_WBGene00247515;67	4.27283	1.86351	1.93281	9010.86
OVOC10706_OVP07453_WBGene00247515;73	4.66485	2.04167	2.73363	14448.7
OVOC10706_OVP07453_WBGene00247515;79	3.78023	1.49278	0.0851667	8160.04
OVOC10707_OVP01788_WBGene00247516;277	4.51563	2.10326	3.03666	6647.77
OVOC10707_OVP01788_WBGene00247516;355	2.48344	1.36372	-0.564495	2908.18
OVOC10707_OVP01788_WBGene00247516;55	3.31436	1.31658	-0.805637	4482.03
OVOC10708_OVP09290_WBGene00247517;7	2.62257	1.58545	0.537351	1730.08
OVOC1071_OVP06246_WBGene00237880;247	3.9451	2.15473	3.25384	3859.55
OVOC1071_OVP06246_WBGene00237880;253	3.05882	1.49436	0.091558	1674.7
OVOC1071_OVP06246_WBGene00237880;259	4.41445	1.35139	-0.63278	9382.94
OVOC1071_OVP06246_WBGene00237880;265	4.65601	1.55797	0.398742	10592
OVOC1071_OVP06246_WBGene00237880;505	3.83239	1.70015	1.10661	12804.8
OVOC1071_OVP06246_WBGene00237880;739	2.55812	1.41093	-0.332106	1271.67
OVOC1071_OVP06246_WBGene00237880;811	3.95585	1.34156	-0.686673	9699.66
OVOC1071_OVP06246_WBGene00237880;829	3.51761	1.49341	0.0880523	6139.54
OVOC1071_OVP06246_WBGene00237880;835	4.79253	2.08587	2.94633	9523.63
OVOC10710_OVP11136_WBGene00247519;277	3.53082	1.46444	-0.0525478	9741.17
OVOC10710_OVP11136_WBGene00247519;283	2.57952	1.38759	-0.451461	19647.5
OVOC10711_OVP09675_WBGene00247520;103	-2.51695	1.56392	0.429439	-2707.05
OVOC10711_OVP09675_WBGene00247520;469	2.92188	1.52261	0.230641	2519.25
OVOC10711_OVP09675_WBGene00247520;589	2.98446	1.47672	0.00252388	3053.78
OVOC10711_OVP09675_WBGene00247520;595	3.63466	1.85459	1.88932	4766.07
OVOC10711_OVP09675_WBGene00247520;685	3.63056	1.50126	0.125367	7718.27
OVOC10711_OVP09675_WBGene00247520;769	3.39492	1.3483	-0.651486	8660.19
OVOC10712_OVP06019_WBGene00247521;151	3.25939	1.65386	0.886583	2351.6
OVOC10712_OVP06019_WBGene00247521;289	3.75488	2.07905	2.91234	2545.45
OVOC10712_OVP06019_WBGene00247521;319	3.25576	1.69143	1.06466	2521.03
OVOC10714_OVP00983_WBGene00247523;121	5.0572	2.86098	6.11295	11068.8
OVOC10714_OVP00983_WBGene00247523;139	2.27673	1.59138	0.570053	7460.57
OVOC10714_OVP00983_WBGene00247523;193	2.83974	1.63723	0.806874	1428.53
OVOC10714_OVP00983_WBGene00247523;247	2.72814	1.4386	-0.192567	3473.69
OVOC10714_OVP00983_WBGene00247523;253	4.20388	1.6312	0.773513	6932.43
OVOC10714_OVP00983_WBGene00247523;265	3.66384	1.7668	1.45239	3050.28
OVOC10714_OVP00983_WBGene00247523;331	3.91123	1.30878	-0.845447	6609.89
OVOC10714_OVP00983_WBGene00247523;337	2.64661	1.31183	-0.830624	1492.37
OVOC10714_OVP00983_WBGene00247523;91	2.43752	1.77209	1.47336	1806.08
OVOC10715_OVP02871_WBGene00247524;301	3.36547	1.33662	-0.707677	3605.27
OVOC10715_OVP02871_WBGene00247524;313	4.16607	1.94168	2.30719	5107.4
OVOC10715_OVP02871_WBGene00247524;325	3.29872	2.37487	4.14781	1619.82
OVOC10715_OVP02871_WBGene00247524;391	2.53161	1.32962	-0.741867	1052.81
OVOC10715_OVP02871_WBGene00247524;397	4.71795	1.74718	1.34799	9352.87
OVOC10715_OVP02871_WBGene00247524;439	3.56555	1.34662	-0.659533	3796.81
OVOC10718_OVP03431_WBGene00247527;37	3.3735	1.31054	-0.837547	4047.85
OVOC10718_OVP03431_WBGene00247527;55	3.62768	1.32107	-0.78139	4036.63
OVOC1072_OVP07167_WBGene00237881;13	2.48852	1.3817	-0.479467	1465.96
OVOC10720_OVP01307_WBGene00247529;247	4.30644	1.37045	-0.53311	24706
OVOC10723_OVP12121_WBGene00247532;61	3.6288	1.71498	1.18141	6288.1
OVOC10723_OVP12121_WBGene00247532;97	2.69359	1.35213	-0.627671	1297.06
OVOC10724_OVP04049_WBGene00247533;223	3.52996	1.39375	-0.421121	9276.33
OVOC10726_OVP07307_WBGene00247535;217	3.36435	1.50073	0.123087	2855.52
OVOC10726_OVP07307_WBGene00247535;283	4.11168	1.84562	1.84153	3064.86
OVOC10726_OVP07307_WBGene00247535;457	3.51579	1.31748	-0.801118	4163.39
OVOC10729_OVP10174_WBGene00247538;397	4.58784	2.08744	2.96103	12336.9
OVOC1073_OVP03545_WBGene00237882;133	4.444	1.80624	1.63826	19778.1
OVOC1073_OVP03545_WBGene00237882;139	6.15872	3.98613	9.72833	26635.1
OVOC10730_OVP03940_WBGene00247539;109	2.77961	1.33609	-0.709924	8680.39
OVOC10730_OVP03940_WBGene00247539;325	4.43822	1.62381	0.730662	7914.12
OVOC10731_OVP12800_WBGene00247540;397	1.7144	1.40903	-0.341702	284.904
OVOC10731_OVP12800_WBGene00247540;493	4.90763	1.43551	-0.210411	18446.5
OVOC10731_OVP12800_WBGene00247540;499	5.65816	2.40546	4.28649	16971.4
OVOC10731_OVP12800_WBGene00247540;523	3.68627	2.26563	3.70674	2319.17
OVOC10732_OVP05407_WBGene00247541;25	3.46406	1.3437	-0.674089	4275.35
OVOC10739_OVP05641_WBGene00247548;103	3.38605	1.4396	-0.187319	10177.5
OVOC1074_OVP10751_WBGene00237883;1039	3.3095	1.71413	1.17859	2121.64
OVOC1074_OVP10751_WBGene00237883;1213	3.00203	1.47721	0.00541208	1481.89
OVOC1074_OVP10751_WBGene00237883;1303	2.77806	1.38476	-0.466893	1284.57
OVOC1074_OVP10751_WBGene00237883;1405	3.20087	1.43906	-0.190438	7174.86
OVOC1074_OVP10751_WBGene00237883;1687	3.42656	1.31469	-0.817016	6704.79
OVOC1074_OVP10751_WBGene00237883;1759	3.5285	1.31121	-0.833991	2927.28
OVOC1074_OVP10751_WBGene00237883;1945	4.4087	3.04884	6.89892	3653.95
OVOC1074_OVP10751_WBGene00237883;2659	2.61002	1.66932	0.95851	2706.47
OVOC1074_OVP10751_WBGene00237883;3133	2.8646	1.64422	0.84218	1785.18
OVOC1074_OVP10751_WBGene00237883;3169	2.66157	1.46387	-0.0571432	1544.98
OVOC1074_OVP10751_WBGene00237883;3529	2.41677	1.44105	-0.179587	5673.38
OVOC1074_OVP10751_WBGene00237883;949	3.75679	1.51921	0.215314	2447.47
OVOC10741_OVP09741_WBGene00247550;55	2.40882	1.33609	-0.710154	2733.59
OVOC10742_OVP02539_WBGene00247551;25	3.50508	1.60463	0.632051	2831.4
OVOC10742_OVP02539_WBGene00247551;259	2.60604	1.71228	1.16771	730.199
OVOC10742_OVP02539_WBGene00247551;265	3.98704	1.47756	0.0083068	4796.68
OVOC10742_OVP02539_WBGene00247551;271	3.14192	1.5443	0.333968	2454.33
OVOC10742_OVP02539_WBGene00247551;337	3.55628	1.46817	-0.0352072	4626.65
OVOC10745_OVP01413_WBGene00247554;121	2.57727	1.73511	1.29302	1067.14
OVOC10745_OVP01413_WBGene00247554;73	4.43976	1.55507	0.384036	8985.43
OVOC10745_OVP01413_WBGene00247554;817	3.09738	1.34317	-0.676679	6607.3
OVOC10745_OVP01413_WBGene00247554;913	3.85591	1.64043	0.822345	7169.01
OVOC10747_OVP02803_WBGene00247556;13	2.25429	1.64657	0.854255	486.098
OVOC10747_OVP02803_WBGene00247556;199	4.40757	2.52745	4.82582	13257.6
OVOC10747_OVP02803_WBGene00247556;205	3.32269	1.34651	-0.660213	3461.74
OVOC10747_OVP02803_WBGene00247556;337	3.67029	1.62915	0.760348	3112.04
OVOC10747_OVP02803_WBGene00247556;343	3.83857	1.80167	1.61143	6711.54
OVOC10748_OVP08695_WBGene00247557;163	4.17573	1.38345	-0.472381	8533.15
OVOC10748_OVP08695_WBGene00247557;253	3.75663	1.41051	-0.334375	4217.67
OVOC10748_OVP08695_WBGene00247557;49	3.78669	1.93026	2.24797	3088.05
OVOC10748_OVP08695_WBGene00247557;499	2.2923	1.41183	-0.326847	1229.76
OVOC10748_OVP08695_WBGene00247557;595	2.72582	1.58681	0.5447	3249.46
OVOC10748_OVP08695_WBGene00247557;631	4.34078	1.71858	1.20199	7491.06
OVOC10748_OVP08695_WBGene00247557;7	3.69875	1.39949	-0.388575	4545.11
OVOC10749_OVP04290_WBGene00247558;583	2.4576	1.47525	-0.00407497	1137.56
OVOC10749_OVP04290_WBGene00247558;841	3.46993	1.50688	0.153619	4053.89
OVOC10749_OVP04290_WBGene00247558;949	5.03811	1.53797	0.303131	17239.1
OVOC10749_OVP04290_WBGene00247558;955	2.99507	1.51787	0.208576	2372.61
OVOC1075_OVP09559_WBGene00237884;1399	3.24601	1.3345	-0.71864	3629.73
OVOC1075_OVP09559_WBGene00237884;1573	3.0989	1.78168	1.51775	1360.33
OVOC1075_OVP09559_WBGene00237884;2365	2.27555	1.63717	0.803438	1214.07
OVOC1075_OVP09559_WBGene00237884;2485	3.05842	2.00169	2.55577	2141.8
OVOC1075_OVP09559_WBGene00237884;2497	2.79784	2.23756	3.5964	2141.96
OVOC1075_OVP09559_WBGene00237884;2569	3.37279	1.43263	-0.224809	9976.51
OVOC1075_OVP09559_WBGene00237884;2761	2.20885	1.38709	-0.454146	1057.57
OVOC1075_OVP09559_WBGene00237884;3001	2.99058	1.34265	-0.680227	2377.21
OVOC1075_OVP09559_WBGene00237884;3145	3.7332	1.35008	-0.640951	5274.43
OVOC1075_OVP09559_WBGene00237884;3469	2.78597	1.34647	-0.660515	1413.64
OVOC1075_OVP09559_WBGene00237884;415	3.15822	1.48487	0.0442839	2773.74
OVOC1075_OVP09559_WBGene00237884;73	2.17355	1.38593	-0.460174	658.036
OVOC1075_OVP09559_WBGene00237884;889	3.79053	1.78728	1.54171	3847.37
OVOC10750_OVP12631_WBGene00247559;31	3.18007	1.36386	-0.563932	3062.4
OVOC10751_OVP09009_WBGene00247560;1423	3.05679	1.58512	0.534809	2111.49
OVOC10751_OVP09009_WBGene00247560;421	3.20531	1.84218	1.82456	4823.59
OVOC10751_OVP09009_WBGene00247560;61	2.69498	1.34372	-0.673284	1830.4
OVOC10751_OVP09009_WBGene00247560;715	2.5118	1.34585	-0.663238	1978.79
OVOC10751_OVP09009_WBGene00247560;883	2.63277	1.43754	-0.198724	1772.37
OVOC10753_OVP07623_WBGene00247562;1	2.5546	1.37866	-0.493834	835.395
OVOC10753_OVP07623_WBGene00247562;505	3.73935	1.46409	-0.0559197	7572.55
OVOC10753_OVP07623_WBGene00247562;619	3.61122	1.64657	0.854242	2735.83
OVOC10753_OVP07623_WBGene00247562;847	4.11118	2.14097	3.18695	6776.8
OVOC10756_OVP05373_WBGene00247565;109	3.02556	1.30632	-0.857552	3647.77
OVOC10756_OVP05373_WBGene00247565;43	1.71577	1.31613	-0.808367	17319.9
OVOC10757_OVP11274_WBGene00247566;7	3.8191	1.35075	-0.636732	6790.15
OVOC10758_OVP03858_WBGene00247567;37	3.36451	2.04825	2.76232	1852.54
OVOC10760_OVP01322_WBGene00247569;73	2.65061	1.30398	-0.869389	1630.77
OVOC10763_OVP08275_WBGene00247572;235	3.25601	1.80311	1.62033	3985.83
OVOC10763_OVP08275_WBGene00247572;265	3.08047	1.64835	0.86162	3190.77
OVOC10763_OVP08275_WBGene00247572;313	2.59736	1.49118	0.0745203	1143.91
OVOC10765_OVP01517_WBGene00247574;163	3.14847	1.35745	-0.60052	3136.19
OVOC10767_OVP11468_WBGene00247576;55	1.79603	1.3304	-0.737603	374.446
OVOC10768_OVP05713_WBGene00247577;79	2.00015	1.40308	-0.371279	504.947
OVOC10769_OVP01957_WBGene00247578;241	3.73171	1.39329	-0.423003	4132.31
OVOC10769_OVP01957_WBGene00247578;247	4.93845	2.17925	3.34979	8239.54
OVOC10769_OVP01957_WBGene00247578;379	3.63015	1.53278	0.278496	6276.32
OVOC10770_OVP08498_WBGene00247579;205	2.77299	1.42955	-0.238321	2386.67
OVOC10770_OVP08498_WBGene00247579;211	3.06758	1.40594	-0.357442	2541.34
OVOC10770_OVP08498_WBGene00247579;223	3.75245	1.49359	0.0889935	5433.28
OVOC10773_OVP00177_WBGene00247582;103	3.49242	1.80609	1.63708	5108.99
OVOC10773_OVP00177_WBGene00247582;97	3.27199	1.30317	-0.874703	2674.93
OVOC10774_OVP07429_WBGene00247583;283	2.61529	1.41998	-0.289227	1329.2
OVOC10774_OVP07429_WBGene00247583;79	3.54027	1.80311	1.61987	2939.54
OVOC10774_OVP07429_WBGene00247583;85	3.27471	1.75256	1.37764	2039.72
OVOC10775_OVP03666_WBGene00247584;127	4.3302	2.48183	4.63131	9870.35
OVOC10776_OVP11103_WBGene00247585;19	4.28315	1.35826	-0.595879	12210.7
OVOC10777_OVP08477_WBGene00247586;43	2.3109	1.49262	0.0827671	1072.56
OVOC10779_OVP08967_WBGene00247588;175	2.9144	1.46075	-0.0718763	1663.12
OVOC10780_OVP06432_WBGene00247589;223	3.24909	1.30621	-0.858125	8883.77
OVOC10780_OVP06432_WBGene00247589;373	4.64137	3.16094	7.28754	4026.5
OVOC10780_OVP06432_WBGene00247589;379	4.52479	2.65231	5.3224	6853.23
OVOC10781_OVP11236_WBGene00247590;529	3.41083	1.57159	0.471547	2468.94
OVOC10782_OVP02008_WBGene00247591;1	3.83952	2.21318	3.47777	7394.52
OVOC10783_OVP09540_WBGene00247592;139	2.62742	1.45848	-0.0857585	1924.25
OVOC10784_OVP00115_WBGene00247593;277	4.36397	2.18208	3.36256	5644.59
OVOC10784_OVP00115_WBGene00247593;463	2.75319	1.52105	0.222831	5092.08
OVOC10784_OVP00115_WBGene00247593;523	1.99241	1.40599	-0.357158	535.318
OVOC10784_OVP00115_WBGene00247593;775	2.33794	1.3909	-0.435994	1061.11
OVOC10784_OVP00115_WBGene00247593;829	3.03888	1.63331	0.784245	2015.52
OVOC10784_OVP00115_WBGene00247593;835	3.98817	2.1672	3.29878	3080.65
OVOC10784_OVP00115_WBGene00247593;907	4.50146	1.55773	0.397035	10198.2
OVOC10786_OVP12155_WBGene00247595;55	3.57659	1.31549	-0.813107	5904.88
OVOC10787_OVP03324_WBGene00247596;307	2.33395	1.42205	-0.275301	798.051
OVOC10787_OVP03324_WBGene00247596;913	4.17957	1.41003	-0.336522	9608.09
OVOC10788_OVP11167_WBGene00247597;25	3.87687	1.49272	0.0847905	6641.23
OVOC10788_OVP11167_WBGene00247597;31	4.21743	2.26832	3.71462	7174.1
OVOC10791_OVP03501_WBGene00247600;337	1.94605	1.33516	-0.715656	578.017
OVOC10792_OVP10706_WBGene00247601;127	2.25129	1.39843	-0.394552	1431.97
OVOC10792_OVP10706_WBGene00247601;265	3.40673	1.6848	1.03014	3619.35
OVOC10792_OVP10706_WBGene00247601;91	2.97301	1.92119	2.19156	1503.62
OVOC10793_OVP02890_WBGene00247602;397	3.40204	1.68755	1.04575	5802.02
OVOC10794_OVP10470_WBGene00247603;85	3.10896	1.55045	0.357789	2734.52
OVOC10795_OVP01421_WBGene00247604;127	2.18158	1.31737	-0.80195	828.414
OVOC10795_OVP01421_WBGene00247604;13	2.7655	1.35631	-0.606667	2232.42
OVOC10795_OVP01421_WBGene00247604;157	3.91203	2.135	3.16354	4628.07
OVOC10795_OVP01421_WBGene00247604;25	4.29996	2.46687	4.5565	7347.77
OVOC10795_OVP01421_WBGene00247604;271	3.46765	1.30961	-0.841355	7160.67
OVOC10795_OVP01421_WBGene00247604;277	3.83925	1.60657	0.640711	5670.69
OVOC10795_OVP01421_WBGene00247604;547	2.66673	1.55561	0.38736	1407.02
OVOC10798_OVP06878_WBGene00247607;109	3.40574	1.64043	0.82196	2638.7
OVOC10799_OVP06427_WBGene00247608;403	2.66956	1.42142	-0.279463	2784.79
OVOC10800_OVP04569_WBGene00247609;169	2.82096	1.47925	0.0155497	4069.46
OVOC10800_OVP04569_WBGene00247609;241	2.35448	1.31976	-0.788294	1785.23
OVOC10803_OVP07839_WBGene00247612;211	3.919	1.63104	0.771493	6511.66
OVOC10803_OVP07839_WBGene00247612;289	2.79887	1.50848	0.162986	1451.3
OVOC10803_OVP07839_WBGene00247612;391	2.87741	1.43263	-0.225037	12971.3
OVOC10803_OVP07839_WBGene00247612;463	3.08888	1.4206	-0.286325	5028.29
OVOC10803_OVP07839_WBGene00247612;469	3.28119	1.35683	-0.603971	4860.68
OVOC10803_OVP07839_WBGene00247612;487	3.08999	1.38488	-0.466516	4856.94
OVOC10803_OVP07839_WBGene00247612;667	2.59264	1.34328	-0.676243	1868.98
OVOC10803_OVP07839_WBGene00247612;751	-1.75337	1.39081	-0.436696	-630.604
OVOC10804_OVP00181_WBGene00247613;199	3.78854	2.18604	3.38522	4207.11
OVOC10805_OVP09528_WBGene00247614;1207	2.89258	1.45796	-0.0885705	4050.53
OVOC10805_OVP09528_WBGene00247614;343	3.55257	1.93755	2.28585	3736.07
OVOC10805_OVP09528_WBGene00247614;349	4.80999	1.43802	-0.195209	18405
OVOC10805_OVP09528_WBGene00247614;55	2.60082	1.37412	-0.515878	2683.02
OVOC10805_OVP09528_WBGene00247614;61	2.65404	1.33343	-0.724787	2840.8
OVOC10805_OVP09528_WBGene00247614;67	3.5292	1.75905	1.40891	4132.76
OVOC10805_OVP09528_WBGene00247614;871	3.27484	1.32541	-0.760904	3789.19
OVOC10807_OVP03309_WBGene00247616;151	3.20512	1.56053	0.411225	2197.27
OVOC10807_OVP03309_WBGene00247616;193	3.80054	1.36029	-0.584595	8170.31
OVOC10807_OVP03309_WBGene00247616;265	3.78606	1.31294	-0.825329	9717.12
OVOC10807_OVP03309_WBGene00247616;295	3.06333	1.83575	1.79163	1668.66
OVOC10807_OVP03309_WBGene00247616;97	3.69529	1.98098	2.47367	3232.11
OVOC10808_OVP12365_WBGene00247617;175	3.03829	1.85433	1.8874	1007.22
OVOC10809_OVP05165_WBGene00247618;175	1.99402	1.31713	-0.803311	1024.41
OVOC10809_OVP05165_WBGene00247618;763	2.68203	1.42109	-0.281674	3595.45
OVOC1081_OVP10387_WBGene00237890;127	3.1748	1.85365	1.884	2683.9
OVOC1081_OVP10387_WBGene00237890;13	4.93691	2.1672	3.2998	16758.1
OVOC1081_OVP10387_WBGene00237890;7	5.22145	2.89189	6.28569	21272.4
OVOC10811_OVP03218_WBGene00247620;115	4.02067	1.44944	-0.131235	11844.9
OVOC10811_OVP03218_WBGene00247620;31	3.20614	1.39869	-0.393548	6126.88
OVOC10811_OVP03218_WBGene00247620;319	3.77333	1.41003	-0.336289	8016.95
OVOC10813_OVP09208_WBGene00247622;61	2.39924	1.31091	-0.835606	739.538
OVOC10815_OVP07033_WBGene00247624;163	3.05279	1.55037	0.357534	6464.17
OVOC10815_OVP07033_WBGene00247624;391	2.60531	1.48013	0.0207715	824.996
OVOC10817_OVP11209_WBGene00247626;433	2.66615	1.40578	-0.35796	1852.94
OVOC10818_OVP08192_WBGene00247627;181	3.19008	1.71531	1.18365	1414.45
OVOC10818_OVP08192_WBGene00247627;187	2.94164	1.65178	0.879111	1242.71
OVOC10818_OVP08192_WBGene00247627;193	5.52743	1.91639	2.17174	20665.3
OVOC10818_OVP08192_WBGene00247627;199	4.14468	1.66809	0.95339	31778.6
OVOC10818_OVP08192_WBGene00247627;31	4.62381	2.00884	2.58731	8533.65
OVOC1082_OVP02912_WBGene00237891;181	3.0867	1.38862	-0.446997	4332.63
OVOC1082_OVP02912_WBGene00237891;241	2.27614	1.42408	-0.263514	624.46
OVOC1082_OVP02912_WBGene00237891;313	3.69712	1.39131	-0.43266	3793.3
OVOC1082_OVP02912_WBGene00237891;397	3.10696	1.33247	-0.728978	2103.8
OVOC10821_OVP08528_WBGene00247630;607	1.71778	1.52715	0.252395	441.32
OVOC10824_OVP10358_WBGene00247633;181	3.91906	1.3763	-0.506001	10884
OVOC10824_OVP10358_WBGene00247633;223	3.20256	1.41833	-0.296593	9868.16
OVOC10824_OVP10358_WBGene00247633;229	3.44017	1.48021	0.0213474	5958.21
OVOC10825_OVP04886_WBGene00247634;37	3.69203	1.42827	-0.244008	5372.92
OVOC10826_OVP01169_WBGene00247635;331	3.23329	1.43802	-0.195106	4234.36
OVOC10827_OVP06778_WBGene00247636;1219	3.06519	1.43906	-0.190431	2122.76
OVOC10827_OVP06778_WBGene00247636;301	2.92916	1.74313	1.33029	1701.46
OVOC10827_OVP06778_WBGene00247636;307	2.82842	1.84488	1.83668	1095.45
OVOC10827_OVP06778_WBGene00247636;739	2.24065	1.34872	-0.647983	1399.9
OVOC10827_OVP06778_WBGene00247636;823	2.71272	1.61309	0.680812	1778.35
OVOC10828_OVP02512_WBGene00247637;217	5.7012	1.79129	1.56121	27043.9
OVOC10828_OVP02512_WBGene00247637;289	2.09571	1.45094	-0.123234	642.311
OVOC10829_OVP08347_WBGene00247638;337	3.85838	1.6526	0.882973	5252.82
OVOC10829_OVP08347_WBGene00247638;373	4.20485	1.62169	0.719217	9434.67
OVOC10829_OVP08347_WBGene00247638;379	3.78022	1.45208	-0.116724	7101.72
OVOC10831_OVP02411_WBGene00247640;313	2.9718	1.44272	-0.170222	2326.64
OVOC10831_OVP02411_WBGene00247640;319	3.71061	1.33784	-0.70357	7037.95
OVOC10832_OVP06345_WBGene00247641;151	3.8628	1.44159	-0.176124	7857.83
OVOC10832_OVP06345_WBGene00247641;43	2.8803	2.3283	3.95599	993.149
OVOC10832_OVP06345_WBGene00247641;715	4.38697	2.04076	2.72971	8390.33
OVOC10833_OVP09836_WBGene00247642;13	3.37634	1.7051	1.13467	1991.57
OVOC10833_OVP09836_WBGene00247642;19	4.0825	2.09478	3.00253	3365.96
OVOC10833_OVP09836_WBGene00247642;397	2.80004	1.33719	-0.705501	1947.34
OVOC10833_OVP09836_WBGene00247642;493	2.80121	1.33538	-0.713861	3044.64
OVOC10833_OVP09836_WBGene00247642;7	2.93256	1.34986	-0.641778	3201.17
OVOC10837_OVP09365_WBGene00247646;211	3.1758	1.81685	1.70075	10124.1
OVOC10837_OVP09365_WBGene00247646;217	4.44687	2.59523	5.10628	7303.74
OVOC10837_OVP09365_WBGene00247646;259	4.47952	2.10469	3.04586	7201.34
OVOC10837_OVP09365_WBGene00247646;379	4.70775	1.88673	2.03827	13905.8
OVOC10837_OVP09365_WBGene00247646;415	3.44705	1.59123	0.567734	3726.1
OVOC10837_OVP09365_WBGene00247646;67	3.21524	1.63658	0.799863	5677.87
OVOC1084_OVP04296_WBGene00237893;67	3.7503	1.50697	0.154855	6302.4
OVOC10840_OVP06310_WBGene00247649;49	2.88375	1.31435	-0.818243	1614.36
OVOC10842_OVP08356_WBGene00247651;115	4.23748	1.5614	0.416402	8197.63
OVOC10842_OVP08356_WBGene00247651;121	4.7412	1.89956	2.09408	7894.28
OVOC10842_OVP08356_WBGene00247651;127	4.28018	1.59284	0.577082	11792.5
OVOC10844_OVP06521_WBGene00247653;169	3.57393	1.92112	2.19071	2963.5
OVOC10844_OVP06521_WBGene00247653;427	5.16425	2.64539	5.29606	6849.92
OVOC10845_OVP01146_WBGene00247654;181	2.8361	1.80034	1.60528	1262.6
OVOC10845_OVP01146_WBGene00247654;49	2.1038	1.41186	-0.326726	985.278
OVOC10846_OVP12102_WBGene00247655;61	4.46348	1.77274	1.47683	13414.4
OVOC10847_OVP05814_WBGene00247656;85	2.87792	1.35438	-0.617361	2687.04
OVOC10849_OVP04675_WBGene00247658;13	3.75439	1.51414	0.193741	21045.6
OVOC10849_OVP04675_WBGene00247658;325	4.23133	1.79057	1.55568	9934.23
OVOC1085_OVP11766_WBGene00237894;199	3.5795	1.5543	0.378534	2540.09
OVOC1085_OVP11766_WBGene00237894;205	2.48238	1.47178	-0.0191017	1212.42
OVOC1085_OVP11766_WBGene00237894;451	3.01431	1.70021	1.10933	2410.86
OVOC1085_OVP11766_WBGene00237894;763	3.62305	1.41846	-0.295097	2705.85
OVOC10850_OVP05008_WBGene00247659;349	2.39709	1.31676	-0.804832	790.11
OVOC10850_OVP05008_WBGene00247659;421	2.35281	1.30444	-0.86731	1076.08
OVOC10850_OVP05008_WBGene00247659;493	3.44955	1.61683	0.69731	2724.45
OVOC10850_OVP05008_WBGene00247659;517	3.31749	1.41691	-0.30366	2087.71
OVOC10850_OVP05008_WBGene00247659;679	4.03248	1.78999	1.55266	9044.68
OVOC10853_OVP05338_WBGene00247662;187	3.7305	1.59287	0.577617	8174.79
OVOC10853_OVP05338_WBGene00247662;55	2.8055	1.3912	-0.433075	2283.39
OVOC10854_OVP11157_WBGene00247663;235	3.34013	1.36985	-0.535441	3964.83
OVOC10855_OVP03902_WBGene00247664;391	3.71456	1.45891	-0.08285	2840.94
OVOC10855_OVP03902_WBGene00247664;583	3.09578	1.46918	-0.0292193	3152.11
OVOC10855_OVP03902_WBGene00247664;715	2.53588	1.35092	-0.63596	1131.63
OVOC10857_OVP00037_WBGene00247666;571	3.43661	1.47594	-0.000827114	5568.33
OVOC10857_OVP00037_WBGene00247666;583	4.07002	1.39885	-0.392424	12019.4
OVOC10857_OVP00037_WBGene00247666;661	2.32045	1.32521	-0.762458	841.362
OVOC10857_OVP00037_WBGene00247666;667	3.18305	1.91578	2.16682	1992.4
OVOC10858_OVP12928_WBGene00247667;55	3.72441	1.7472	1.34822	3875.6
OVOC10858_OVP12928_WBGene00247667;61	4.80549	1.88308	2.02239	9265.97
OVOC10859_OVP05519_WBGene00247668;157	3.35383	1.37502	-0.512491	10274
OVOC10860_OVP00082_WBGene00247669;259	2.68769	1.65665	0.899643	1039.15
OVOC10862_OVP04412_WBGene00247671;13	4.88564	1.7063	1.14168	9999.71
OVOC10867_OVP10900_WBGene00247676;103	2.83972	1.33538	-0.714079	4758.31
OVOC10867_OVP10900_WBGene00247676;109	3.24467	1.30829	-0.84735	12451.8
OVOC10867_OVP10900_WBGene00247676;187	1.86233	1.74644	1.34413	288.089
OVOC1087_OVP10413_WBGene00237896;289	2.36456	1.41598	-0.307671	754.243
OVOC10870_OVP03827_WBGene00247679;67	3.66111	1.62392	0.731171	5357.58
OVOC10872_OVP07091_WBGene00247681;43	4.14696	1.63903	0.81671	8520.38
OVOC10872_OVP07091_WBGene00247681;73	4.27572	1.68011	1.00659	13999.8
OVOC10873_OVP01472_WBGene00247682;289	3.05162	1.4512	-0.121531	2074.38
OVOC10874_OVP08501_WBGene00247683;1	3.22578	1.75055	1.36521	2130.92
OVOC10875_OVP02849_WBGene00247684;187	6.66554	3.61454	8.63003	24651
OVOC10875_OVP02849_WBGene00247684;97	3.09619	1.58879	0.553867	1974.8
OVOC10876_OVP09858_WBGene00247685;31	4.23608	1.78392	1.52703	8077.58
OVOC10878_OVP11677_WBGene00247687;307	3.57837	1.31875	-0.793622	5255.72
OVOC10878_OVP11677_WBGene00247687;37	3.17228	1.60123	0.611306	6423.47
OVOC10878_OVP11677_WBGene00247687;43	4.33536	2.69113	5.45838	5278.15
OVOC1088_OVP04879_WBGene00237897;127	2.69977	1.31832	-0.796482	1808.22
OVOC1088_OVP04879_WBGene00237897;205	3.0414	1.48232	0.0316966	2147.72
OVOC1088_OVP04879_WBGene00237897;217	3.46983	1.5953	0.587576	4772.2
OVOC10880_OVP05161_WBGene00247689;187	3.4485	1.42367	-0.266847	5314.32
OVOC10881_OVP12327_WBGene00247690;823	3.21481	1.68594	1.03706	9534.85
OVOC10882_OVP02292_WBGene00247691;37	4.01122	1.83877	1.80666	3558.05
OVOC10883_OVP09456_WBGene00247692;25	3.79628	1.81824	1.7068	5837.91
OVOC10883_OVP09456_WBGene00247692;7	3.61696	1.36783	-0.546443	9369.76
OVOC10884_OVP09730_WBGene00247693;175	3.07888	1.39927	-0.389628	4578.75
OVOC10884_OVP09730_WBGene00247693;247	2.85693	1.30279	-0.876819	3385.2
OVOC10887_OVP03524_WBGene00247696;151	2.89375	1.30807	-0.848779	3042.46
OVOC10887_OVP03524_WBGene00247696;49	3.83257	1.34206	-0.684063	16849.5
OVOC10887_OVP03524_WBGene00247696;55	4.10443	1.73722	1.30185	6544.14
OVOC10887_OVP03524_WBGene00247696;7	2.92438	1.36906	-0.539396	2569.62
OVOC10888_OVP07023_WBGene00247697;193	3.89133	1.66225	0.925952	7502.34
OVOC10888_OVP07023_WBGene00247697;229	3.46477	1.67117	0.964498	1996.45
OVOC10888_OVP07023_WBGene00247697;235	2.59551	1.43267	-0.224377	688.913
OVOC10888_OVP07023_WBGene00247697;241	2.01336	1.36289	-0.569466	496.216
OVOC10888_OVP07023_WBGene00247697;307	3.33106	1.30756	-0.8512	4061.46
OVOC10888_OVP07023_WBGene00247697;61	3.87751	1.48807	0.0585598	12075.9
OVOC10889_OVP01396_WBGene00247698;145	3.1542	1.32279	-0.774977	6166.03
OVOC1089_OVP08193_WBGene00237898;229	3.71822	1.34457	-0.670422	5318.08
OVOC1089_OVP08193_WBGene00237898;49	3.70704	1.40688	-0.352549	7183.59
OVOC10891_OVP03097_WBGene00247700;109	2.37029	1.39313	-0.423697	788.517
OVOC10891_OVP03097_WBGene00247700;217	3.87775	1.54244	0.324849	10078.3
OVOC10891_OVP03097_WBGene00247700;271	6.36302	2.49262	4.67376	24592
OVOC10891_OVP03097_WBGene00247700;307	3.00079	1.77163	1.47162	18425.3
OVOC10891_OVP03097_WBGene00247700;367	2.49924	1.36815	-0.54465	1434.3
OVOC10891_OVP03097_WBGene00247700;649	2.85511	1.39384	-0.418977	2260.88
OVOC10891_OVP03097_WBGene00247700;679	3.80006	1.37752	-0.500129	7269.96
OVOC10891_OVP03097_WBGene00247700;811	2.98967	1.84983	1.86236	2292.7
OVOC10892_OVP04700_WBGene00247701;115	3.40897	1.46976	-0.0264153	4707.23
OVOC10892_OVP04700_WBGene00247701;121	4.03904	2.3217	3.93408	6205.44
OVOC10892_OVP04700_WBGene00247701;169	2.67481	1.37903	-0.491804	1637.28
OVOC10893_OVP11328_WBGene00247702;145	2.21149	1.44741	-0.140629	591.541
OVOC10894_OVP05867_WBGene00247703;43	3.08682	1.55911	0.404655	7083.83
OVOC10897_OVP09322_WBGene00247706;109	4.13053	1.9288	2.2408	12054.1
OVOC10897_OVP09322_WBGene00247706;115	3.4841	1.3877	-0.450424	3063.9
OVOC10897_OVP09322_WBGene00247706;37	2.72499	1.33106	-0.734516	2123.92
OVOC10897_OVP09322_WBGene00247706;61	3.17851	1.3411	-0.688689	5133.39
OVOC10898_OVP03983_WBGene00247707;181	2.73978	1.5071	0.155714	973.358
OVOC109_OVP11665_WBGene00236918;19	3.26932	1.41491	-0.31313	5248.43
OVOC109_OVP11665_WBGene00236918;289	3.68677	1.66734	0.950185	3537.14
OVOC1090_OVP05236_WBGene00237899;337	2.91707	1.79141	1.56258	1126.9
OVOC10900_OVP06532_WBGene00247709;7	3.80471	1.8332	1.77925	6954.34
OVOC10903_OVP12581_WBGene00247712;7	3.89973	2.22508	3.52681	6510.38
OVOC10904_OVP04297_WBGene00247713;289	3.88167	1.86436	1.93917	9669.38
OVOC10904_OVP04297_WBGene00247713;7	3.27793	1.45775	-0.0896398	2936.82
OVOC10908_OVP00944_WBGene00247717;283	4.0768	1.31906	-0.792379	6381.43
OVOC10908_OVP00944_WBGene00247717;451	3.7477	1.806	1.63648	3075.59
OVOC10908_OVP00944_WBGene00247717;559	4.5081	1.70021	1.11091	10277.3
OVOC10908_OVP00944_WBGene00247717;85	3.87449	2.39887	4.25892	2739.89
OVOC10908_OVP00944_WBGene00247717;91	4.27184	2.80704	5.93265	4722.44
OVOC10909_OVP00106_WBGene00247718;79	2.93425	1.35506	-0.614197	2264.43
OVOC10910_OVP04228_WBGene00247719;121	4.23825	3.05683	6.93425	5402.95
OVOC10910_OVP04228_WBGene00247719;127	3.66875	2.51407	4.77005	2093.53
OVOC10910_OVP04228_WBGene00247719;49	3.40016	1.82985	1.76524	4901.56
OVOC10910_OVP04228_WBGene00247719;85	3.67769	1.70255	1.12136	7508.24
OVOC10912_OVP06260_WBGene00247721;547	2.31567	1.32704	-0.753111	986.276
OVOC10914_OVP08082_WBGene00247723;115	3.40728	1.33183	-0.731795	5109.75
OVOC10915_OVP03076_WBGene00247724;187	4.08368	1.74013	1.31531	5262.11
OVOC10915_OVP03076_WBGene00247724;205	2.6884	1.45107	-0.122368	4592.51
OVOC10916_OVP08768_WBGene00247725;1	4.22745	2.24469	3.63463	6672.21
OVOC10916_OVP08768_WBGene00247725;241	2.80993	1.32934	-0.742837	2093.26
OVOC10916_OVP08768_WBGene00247725;7	3.0285	1.48967	0.0681613	1540.05
OVOC10917_OVP04130_WBGene00247726;55	3.09991	2.08744	2.96034	2107
OVOC10918_OVP09724_WBGene00247727;121	3.69287	1.35569	-0.610465	7254.36
OVOC10918_OVP09724_WBGene00247727;73	2.89587	1.35123	-0.634097	2622.14
OVOC10919_OVP05150_WBGene00247728;13	1.93515	1.39924	-0.390203	438.981
OVOC1092_OVP05917_WBGene00237901;73	2.93328	1.57783	0.501696	2468.5
OVOC10922_OVP00307_WBGene00247731;361	3.67605	1.42904	-0.24	4396.99
OVOC10923_OVP09085_WBGene00247732;223	3.1069	2.06553	2.83699	1435.9
OVOC10923_OVP09085_WBGene00247732;349	2.58405	1.48147	0.0279464	3261.77
OVOC10923_OVP09085_WBGene00247732;355	3.60321	2.47543	4.60576	4908.99
OVOC10923_OVP09085_WBGene00247732;565	2.70489	1.42211	-0.27441	1707.33
OVOC10924_OVP01666_WBGene00247733;19	4.55739	1.91106	2.14052	5714.26
OVOC10924_OVP01666_WBGene00247733;37	4.24184	1.66278	0.929413	8089.69
OVOC10925_OVP08171_WBGene00247734;175	3.77876	1.88796	2.04389	6370.92
OVOC10925_OVP08171_WBGene00247734;97	2.41141	1.43251	-0.225658	806.972
OVOC10926_OVP10543_WBGene00247735;247	4.00348	1.74441	1.3347	5247.85
OVOC10927_OVP03365_WBGene00247736;25	3.81536	1.67785	0.992853	8367.13
OVOC1093_OVP09161_WBGene00237902;433	3.19915	1.88888	2.04781	2191.82
OVOC1093_OVP09161_WBGene00237902;475	2.60368	1.59042	0.563538	1242.22
OVOC1093_OVP09161_WBGene00237902;685	3.90582	1.34782	-0.654609	12969.6
OVOC1093_OVP09161_WBGene00237902;691	4.65883	1.82827	1.75505	15531.9
OVOC1093_OVP09161_WBGene00237902;817	2.09631	1.41358	-0.319239	799.982
OVOC1093_OVP09161_WBGene00237902;943	2.95959	1.52197	0.227174	2095.97
OVOC1093_OVP09161_WBGene00237902;973	3.34094	1.83709	1.79774	3038.2
OVOC10930_OVP00715_WBGene00247739;85	3.24226	1.46096	-0.0707223	8224.9
OVOC10931_OVP08996_WBGene00247740;13	4.03507	1.36198	-0.575351	7202.57
OVOC10931_OVP08996_WBGene00247740;217	3.80527	1.367	-0.550437	7367.82
OVOC10931_OVP08996_WBGene00247740;223	3.79123	1.33789	-0.703239	4646.26
OVOC10932_OVP05337_WBGene00247741;109	2.96122	1.43718	-0.20076	5131.58
OVOC10933_OVP07976_WBGene00247742;25	2.78388	1.62399	0.734165	1289.38
OVOC10933_OVP07976_WBGene00247742;319	4.86794	2.42696	4.37421	11592.5
OVOC10933_OVP07976_WBGene00247742;379	2.36028	1.36328	-0.567381	688.896
OVOC10933_OVP07976_WBGene00247742;49	3.12393	1.56393	0.431068	2859.5
OVOC10935_OVP10184_WBGene00247744;241	3.69255	1.55459	0.38028	9071.97
OVOC10935_OVP10184_WBGene00247744;247	3.23619	1.48253	0.0325623	7826.35
OVOC10935_OVP10184_WBGene00247744;361	2.59463	1.54272	0.326338	2567.42
OVOC10939_OVP00568_WBGene00247748;187	3.16501	1.57823	0.50438	3095.86
OVOC10939_OVP00568_WBGene00247748;85	3.95808	1.72051	1.20963	8384.24
OVOC1094_OVP01900_WBGene00237903;25	4.60014	2.21625	3.49267	5377.99
OVOC1094_OVP01900_WBGene00237903;271	3.53417	1.57079	0.467713	3753.63
OVOC1094_OVP01900_WBGene00237903;421	2.70164	1.34203	-0.6843	1468.93
OVOC1094_OVP01900_WBGene00237903;559	2.7134	1.39351	-0.421931	1759.93
OVOC1094_OVP01900_WBGene00237903;7	3.07048	1.79756	1.5941	2228.48
OVOC10940_OVP11427_WBGene00247749;427	3.33113	1.32842	-0.746718	5789.92
OVOC10940_OVP11427_WBGene00247749;439	3.66868	1.8633	1.93121	2801.66
OVOC10940_OVP11427_WBGene00247749;469	3.1947	1.34292	-0.678917	2986.33
OVOC10942_OVP09949_WBGene00247751;109	2.23119	1.55068	0.358756	873.938
OVOC10942_OVP09949_WBGene00247751;133	3.68528	1.77409	1.48559	2800.33
OVOC10942_OVP09949_WBGene00247751;151	2.45601	1.35792	-0.597562	790.417
OVOC10942_OVP09949_WBGene00247751;463	3.88228	1.60822	0.65311	7890.6
OVOC10943_OVP04019_WBGene00247752;19	3.61198	1.55964	0.406891	2165.71
OVOC10943_OVP04019_WBGene00247752;319	3.82303	2.73148	5.61603	2902.95
OVOC10943_OVP04019_WBGene00247752;55	3.32841	1.7308	1.26878	2898.51
OVOC10943_OVP04019_WBGene00247752;685	2.73436	1.33247	-0.728996	6534.06
OVOC10943_OVP04019_WBGene00247752;787	3.21014	2.32998	3.96363	1805.02
OVOC10944_OVP08587_WBGene00247753;121	3.83579	1.42333	-0.268032	3517.49
OVOC10945_OVP02925_WBGene00247754;229	-2.20448	1.3186	-0.794694	-1513.64
OVOC10949_OVP10978_WBGene00247758;61	3.65919	1.34551	-0.664731	4478.89
OVOC1095_OVP07517_WBGene00237904;253	3.06682	1.41523	-0.311634	2632.83
OVOC1095_OVP07517_WBGene00237904;451	3.49478	1.44699	-0.142731	8074.02
OVOC10950_OVP07917_WBGene00247759;37	3.05067	1.57476	0.487017	5550.76
OVOC10950_OVP07917_WBGene00247759;73	2.8041	1.32473	-0.764074	1706.88
OVOC10953_OVP10674_WBGene00247762;181	3.26594	1.49238	0.0817396	3677.41
OVOC10954_OVP05133_WBGene00247763;163	3.09804	1.41299	-0.32142	3309.33
OVOC10954_OVP05133_WBGene00247763;61	2.38725	1.37232	-0.524621	1278.36
OVOC10954_OVP05133_WBGene00247763;67	4.62003	1.40157	-0.378174	15553.4
OVOC10956_OVP00516_WBGene00247765;337	3.03058	1.58877	0.553733	2091.37
OVOC10956_OVP00516_WBGene00247765;649	3.58265	1.99311	2.51488	2980.36
OVOC10958_OVP02259_WBGene00247767;25	-3.52278	1.32474	-0.763983	-12372.3
OVOC10958_OVP02259_WBGene00247767;475	3.36867	2.07905	2.91015	4884.16
OVOC10958_OVP02259_WBGene00247767;805	4.83229	2.11465	3.08475	9320.63
OVOC10959_OVP03198_WBGene00247768;25	3.53899	1.86556	1.94991	5265.04
OVOC10959_OVP03198_WBGene00247768;55	4.14745	2.00884	2.58869	10331.8
OVOC10960_OVP09500_WBGene00247769;367	2.45361	1.31555	-0.81207	1250.48
OVOC10960_OVP09500_WBGene00247769;55	3.06507	1.39708	-0.403187	2780.96
OVOC10960_OVP09500_WBGene00247769;91	2.94522	1.48094	0.0250241	1228.72
OVOC10963_OVP00190_WBGene00247772;295	3.96048	1.60178	0.61344	7063.21
OVOC10964_OVP06015_WBGene00247773;31	2.87247	1.33049	-0.736956	1870.78
OVOC10964_OVP06015_WBGene00247773;433	4.26407	2.23124	3.55962	4006.48
OVOC10964_OVP06015_WBGene00247773;469	3.9356	1.50102	0.124006	5422.37
OVOC10964_OVP06015_WBGene00247773;73	2.6163	1.55053	0.358152	1178.04
OVOC10964_OVP06015_WBGene00247773;91	2.91756	1.31183	-0.830766	5411.53
OVOC10966_OVP05041_WBGene00247775;79	4.85377	1.75852	1.40357	9361.31
OVOC10966_OVP05041_WBGene00247775;85	5.40224	1.93177	2.25876	14550.3
OVOC10968_OVP03199_WBGene00247777;259	2.72365	1.30398	-0.869529	2253.14
OVOC10969_OVP09554_WBGene00247778;331	2.79144	1.53977	0.312087	1724.78
OVOC10969_OVP09554_WBGene00247778;505	4.43506	1.95024	2.34525	7024.95
OVOC10969_OVP09554_WBGene00247778;721	3.00456	1.40991	-0.337217	1630.05
OVOC10969_OVP09554_WBGene00247778;859	2.81564	1.30287	-0.876249	1966.98
OVOC1097_OVP05621_WBGene00237906;13	2.43892	1.43394	-0.219396	702.477
OVOC1097_OVP05621_WBGene00237906;7	2.84009	1.34725	-0.657066	2129.76
OVOC10970_OVP03942_WBGene00247779;1021	3.65827	1.45052	-0.126066	4964.68
OVOC10970_OVP03942_WBGene00247779;13	2.69744	1.49707	0.104658	1609.24
OVOC10970_OVP03942_WBGene00247779;1333	2.82008	1.55018	0.356458	1014.61
OVOC10970_OVP03942_WBGene00247779;1441	4.37831	2.25589	3.67287	4237.75
OVOC10970_OVP03942_WBGene00247779;1465	2.31608	1.44184	-0.174972	713.807
OVOC10970_OVP03942_WBGene00247779;1615	4.55996	1.81247	1.67624	12676.3
OVOC10970_OVP03942_WBGene00247779;2035	2.14422	1.53183	0.273725	578.668
OVOC10970_OVP03942_WBGene00247779;451	2.72736	1.36367	-0.56509	4188.02
OVOC10970_OVP03942_WBGene00247779;547	1.66455	1.36859	-0.542151	325.391
OVOC10970_OVP03942_WBGene00247779;979	2.80312	1.6526	0.883049	1491.38
OVOC10971_OVP11081_WBGene00247780;493	1.79031	1.32617	-0.757372	373.963
OVOC10973_OVP08969_WBGene00247782;151	4.95081	1.72077	1.21155	9162.29
OVOC10974_OVP01913_WBGene00247783;229	2.97188	1.65736	0.903728	2170.78
OVOC10974_OVP01913_WBGene00247783;37	2.50748	1.4116	-0.329596	1019.7
OVOC10974_OVP01913_WBGene00247783;421	3.00611	1.46214	-0.0657614	2846.52
OVOC10975_OVP05530_WBGene00247784;349	2.87017	1.62406	0.734833	1593.64
OVOC10976_OVP00194_WBGene00247785;109	4.06071	1.39535	-0.410882	11767.8
OVOC10976_OVP00194_WBGene00247785;955	2.71529	1.31517	-0.814572	3376.4
OVOC10978_OVP12937_WBGene00247787;133	1.65197	1.46006	-0.0761203	278.59
OVOC10978_OVP12937_WBGene00247787;361	3.48462	1.42315	-0.268751	3861.65
OVOC1098_OVP07807_WBGene00237907;31	3.1635	1.45821	-0.0874875	2416.82
OVOC1098_OVP07807_WBGene00237907;37	2.74196	1.38523	-0.463569	2318.03
OVOC10980_OVP03599_WBGene00247789;61	2.94233	1.83247	1.77564	1543.12
OVOC10981_OVP01636_WBGene00247790;139	3.03495	1.34903	-0.64644	2532.17
OVOC10982_OVP09601_WBGene00247791;49	3.15241	1.67435	0.978357	1638.14
OVOC10985_OVP05521_WBGene00247794;241	2.53639	1.45206	-0.11698	753.841
OVOC10989_OVP12950_WBGene00247798;19	3.1845	1.56435	0.434387	1708.94
OVOC10989_OVP12950_WBGene00247798;691	2.92191	1.59045	0.563713	2768.1
OVOC10990_OVP00510_WBGene00247799;1	4.15211	1.70374	1.12847	6566.52
OVOC10990_OVP00510_WBGene00247799;103	5.20132	1.76485	1.4375	11262.2
OVOC10990_OVP00510_WBGene00247799;283	2.76142	2.15409	3.24937	791.485
OVOC10996_OVP09333_WBGene00247805;331	2.95955	1.48007	0.0205014	1603.42
OVOC10996_OVP09333_WBGene00247805;607	2.73133	1.32028	-0.785497	1958.37
OVOC10996_OVP09333_WBGene00247805;751	3.27259	1.67772	0.992148	2296.98
OVOC10996_OVP09333_WBGene00247805;793	2.88157	1.42388	-0.264405	2566.31
OVOC10996_OVP09333_WBGene00247805;835	2.7917	1.35749	-0.599693	3069.63
OVOC10997_OVP05349_WBGene00247806;151	3.05192	1.3539	-0.619012	5523.91
OVOC10997_OVP05349_WBGene00247806;481	3.54594	1.38047	-0.485036	14400.3
OVOC10997_OVP05349_WBGene00247806;487	4.23984	1.35123	-0.633801	24137.8
OVOC10998_OVP07594_WBGene00247807;457	4.25827	1.55356	0.375796	6505.83
OVOC10998_OVP07594_WBGene00247807;463	3.25168	1.37499	-0.512667	3212.52
OVOC10998_OVP07594_WBGene00247807;499	3.14856	1.85302	1.87961	5496.18
OVOC10999_OVP12817_WBGene00247808;193	3.76508	1.58907	0.554797	7922.08
OVOC110_OVP00179_WBGene00236919;253	3.94166	2.135	3.16383	5549.36
OVOC110_OVP00179_WBGene00236919;37	2.50915	1.45345	-0.109168	1588.18
OVOC110_OVP00179_WBGene00236919;49	3.84809	1.5262	0.247481	15740.7
OVOC110_OVP00179_WBGene00236919;55	3.89884	1.69336	1.07187	7599.18
OVOC1100_OVP01598_WBGene00237909;7	2.27997	1.3132	-0.823974	1999.56
OVOC11000_OVP05792_WBGene00247809;103	3.11153	1.39724	-0.4017	6551.6
OVOC11000_OVP05792_WBGene00247809;1903	3.5579	1.42275	-0.270641	12141.9
OVOC11000_OVP05792_WBGene00247809;2053	2.7832	1.3388	-0.699729	4347.82
OVOC11000_OVP05792_WBGene00247809;2767	2.31672	1.32543	-0.760523	1198.07
OVOC11000_OVP05792_WBGene00247809;2839	2.82366	1.44693	-0.143359	2272.13
OVOC11000_OVP05792_WBGene00247809;391	2.72711	1.4022	-0.375556	4887.17
OVOC11000_OVP05792_WBGene00247809;517	3.65464	1.32628	-0.756734	5564.44
OVOC11000_OVP05792_WBGene00247809;541	4.05202	2.19337	3.40822	6059.82
OVOC11000_OVP05792_WBGene00247809;613	4.81791	1.91578	2.16539	8185.14
OVOC11001_OVP11316_WBGene00247810;109	2.93936	1.60698	0.645695	2790.3
OVOC11002_OVP00773_WBGene00247811;67	3.62347	1.74698	1.34736	3951.56
OVOC11003_OVP08546_WBGene00247812;277	3.08527	1.65622	0.897259	2348.84
OVOC11004_OVP10785_WBGene00247813;145	2.66786	1.47883	0.0142005	1338.21
OVOC11005_OVP03403_WBGene00247814;343	4.57192	1.74645	1.34441	11063.2
OVOC11006_OVP12275_WBGene00247815;529	3.68474	1.75208	1.37465	4795.09
OVOC11006_OVP12275_WBGene00247815;535	4.38672	2.03715	2.71076	8184.03
OVOC11006_OVP12275_WBGene00247815;745	3.96968	1.92209	2.1967	3792.4
OVOC11008_OVP11407_WBGene00247817;271	2.59238	1.30239	-0.879236	1578.77
OVOC11008_OVP11407_WBGene00247817;361	2.79595	1.58756	0.548862	1927.54
OVOC1101_OVP07701_WBGene00237910;25	4.63427	1.8613	1.92336	10905.2
OVOC1101_OVP07701_WBGene00237910;43	4.28102	1.55034	0.357072	5227.93
OVOC1101_OVP07701_WBGene00237910;49	2.84473	1.5401	0.313051	1480.24
OVOC1101_OVP07701_WBGene00237910;79	2.88433	1.35256	-0.625248	2185.3
OVOC11011_OVP12397_WBGene00247820;91	2.61044	1.31779	-0.799965	1486.72
OVOC11012_OVP04967_WBGene00247821;79	2.50796	1.32842	-0.746726	1508.23
OVOC11014_OVP06881_WBGene00247823;283	2.9305	1.56195	0.418195	2006.64
OVOC11014_OVP06881_WBGene00247823;439	3.78167	1.36849	-0.543156	8832.85
OVOC11014_OVP06881_WBGene00247823;475	2.83127	1.34493	-0.66897	4749.19
OVOC11015_OVP03795_WBGene00247824;157	4.1347	1.52442	0.239374	7186
OVOC11015_OVP03795_WBGene00247824;271	3.41358	1.3918	-0.430147	3892.05
OVOC11015_OVP03795_WBGene00247824;613	2.66672	1.3682	-0.544387	3183.11
OVOC11015_OVP03795_WBGene00247824;79	4.80084	1.65661	0.898766	13689.7
OVOC11016_OVP08240_WBGene00247825;67	4.02614	1.49683	0.103733	17185.9
OVOC11017_OVP04428_WBGene00247826;91	3.93935	1.35559	-0.611422	7087.17
OVOC1102_OVP00245_WBGene00237911;235	2.8864	1.71718	1.1936	1853.9
OVOC11020_OVP07992_WBGene00247829;241	3.77304	1.75744	1.39963	3367.63
OVOC11020_OVP07992_WBGene00247829;247	2.10231	1.31319	-0.824088	481.075
OVOC11020_OVP07992_WBGene00247829;283	3.6713	1.82535	1.73829	4973.64
OVOC11021_OVP10046_WBGene00247830;1069	3.65333	1.91277	2.15398	2988.65
OVOC11021_OVP10046_WBGene00247830;1111	2.84538	1.45775	-0.0899385	2288.28
OVOC11021_OVP10046_WBGene00247830;1189	3.55794	1.33529	-0.714629	6596.59
OVOC11021_OVP10046_WBGene00247830;1237	3.09352	1.4933	0.0875806	1828.03
OVOC11021_OVP10046_WBGene00247830;1243	3.28689	1.61163	0.671102	3223.11
OVOC11021_OVP10046_WBGene00247830;133	4.08798	1.72891	1.25621	4264.67
OVOC11021_OVP10046_WBGene00247830;139	3.92461	2.00509	2.56984	3820.61
OVOC11021_OVP10046_WBGene00247830;1519	3.95814	1.62209	0.722347	7104.99
OVOC11021_OVP10046_WBGene00247830;217	3.01523	1.31935	-0.790191	2410.05
OVOC11021_OVP10046_WBGene00247830;31	3.66085	1.56997	0.462608	3950.43
OVOC11021_OVP10046_WBGene00247830;499	3.38103	1.38681	-0.456038	11877
OVOC11021_OVP10046_WBGene00247830;619	2.3315	1.42237	-0.272787	1017.96
OVOC11021_OVP10046_WBGene00247830;709	2.83129	1.76194	1.42225	1705.15
OVOC11021_OVP10046_WBGene00247830;715	3.7407	1.30398	-0.869593	10675.5
OVOC11021_OVP10046_WBGene00247830;781	3.78818	2.23173	3.56982	4910.85
OVOC11021_OVP10046_WBGene00247830;895	3.3636	1.48706	0.0549556	2552.96
OVOC11022_OVP08978_WBGene00247831;55	4.52783	1.30946	-0.842448	12031.2
OVOC11025_OVP07906_WBGene00247834;1015	3.46403	1.91617	2.17098	2225.47
[truncated: 18,903 more rows]

## Sheet: 1110 immunoreactive peptides
ID	logFC	-log adj. P-value	B	delta
OVOC10000_OVP11694_WBGene00246809;37	4.655	1.59123	0.56845	21589.3
OVOC10010_OVP12425_WBGene00246819;529	5.61409	2.32636	3.95036	17959.2
OVOC10017_OVP07355_WBGene00246826;31	4.84249	2.1911	3.39879	20978.8
OVOC10024_OVP01971_WBGene00246833;451	5.6225	2.23577	3.58949	31355.7
OVOC10046_OVP01944_WBGene00246855;25	5.65499	3.54104	8.42592	18238.1
OVOC1006_OVP02169_WBGene00237815;379	4.91888	2.113	3.07943	23972.6
OVOC10062_OVP05805_WBGene00246871;103	3.59633	1.51196	0.182392	15395.8
OVOC10067_OVP06302_WBGene00246876;1813	4.45296	1.31056	-0.837359	15883.5
OVOC10067_OVP06302_WBGene00246876;2131	4.46918	1.32628	-0.756666	16432.7
OVOC10068_OVP06991_WBGene00246877;829	4.87786	1.75717	1.39543	19408.5
OVOC10086_OVP01274_WBGene00246895;409	4.99359	2.05448	2.79083	22074.2
OVOC10086_OVP01274_WBGene00246895;415	4.2417	1.42208	-0.274742	17083.5
OVOC10095_OVP04723_WBGene00246904;481	5.14885	1.94858	2.33539	17013.3
OVOC10095_OVP04723_WBGene00246904;487	4.20698	1.92729	2.22505	15567.6
OVOC10100_OVP06395_WBGene00246909;7	4.97311	1.41415	-0.316514	23605.1
OVOC10101_OVP12112_WBGene00246910;1435	4.02083	1.50227	0.130201	21718.5
OVOC10102_OVP09486_WBGene00246911;133	4.79497	1.5647	0.435578	15065
OVOC10103_OVP02280_WBGene00246912;97	3.51582	1.51299	0.186147	19384.4
OVOC10118_OVP10438_WBGene00246927;379	5.24968	2.83052	6.01727	17846.6
OVOC10118_OVP10438_WBGene00246927;385	4.65878	2.22486	3.52391	15376.9
OVOC10126_OVP01108_WBGene00246935;373	4.4008	1.50891	0.167332	15792.4
OVOC10128_OVP02558_WBGene00246937;13	3.71944	1.62398	0.733479	16867.9
OVOC10146_OVP03889_WBGene00246955;241	4.63636	2.01407	2.61538	18759.6
OVOC10148_OVP05280_WBGene00246957;1	6.40086	3.47952	8.2452	45400.2
OVOC10148_OVP05280_WBGene00246957;7	5.91852	2.74584	5.67162	34133.4
OVOC10165_OVP11672_WBGene00246974;103	4.88801	2.89168	6.27713	20219.7
OVOC10165_OVP11672_WBGene00246974;121	4.20028	2.52063	4.79863	17034.8
OVOC10167_OVP03343_WBGene00246976;451	5.28295	2.51407	4.7715	18160.6
OVOC10190_OVP01189_WBGene00246999;919	3.78189	1.96008	2.38695	24222.4
OVOC10249_OVP02696_WBGene00247058;235	5.18676	2.04318	2.74083	19732.7
OVOC1025_OVP00494_WBGene00237834;151	5.62282	1.85273	1.87807	23201.9
OVOC10262_OVP10418_WBGene00247071;655	3.52662	1.30591	-0.859627	20038.7
OVOC10268_OVP05689_WBGene00247077;793	2.82787	1.36531	-0.558713	19331.6
OVOC10269_OVP11472_WBGene00247078;691	3.83221	1.43983	-0.185625	16173.6
OVOC10300_OVP12922_WBGene00247109;331	4.17465	1.32306	-0.773958	17865.8
OVOC10342_OVP08859_WBGene00247151;223	5.02321	1.79524	1.58336	16331.9
OVOC10344_OVP03110_WBGene00247153;7	4.67792	1.31201	-0.829408	21198.8
OVOC10345_OVP07703_WBGene00247154;193	4.29714	2.00202	2.55825	19158.9
OVOC10369_OVP12265_WBGene00247178;19	5.99941	3.61454	8.62676	49340.5
OVOC10369_OVP12265_WBGene00247178;25	7.85553	6.2143	15.2532	46855.5
OVOC10371_OVP09986_WBGene00247180;103	5.16872	1.87906	2.00494	16651.9
OVOC10371_OVP09986_WBGene00247180;73	4.91177	2.22028	3.50724	15196.9
OVOC10379_OVP00050_WBGene00247188;139	3.13974	1.38739	-0.452259	18852.2
OVOC10401_OVP09369_WBGene00247210;523	4.82504	1.82535	1.73732	18109.1
OVOC10425_OVP04738_WBGene00247234;763	6.50526	4.72666	11.7821	24778.5
OVOC10428_OVP11465_WBGene00247237;475	3.8683	1.52585	0.244523	17430.9
OVOC10428_OVP11465_WBGene00247237;73	7.68613	5.0212	12.5923	27433.5
OVOC10428_OVP11465_WBGene00247237;79	7.49847	4.72666	11.8035	30528
OVOC10430_OVP05313_WBGene00247239;241	3.12307	1.31121	-0.834051	18121.8
OVOC10459_OVP02678_WBGene00247268;589	4.63167	1.82399	1.73057	25261.8
OVOC10459_OVP02678_WBGene00247268;595	4.3652	1.78115	1.51642	29638.6
OVOC10467_OVP02477_WBGene00247276;19	5.46362	3.24977	7.57789	17152.6
OVOC10495_OVP06729_WBGene00247304;127	4.91062	1.7295	1.25896	16371.4
OVOC10496_OVP06324_WBGene00247305;859	4.52259	1.3787	-0.493143	18804.3
OVOC10516_OVP06156_WBGene00247325;271	4.81076	1.71136	1.16325	18326.1
OVOC10551_OVP04537_WBGene00247360;511	5.10795	2.30493	3.85803	16373.9
OVOC10553_OVP06489_WBGene00247362;67	4.19304	1.64564	0.850085	15142.2
OVOC10571_OVP06013_WBGene00247380;187	5.01651	1.91578	2.16618	20406.6
OVOC10576_OVP09781_WBGene00247385;871	4.62141	1.37208	-0.525854	15297.4
OVOC10579_OVP11661_WBGene00247388;361	3.68399	1.58349	0.529333	16804.9
OVOC10581_OVP07135_WBGene00247390;997	6.91572	4.57287	11.3752	16495.1
OVOC10590_OVP04897_WBGene00247399;169	5.77402	3.10523	7.07378	21838.3
OVOC10607_OVP08373_WBGene00247416;1525	3.45538	1.84697	1.85256	17256.3
OVOC10608_OVP10911_WBGene00247417;1231	4.48579	1.53457	0.286571	25224.8
OVOC10608_OVP10911_WBGene00247417;565	4.96846	1.80708	1.64189	26815.4
OVOC10634_OVP07885_WBGene00247443;613	5.38244	1.58545	0.53688	26353.5
OVOC10648_OVP06600_WBGene00247457;43	3.57532	1.52753	0.257053	16142
OVOC10702_OVP09284_WBGene00247511;97	4.99827	1.8613	1.92408	19386.8
OVOC10706_OVP07453_WBGene00247515;541	5.29029	2.26252	3.69289	18424.9
OVOC10710_OVP11136_WBGene00247519;283	2.57952	1.38759	-0.451461	19647.5
OVOC10720_OVP01307_WBGene00247529;247	4.30644	1.37045	-0.53311	24706
OVOC1073_OVP03545_WBGene00237882;133	4.444	1.80624	1.63826	19778.1
OVOC1073_OVP03545_WBGene00237882;139	6.15872	3.98613	9.72833	26635.1
OVOC10731_OVP12800_WBGene00247540;493	4.90763	1.43551	-0.210411	18446.5
OVOC10731_OVP12800_WBGene00247540;499	5.65816	2.40546	4.28649	16971.4
OVOC10749_OVP04290_WBGene00247558;949	5.03811	1.53797	0.303131	17239.1
OVOC10756_OVP05373_WBGene00247565;43	1.71577	1.31613	-0.808367	17319.9
OVOC10805_OVP09528_WBGene00247614;349	4.80999	1.43802	-0.195209	18405
OVOC1081_OVP10387_WBGene00237890;13	4.93691	2.1672	3.2998	16758.1
OVOC1081_OVP10387_WBGene00237890;7	5.22145	2.89189	6.28569	21272.4
OVOC10818_OVP08192_WBGene00247627;193	5.52743	1.91639	2.17174	20665.3
OVOC10818_OVP08192_WBGene00247627;199	4.14468	1.66809	0.95339	31778.6
OVOC10828_OVP02512_WBGene00247637;217	5.7012	1.79129	1.56121	27043.9
OVOC10849_OVP04675_WBGene00247658;13	3.75439	1.51414	0.193741	21045.6
OVOC10875_OVP02849_WBGene00247684;187	6.66554	3.61454	8.63003	24651
OVOC10887_OVP03524_WBGene00247696;49	3.83257	1.34206	-0.684063	16849.5
OVOC10891_OVP03097_WBGene00247700;271	6.36302	2.49262	4.67376	24592
OVOC10891_OVP03097_WBGene00247700;307	3.00079	1.77163	1.47162	18425.3
OVOC1093_OVP09161_WBGene00237902;691	4.65883	1.82827	1.75505	15531.9
OVOC10954_OVP05133_WBGene00247763;67	4.62003	1.40157	-0.378174	15553.4
OVOC10997_OVP05349_WBGene00247806;487	4.23984	1.35123	-0.633801	24137.8
OVOC110_OVP00179_WBGene00236919;49	3.84809	1.5262	0.247481	15740.7
OVOC11016_OVP08240_WBGene00247825;67	4.02614	1.49683	0.103733	17185.9
OVOC11026_OVP01019_WBGene00247835;139	4.20052	4.26415	10.4609	3847.17
OVOC11032_OVP11357_WBGene00247841;565	6.38333	4.29061	10.5312	32152.7
OVOC11044_OVP10581_WBGene00247853;121	4.73345	1.4413	-0.177924	26591.1
OVOC11047_OVP12733_WBGene00247856;817	5.61746	2.78303	5.84641	19885.1
OVOC11051_OVP09407_WBGene00247860;259	3.76835	1.35044	-0.638347	16644.1
OVOC11066_OVP00668_WBGene00247875;73	4.89098	2.09175	2.98053	16140.9
OVOC11092_OVP12598_WBGene00247901;805	4.43715	1.66323	0.93295	15330.2
OVOC11107_OVP07169_WBGene00247916;283	3.78693	1.37827	-0.495757	15108.2
OVOC11111_OVP07358_WBGene00247920;1153	3.90849	1.44634	-0.147332	16549.2
OVOC11119_OVP11582_WBGene00247928;433	4.73426	2.58987	5.09236	26136.1
OVOC11119_OVP11582_WBGene00247928;7	5.02449	1.87213	1.97722	15306.5
OVOC11127_OVP10357_WBGene00247936;43	3.69375	1.30421	-0.868322	16187
OVOC11129_OVP10515_WBGene00247938;187	5.3786	2.22895	3.54581	15891.9
OVOC11131_OVP03985_WBGene00247940;625	6.19522	3.0308	6.83623	16848.5
OVOC11135_OVP00349_WBGene00247944;139	5.46345	2.49066	4.66507	33542.6
OVOC11135_OVP00349_WBGene00247944;145	4.5202	1.84697	1.85158	25563.1
OVOC1114_OVP02137_WBGene00237923;1717	4.52253	1.82743	1.74853	18705.7
OVOC1114_OVP02137_WBGene00237923;1723	4.66258	1.47617	-3.82633e-05	15245.7
OVOC11143_OVP08001_WBGene00247952;307	4.2317	1.49359	0.0888291	34562.1
OVOC11143_OVP08001_WBGene00247952;313	5.23011	1.63723	0.806598	27979.4
OVOC11143_OVP08001_WBGene00247952;337	5.03087	1.84697	1.85111	15572.6
OVOC11143_OVP08001_WBGene00247952;745	4.87597	1.53605	0.294212	22460.3
OVOC11143_OVP08001_WBGene00247952;751	5.23324	1.95974	2.38531	31652.9
OVOC11149_OVP00126_WBGene00247958;175	3.1526	1.33014	-0.739624	15812.9
OVOC11163_OVP07653_WBGene00247972;67	4.30898	1.58198	0.522382	16575.8
OVOC11173_OVP10484_WBGene00247982;25	4.91549	1.48897	0.0647326	22048.8
OVOC11175_OVP12482_WBGene00247984;2551	6.65566	3.88181	9.42373	21413.3
OVOC11175_OVP12482_WBGene00247984;2629	4.71776	1.65719	0.902784	16413.3
OVOC11181_OVP08057_WBGene00247990;43	4.80931	1.48079	0.024197	26381
OVOC11182_OVP10943_WBGene00247991;313	2.95168	1.46752	-0.0392014	16722
OVOC11211_OVP01662_WBGene00248020;571	4.20245	1.84218	1.82213	27185
OVOC11211_OVP01662_WBGene00248020;577	4.81634	1.97555	2.4526	30891.8
OVOC11225_OVP00342_WBGene00248034;331	3.99637	1.44193	-0.173449	16976.6
OVOC11244_OVP11697_WBGene00248053;121	6.04002	4.34237	10.7015	10063.1
OVOC11262_OVP01065_WBGene00248071;37	3.27346	1.41833	-0.296371	15679.5
OVOC11263_OVP06893_WBGene00248072;295	5.82781	3.69007	8.89787	16451.2
OVOC11275_OVP06795_WBGene00248084;433	3.98108	1.52684	0.250647	15074.7
OVOC11332_OVP07642_WBGene00248141;631	3.37894	1.32336	-0.771703	17077
OVOC11344_OVP03471_WBGene00248153;115	4.20019	1.68132	1.0122	17391.3
OVOC1135_OVP00431_WBGene00237944;511	3.49934	1.68499	1.03166	17352.9
OVOC1135_OVP00431_WBGene00237944;571	5.23365	2.14608	3.20762	17466.3
OVOC1136_OVP07891_WBGene00237945;37	4.75112	1.4528	-0.113457	20955.7
OVOC11362_OVP10965_WBGene00248171;193	4.91885	1.72112	1.21344	16890.9
OVOC11364_OVP09143_WBGene00248173;163	4.53072	1.36906	-0.539463	15423.4
OVOC11382_OVP04239_WBGene00248191;319	5.5326	3.53712	8.40213	20394.6
OVOC11422_OVP04234_WBGene00248231;535	5.41459	2.64103	5.27115	22784.5
OVOC11425_OVP08098_WBGene00248234;631	4.8914	1.461	-0.0704087	19055.2
OVOC1145_OVP06858_WBGene00237954;61	4.14253	2.10526	3.04958	16198.5
OVOC11472_OVP09073_WBGene00248281;703	4.09186	1.83748	1.79948	26172.7
OVOC11474_OVP07720_WBGene00248283;13	5.09483	1.88464	2.03064	18286.3
OVOC11497_OVP03049_WBGene00248306;883	2.76605	1.55015	0.356202	21802.2
OVOC11497_OVP03049_WBGene00248306;889	3.54673	1.49146	0.0768288	23582.3
OVOC11515_OVP00614_WBGene00248324;229	4.44253	2.39314	4.23875	19262.4
OVOC11532_OVP00170_WBGene00248341;367	5.97437	2.42162	4.34875	21078.1
OVOC11544_OVP03371_WBGene00248353;91	4.91123	1.42237	-0.272508	17943.3
OVOC11545_OVP07781_WBGene00248354;325	5.01922	1.81338	1.68245	19971.9
OVOC11583_OVP02151_WBGene00248392;337	4.17105	2.83621	6.03828	21141.4
OVOC11583_OVP02151_WBGene00248392;361	5.62027	2.81437	5.96796	31729.1
OVOC11595_OVP02790_WBGene00248404;109	3.24583	1.34825	-0.651864	19962.7
OVOC11617_OVP05523_WBGene00248426;1975	5.48955	2.36845	4.11409	19648.4
OVOC11617_OVP05523_WBGene00248426;211	3.71767	1.31565	-0.811384	15807.3
OVOC11622_OVP08728_WBGene00248431;103	4.71534	1.6678	0.952079	22738.2
OVOC11622_OVP08728_WBGene00248431;97	3.86041	1.35092	-0.635829	15149.9
OVOC11631_OVP09812_WBGene00248440;409	3.93997	1.60923	0.657346	16560.1
OVOC11643_OVP12489_WBGene00248452;133	6.19715	2.66477	5.3672	18705.8
OVOC11643_OVP12489_WBGene00248452;139	5.03678	2.14131	3.18928	18415.5
OVOC11649_OVP03928_WBGene00248458;49	5.02513	2.07371	2.88436	15605.6
OVOC11678_OVP03522_WBGene00248487;19	4.22278	1.71228	1.16909	15072
OVOC11715_OVP05933_WBGene00248524;19	4.80316	2.49037	4.66218	30006.5
OVOC11715_OVP05933_WBGene00248524;37	5.47527	2.09236	2.98758	27698
OVOC11715_OVP05933_WBGene00248524;43	5.25371	2.05021	2.7714	25251.5
OVOC11734_OVP12175_WBGene00248543;517	5.34128	2.0629	2.82264	16276.3
OVOC11749_OVP07064_WBGene00248558;433	4.53222	1.34845	-0.650888	19153.6
OVOC1175_OVP01870_WBGene00237984;781	4.3183	1.84218	1.82367	16140.6
OVOC11758_OVP09648_WBGene00248567;73	3.80073	1.52231	0.229745	17420.5
OVOC11833_OVP04946_WBGene00248642;355	7.55775	5.82356	14.4893	49022.4
OVOC11846_OVP10695_WBGene00248655;343	4.10161	2.08029	2.92075	15625
OVOC11846_OVP10695_WBGene00248655;559	6.69027	4.50413	11.1895	42948.3
OVOC11852_OVP00704_WBGene00248661;1411	4.79154	4.34237	10.7071	3353.02
OVOC11863_OVP05973_WBGene00248672;13	5.72701	2.53699	4.86334	15811.8
OVOC11890_OVP11538_WBGene00248699;241	5.90543	2.17737	3.34133	18295.9
OVOC11890_OVP11538_WBGene00248699;247	5.93643	2.99199	6.68534	16933.8
OVOC11896_OVP03989_WBGene00248705;13	5.46192	2.13237	3.14972	15345.8
OVOC11896_OVP03989_WBGene00248705;19	4.82674	1.46974	-0.0272361	21010.5
OVOC11901_OVP03043_WBGene00248710;199	4.67908	1.37699	-0.503044	16425.2
OVOC11924_OVP09033_WBGene00248733;133	5.1138	1.60653	0.640296	16216.2
OVOC11956_OVP00822_WBGene00248765;139	3.88816	1.95165	2.35339	15134.6
OVOC11983_OVP08683_WBGene00248792;541	3.86748	1.36278	-0.57087	15377.7
OVOC11996_OVP05662_WBGene00248805;409	4.89937	1.85302	1.87981	17307.7
OVOC12005_OVP12349_WBGene00248814;391	4.11867	1.32781	-0.749652	16475.9
OVOC12010_OVP09662_WBGene00248819;517	5.11531	1.73138	1.27208	17573.4
OVOC12021_OVP04609_WBGene00248830;109	3.90142	2.34913	4.03831	17990.2
OVOC12031_OVP05835_WBGene00248840;115	4.73424	1.9772	2.46055	20624
OVOC12031_OVP05835_WBGene00248840;55	5.45859	2.30184	3.84934	34163.8
OVOC12041_OVP02279_WBGene00248850;181	5.93582	2.75573	5.71599	19990
OVOC12048_OVP09209_WBGene00248857;115	2.75391	1.46332	-0.0608245	26097.8
OVOC12048_OVP09209_WBGene00248857;121	4.64464	1.76129	1.41791	20751.7
OVOC12065_OVP00467_WBGene00248874;1243	4.13101	1.405	-0.36112	16937.8
OVOC12073_OVP12682_WBGene00248882;145	4.68743	1.44374	-0.164531	20885.2
OVOC12073_OVP12682_WBGene00248882;151	4.03503	1.43737	-0.199852	21475.7
OVOC12073_OVP12682_WBGene00248882;19	5.11623	2.13237	3.15033	18461.6
OVOC12074_OVP07600_WBGene00248883;223	4.61601	1.42143	-0.27901	16931.4
OVOC12079_OVP05348_WBGene00248888;445	5.6883	2.55615	4.93993	18444.2
OVOC12111_OVP12640_WBGene00248920;7	4.47004	1.74212	1.32684	15425.3
OVOC12119_OVP07345_WBGene00248928;247	5.48745	1.63725	0.807032	16834.2
OVOC12148_OVP10739_WBGene00248957;163	4.25236	1.44681	-0.14479	17827.7
OVOC12164_OVP12844_WBGene00248973;211	3.81987	1.67608	0.985544	15204.7
OVOC12173_OVP09474_WBGene00248982;313	4.86163	1.53917	0.308857	15217.6
OVOC12182_OVP01892_WBGene00248991;115	5.30639	1.88691	2.03969	23883.1
OVOC12182_OVP01892_WBGene00248991;121	4.50322	1.50759	0.157694	19960.4
OVOC12182_OVP01892_WBGene00248991;151	4.49311	1.90568	2.11847	15393.4
OVOC12182_OVP01892_WBGene00248991;37	4.45598	1.51181	0.180947	25109.3
OVOC12182_OVP01892_WBGene00248991;55	5.07272	1.44499	-0.154241	17904.9
OVOC12182_OVP01892_WBGene00248991;67	5.35629	1.95828	2.37794	28914.2
OVOC12185_OVP08238_WBGene00248994;121	4.19805	1.441	-0.180226	16750.3
OVOC12185_OVP08238_WBGene00248994;421	4.72695	1.92284	2.20181	15718.7
OVOC12187_OVP07347_WBGene00248996;241	5.89831	2.09248	2.98919	17360.8
OVOC12188_OVP01926_WBGene00248997;19	3.78396	1.42237	-0.27269	18386.9
OVOC12211_OVP10781_WBGene00249020;511	4.27546	1.68991	1.05562	33280.1
OVOC12225_OVP01857_WBGene00249034;937	4.15616	1.41062	-0.333779	20730.4
OVOC12231_OVP02748_WBGene00249040;379	5.18441	1.57057	0.464836	25661.5
OVOC12239_OVP06358_WBGene00249048;67	1.54021	1.31058	-0.837221	18463.6
OVOC12247_OVP09924_WBGene00249056;691	4.2772	2.23899	3.60487	19858
OVOC12247_OVP09924_WBGene00249056;697	4.85899	2.16125	3.27746	15474.2
OVOC12253_OVP08991_WBGene00249062;577	4.3953	1.39948	-0.388777	25766.1
OVOC1226_OVP09103_WBGene00238035;295	4.51983	1.51848	0.211955	17226.2
OVOC12266_OVP12540_WBGene00249075;193	4.98706	1.51538	0.198369	25267.5
OVOC1227_OVP01676_WBGene00238036;181	5.61438	2.38234	4.18592	23480.4
OVOC1230_OVP00493_WBGene00238039;559	5.03735	1.81468	1.68936	16811
OVOC12331_OVP12371_WBGene00249140;79	5.01969	2.01541	2.62251	21763.5
OVOC12356_OVP07983_WBGene00249165;181	4.53401	1.79505	1.58002	16360.9
OVOC12368_OVP06161_WBGene00249177;13	7.01763	4.53964	11.286	33651.1
OVOC12368_OVP06161_WBGene00249177;7	5.80548	2.38313	4.1911	26951.4
OVOC12374_OVP02283_WBGene00249183;37	4.53008	1.41161	-0.329497	23373.9
OVOC12374_OVP02283_WBGene00249183;43	5.06903	1.61077	0.665778	23966.4
OVOC12378_OVP06207_WBGene00249187;79	4.84117	2.05636	2.80129	20173.7
OVOC12380_OVP01294_WBGene00249189;61	5.98092	1.84697	1.85113	29039.4
OVOC12396_OVP10349_WBGene00249205;697	5.70926	2.37608	4.15804	16571.1
OVOC12468_OVP01750_WBGene00249277;691	5.00558	1.71572	1.18648	23106.8
OVOC12479_OVP05330_WBGene00249288;19	4.95785	1.78986	1.55198	15930.7
OVOC12487_OVP05210_WBGene00249296;73	4.80689	1.39388	-0.418647	18420.8
OVOC12490_OVP09039_WBGene00249299;31	5.5613	2.71297	5.54116	16367.5
OVOC12491_OVP03393_WBGene00249300;25	6.35738	2.44806	4.4823	24541.1
OVOC12495_OVP12094_WBGene00249304;67	5.54484	2.03471	2.70116	15207.7
OVOC12495_OVP12094_WBGene00249304;73	6.15892	1.92729	2.22811	29647.4
OVOC12497_OVP07563_WBGene00249306;73	6.7041	2.44709	4.47923	27505.6
OVOC12497_OVP07563_WBGene00249306;79	5.78474	1.65553	0.89374	22066.4
OVOC12500_OVP00497_WBGene00249309;49	5.48713	1.62648	0.747543	25062.9
OVOC12501_OVP09090_WBGene00249310;37	4.74929	1.49238	0.0817397	17960.4
OVOC12505_OVP06679_WBGene00249314;271	3.12008	1.65493	0.891122	18800.3
OVOC12544_OVP04401_WBGene00249353;31	4.75467	1.49111	0.0741071	16145.7
OVOC12547_OVP12094_WBGene00249356;67	5.54896	1.84488	1.83737	17207
OVOC12547_OVP12094_WBGene00249356;73	6.10975	1.95491	2.36547	29591
OVOC12560_OVP10304_WBGene00249369;19	5.11801	1.87217	1.97795	16595.5
OVOC12560_OVP10304_WBGene00249369;25	5.19075	1.76545	1.4465	23843
OVOC12567_OVP12457_WBGene00249376;163	3.8534	1.68845	1.04969	15734.8
OVOC12568_OVP04830_WBGene00249377;73	2.28873	1.33998	-0.69328	16397.8
OVOC12587_OVP04008_WBGene00249396;31	5.05082	1.62209	0.721468	20196.8
OVOC12590_OVP07924_WBGene00249399;13	5.66651	2.53648	4.85693	15546.9
OVOC12597_OVP07644_WBGene00249406;67	3.923	1.42235	-0.273299	15287.8
OVOC12604_OVP11045_WBGene00249413;235	6.32788	2.99499	6.71175	51333.1
OVOC12716_OVP08790_WBGene00249525;163	4.54148	1.65098	0.876321	19676.2
OVOC1281_OVP00920_WBGene00238090;13	5.07592	1.63133	0.774041	19401
OVOC12870_OVP01661_WBGene00249679;31	4.74111	1.98242	2.47881	21114.7
OVOC1288_OVP05732_WBGene00238097;13	4.35143	2.89189	6.29695	16624.7
OVOC12952_OVP08995_WBGene00249761;19	3.52386	1.33466	-0.717416	16410.2
OVOC13_OVP10710_WBGene00236822;193	4.69899	2.48537	4.64704	18344
OVOC1308_OVP08161_WBGene00238117;13	5.05517	1.83727	1.79835	17280.7
OVOC1309_OVP04337_WBGene00238118;19	4.42713	1.3682	-0.544364	21981.8
OVOC1359_OVP00716_WBGene00238168;403	5.17157	1.61609	0.694114	17771.2
OVOC1359_OVP00716_WBGene00238168;685	5.2648	1.92729	2.22548	16773.4
OVOC1383_OVP08402_WBGene00238192;121	3.28803	1.42858	-0.242316	18915.2
OVOC1390_OVP00372_WBGene00238199;259	6.4556	3.5306	8.37873	18480.9
OVOC1401_OVP12954_WBGene00238210;511	3.84215	1.52538	0.242638	16382.4
OVOC1422_OVP07574_WBGene00238231;1183	4.89343	2.13233	3.14876	18227.4
OVOC1423_OVP06231_WBGene00238232;109	5.60435	2.36447	4.09165	19635.5
OVOC1423_OVP06231_WBGene00238232;235	2.91348	1.38614	-0.458863	16499.7
OVOC143_OVP09353_WBGene00236952;187	5.58181	4.62791	11.5044	8017.46
OVOC1458_OVP04417_WBGene00238267;85	4.66814	1.45724	-0.0917558	15758.2
OVOC1460_OVP08022_WBGene00238269;1651	4.87932	2.37487	4.14826	16672.8
OVOC1460_OVP08022_WBGene00238269;1663	6.55138	4.30469	10.5718	22384.8
OVOC1469_OVP08433_WBGene00238278;157	4.22885	1.73355	1.28439	20709.1
OVOC1469_OVP08433_WBGene00238278;169	4.06754	1.67874	0.996306	15100.7
OVOC1475_OVP03332_WBGene00238284;19	4.94233	1.57003	0.462847	22982.1
OVOC1494_OVP06992_WBGene00238303;247	6.37369	4.92181	12.215	20600.5
OVOC1496_OVP11563_WBGene00238305;853	4.85312	1.81282	1.67743	15952.4
OVOC152_OVP04855_WBGene00236961;307	6.70261	4.62791	11.5388	29586.8
OVOC1521_OVP00504_WBGene00238330;121	3.99747	1.47685	0.00296163	15494.5
OVOC1531_OVP03602_WBGene00238340;19	5.00702	2.53699	4.86143	19056.6
OVOC1531_OVP03602_WBGene00238340;25	4.25303	1.44377	-0.163954	17106.3
OVOC1548_OVP12164_WBGene00238357;391	5.83359	2.67213	5.38745	23207.3
OVOC1551_OVP06668_WBGene00238360;697	4.40038	1.39271	-0.426543	17189.5
OVOC158_OVP02668_WBGene00236967;217	4.34314	1.31832	-0.796376	22492.5
OVOC1605_OVP10742_WBGene00238414;313	4.50609	1.70021	1.11128	15431.9
OVOC1610_OVP12474_WBGene00238419;223	5.78795	3.16094	7.28974	15169.4
OVOC1623_OVP05180_WBGene00238432;43	3.71124	1.54691	0.343067	17809.7
OVOC164_OVP00522_WBGene00236973;493	5.15553	1.70861	1.15146	21299.5
OVOC1667_OVP11085_WBGene00238476;109	4.71222	1.52753	0.256803	31124.2
OVOC1677_OVP01973_WBGene00238486;217	5.21336	2.73005	5.60935	20992.6
OVOC1698_OVP07510_WBGene00238507;193	4.06971	1.61942	0.708866	15064.3
OVOC1701_OVP02840_WBGene00238510;31	3.98007	1.47591	-0.00116661	17202.7
OVOC1708_OVP01624_WBGene00238517;151	4.92985	2.06949	2.85601	31649.4
OVOC1708_OVP01624_WBGene00238517;157	4.92868	1.82619	1.74093	26699.8
OVOC1713_OVP05727_WBGene00238522;271	2.57803	1.48579	0.0483446	25262
OVOC1722_OVP02311_WBGene00238531;835	4.65965	1.33905	-0.697656	23480
OVOC1737_OVP11405_WBGene00238546;91	5.62683	2.12965	3.13706	18512.9
OVOC174_OVP08883_WBGene00236983;523	3.29659	1.33634	-0.708802	15866.5
OVOC1743_OVP02991_WBGene00238552;211	8.72559	6.73713	16.8509	46837.4
OVOC1751_OVP08641_WBGene00238560;7	4.50292	1.44123	-0.178285	15516.5
OVOC1763_OVP08931_WBGene00238572;1	3.82844	1.73489	1.29134	30059.4
OVOC1763_OVP08931_WBGene00238572;7	4.34166	1.93887	2.29603	19318.4
OVOC1769_OVP05005_WBGene00238578;1159	4.4679	2.1537	3.24569	25750.1
OVOC1781_OVP00119_WBGene00238590;283	4.37797	1.50261	0.133457	16996.5
OVOC1784_OVP00119_WBGene00238593;283	4.34523	1.47594	-0.000828793	18125.6
OVOC1788_OVP04034_WBGene00238597;133	6.0493	2.53648	4.85603	17342.9
OVOC1788_OVP04034_WBGene00238597;331	5.38081	2.09478	2.99961	28393.7
OVOC1788_OVP04034_WBGene00238597;523	4.43576	1.53723	0.299144	16891.1
OVOC1792_OVP12787_WBGene00238601;1609	5.39052	1.73296	1.28137	23733.3
OVOC180_OVP02908_WBGene00236989;61	6.91967	6.2143	15.2636	32289.7
OVOC180_OVP02908_WBGene00236989;67	6.19099	4.06645	9.95067	16007.3
OVOC1807_OVP06115_WBGene00238616;49	5.15914	2.31035	3.88565	24420.9
OVOC1814_OVP07620_WBGene00238623;763	6.12483	2.99499	6.71527	30816.9
OVOC1825_OVP10177_WBGene00238634;217	4.2301	4.20862	10.3348	2682.89
OVOC1830_OVP01855_WBGene00238639;127	5.33391	2.99482	6.69981	20622
OVOC1830_OVP01855_WBGene00238639;133	5.13416	3.23711	7.52277	22115.2
OVOC1830_OVP01855_WBGene00238639;229	4.14071	1.51898	0.214426	15153
OVOC1831_OVP07539_WBGene00238640;37	4.11724	1.72711	1.2472	17433.6
OVOC1831_OVP07539_WBGene00238640;91	4.37402	1.80007	1.6041	18592.4
OVOC1839_OVP00709_WBGene00238648;3733	4.15307	1.96135	2.39189	18938.9
OVOC1850_OVP04559_WBGene00238659;379	5.66716	1.68001	1.00612	17771.2
OVOC1857_OVP05858_WBGene00238666;199	3.6881	1.32549	-0.759834	16010.7
OVOC1858_OVP09746_WBGene00238667;283	4.58362	2.41724	4.32452	22693.1
OVOC1858_OVP09746_WBGene00238667;643	4.08317	2.73182	5.62047	16192.5
OVOC186_OVP08674_WBGene00236995;367	6.13915	2.5564	4.94178	31701.6
OVOC1897_OVP02859_WBGene00238706;541	4.71193	1.50686	0.153236	20196
OVOC1912_OVP03650_WBGene00238721;121	4.17917	1.35324	-0.621679	17783.8
OVOC1920_OVP02642_WBGene00238729;985	7.58577	6.2143	15.2893	43016.4
OVOC1938_OVP11631_WBGene00238747;115	4.16573	1.46409	-0.0552425	18734.9
OVOC196_OVP10104_WBGene00237005;109	4.88526	1.74176	1.32312	16598.4
OVOC196_OVP10104_WBGene00237005;115	4.19125	1.44681	-0.143986	19076
OVOC198_OVP10783_WBGene00237007;43	7.92499	6.41171	15.9111	40362.3
OVOC198_OVP10783_WBGene00237007;49	7.16016	4.35383	10.7539	31258.7
OVOC2006_OVP05351_WBGene00238815;193	3.37993	1.31294	-0.825392	15317.9
OVOC2006_OVP05351_WBGene00238815;745	4.18527	2.73476	5.63408	30555.1
OVOC2029_OVP08538_WBGene00238838;133	5.01149	1.39043	-0.438291	24141.1
OVOC2035_OVP11578_WBGene00238844;25	4.24718	1.3233	-0.772222	18100.7
OVOC2055_OVP12672_WBGene00238864;25	6.72395	4.16957	10.2271	30966
OVOC2055_OVP12672_WBGene00238864;31	6.43187	3.66502	8.80854	20688.5
OVOC2060_OVP01980_WBGene00238869;439	5.55583	1.60035	0.606915	29035.2
OVOC2068_OVP10691_WBGene00238877;349	4.14124	1.35123	-0.633906	27388
OVOC2068_OVP10691_WBGene00238877;367	3.99827	2.10421	3.04365	18957.6
OVOC2068_OVP10691_WBGene00238877;373	5.53709	2.68352	5.42981	24942.7
OVOC2101_OVP12541_WBGene00238910;127	5.96696	3.12634	7.17649	24640.5
OVOC2121_OVP09432_WBGene00238930;499	6.18401	2.55819	4.95492	18341
OVOC2128_OVP11617_WBGene00238937;241	3.96481	1.92729	2.22058	15714.5
OVOC2134_OVP02400_WBGene00238943;427	3.69085	1.30511	-0.863774	18663.9
OVOC2158_OVP04550_WBGene00238967;415	3.7655	1.37653	-0.504724	16703.9
OVOC216_OVP06448_WBGene00237025;367	4.22421	1.73355	1.28455	17437.2
OVOC216_OVP06448_WBGene00237025;373	4.53356	1.87494	1.98804	15498.3
OVOC2192_OVP03934_WBGene00239001;55	5.97863	2.89189	6.28616	16146.7
OVOC2192_OVP03934_WBGene00239001;61	5.45813	1.77274	1.47681	21600
OVOC2200_OVP12836_WBGene00239009;295	5.6578	1.86989	1.96719	20411.4
OVOC2210_OVP03741_WBGene00239019;601	5.97078	2.24581	3.64096	20050.9
OVOC2210_OVP03741_WBGene00239019;607	4.92292	1.5756	0.491568	20824.5
OVOC2219_OVP07634_WBGene00239028;223	3.66788	1.41443	-0.315424	29181.5
OVOC2247_OVP07303_WBGene00239056;181	5.30628	4.31083	10.5977	19534.1
OVOC2255_OVP00788_WBGene00239064;73	5.12194	1.85437	1.88797	19891.3
OVOC2263_OVP10084_WBGene00239072;415	3.90958	1.63876	0.81374	18268.8
OVOC2269_OVP11333_WBGene00239078;85	5.0791	1.86446	1.94176	15715.5
OVOC2281_OVP00481_WBGene00239090;775	4.31844	1.42962	-0.238076	18733.8
OVOC2283_OVP11934_WBGene00239092;835	6.23093	3.10523	7.07714	19728.2
OVOC2295_OVP01367_WBGene00239104;163	4.32391	1.8609	1.91797	23184.7
OVOC2314_OVP11796_WBGene00239123;85	4.75883	1.87165	1.97579	15843
OVOC2316_OVP02030_WBGene00239125;799	6.91057	3.216	7.46101	22758.6
OVOC2325_OVP01035_WBGene00239134;145	6.41942	2.4586	4.52109	28363.4
OVOC233_OVP12179_WBGene00237042;163	5.43833	4.53964	11.2744	8258.69
OVOC2355_OVP04859_WBGene00239164;337	5.47195	1.52311	0.233137	25329.7
OVOC2355_OVP04859_WBGene00239164;373	5.4432	2.72537	5.58767	22036
OVOC2355_OVP04859_WBGene00239164;421	5.19116	2.1961	3.41807	15416
OVOC236_OVP05885_WBGene00237045;373	4.26344	2.06392	2.82729	16215.9
OVOC2383_OVP11497_WBGene00239192;133	7.0304	3.79232	9.20226	29494.7
OVOC2405_OVP00461_WBGene00239214;1273	4.25832	1.47372	-0.00953095	15152.2
OVOC2431_OVP06948_WBGene00239240;187	4.51241	1.9801	2.47112	15211.3
OVOC2434_OVP07888_WBGene00239243;1111	4.05068	1.5508	0.359492	17525.2
OVOC2439_OVP03356_WBGene00239248;523	5.0179	4.13435	10.1167	8919.67
OVOC2447_OVP05107_WBGene00239256;55	4.46137	1.55641	0.392051	19691.3
OVOC2447_OVP05107_WBGene00239256;61	4.65215	1.75467	1.38664	17688.3
OVOC247_OVP06082_WBGene00237056;1735	6.32462	4.26415	10.4536	13342.1
OVOC2472_OVP11726_WBGene00239281;163	5.35135	1.92729	2.22259	16414.9
OVOC2475_OVP01414_WBGene00239284;61	3.74457	1.315	-0.815568	15309.2
OVOC2515_OVP10481_WBGene00239324;385	4.92961	2.113	3.07774	18936.7
OVOC2518_OVP00570_WBGene00239327;127	5.64253	2.86192	6.13122	21965.9
OVOC2526_OVP05071_WBGene00239335;607	4.0449	1.40444	-0.364091	15087.1
OVOC254_OVP02837_WBGene00237063;247	3.68858	1.38545	-0.462338	17950
OVOC2546_OVP11106_WBGene00239355;85	6.31972	2.34108	4.01051	17070.6
OVOC255_OVP05924_WBGene00237064;151	4.11431	1.70798	1.14868	18363.7
OVOC2553_OVP09276_WBGene00239362;175	4.53996	1.76035	1.41296	17080.5
OVOC2570_OVP07753_WBGene00239379;301	4.26031	1.62209	0.721462	24199.5
OVOC2571_OVP12074_WBGene00239380;871	5.2386	2.06433	2.83156	22484
OVOC2583_OVP01822_WBGene00239392;277	4.46457	1.73211	1.2759	19981.6
OVOC2586_OVP11330_WBGene00239395;181	6.08312	2.07163	2.87077	25187.6
OVOC2603_OVP09146_WBGene00239412;151	3.57791	1.43056	-0.234232	19036.4
OVOC2639_OVP06127_WBGene00239448;541	6.42572	5.09554	12.8803	27301.2
OVOC2708_OVP07910_WBGene00239517;313	4.76934	1.50162	0.127147	22214.9
OVOC2708_OVP07910_WBGene00239517;319	5.40462	2.29548	3.82724	30182.4
OVOC2708_OVP07910_WBGene00239517;883	3.96473	1.50559	0.14546	15882.5
OVOC2717_OVP02343_WBGene00239526;67	5.93134	2.29627	3.83105	22836.7
OVOC2727_OVP11135_WBGene00239536;169	4.84808	1.4133	-0.320185	18477.5
OVOC2734_OVP01210_WBGene00239543;517	4.15622	2.27603	3.75193	28130.1
OVOC2742_OVP09136_WBGene00239551;157	3.84349	1.37646	-0.505021	15599.8
OVOC2754_OVP06150_WBGene00239563;403	4.01717	1.45163	-0.119554	15620.4
OVOC2760_OVP05204_WBGene00239569;109	4.42535	1.68429	1.02889	19437.3
OVOC2767_OVP06930_WBGene00239576;139	5.48703	1.71397	1.1775	20634.3
OVOC2774_OVP11915_WBGene00239583;421	4.6905	1.69086	1.05941	25582.2
OVOC2776_OVP06900_WBGene00239585;163	6.7084	3.4506	8.15665	20089
OVOC2778_OVP09464_WBGene00239587;133	4.36342	1.45221	-0.115932	22548.7
OVOC2814_OVP05738_WBGene00239623;121	5.03856	2.77675	5.79567	31759
OVOC2818_OVP07622_WBGene00239627;271	4.77527	1.50669	0.152039	16082.2
OVOC2819_OVP00365_WBGene00239628;103	4.50322	1.32088	-0.782555	16965.7
OVOC2843_OVP03284_WBGene00239652;595	4.08551	1.44138	-0.177489	15759.5
OVOC2864_OVP02135_WBGene00239673;31	4.39299	1.41898	-0.293252	21152
OVOC2866_OVP06044_WBGene00239675;193	5.45452	1.82672	1.74497	16459.8
OVOC2892_OVP08907_WBGene00239701;499	5.8256	2.36328	4.08672	24097.3
OVOC2893_OVP09789_WBGene00239702;103	4.28358	1.75181	1.37197	18422.1
OVOC2893_OVP09789_WBGene00239702;223	4.51621	2.49281	4.67647	15005.4
OVOC2898_OVP07163_WBGene00239707;127	6.39273	2.89189	6.28193	38366.9
OVOC2898_OVP07163_WBGene00239707;313	6.47825	5.1563	13.1413	53250.9
OVOC2898_OVP07163_WBGene00239707;319	6.33898	3.62075	8.69051	42468.1
OVOC2908_OVP04391_WBGene00239717;133	3.29822	1.49657	0.102342	17769.6
OVOC2922_OVP04118_WBGene00239731;85	4.45318	1.55133	0.365498	16389
OVOC2926_OVP12752_WBGene00239735;187	4.09526	1.77725	1.49975	17613.6
OVOC2941_OVP04278_WBGene00239750;229	4.69535	2.20432	3.44885	27338.7
OVOC2946_OVP00262_WBGene00239755;55	5.29769	1.53132	0.271717	28649.4
OVOC2960_OVP05786_WBGene00239769;1015	4.93288	1.71228	1.16802	22864.1
OVOC2960_OVP05786_WBGene00239769;181	6.34917	3.21731	7.47152	18857.9
OVOC2970_OVP07019_WBGene00239779;391	5.82979	2.418	4.33144	31778.1
OVOC298_OVP01100_WBGene00237107;2557	4.25984	1.62398	0.733512	17193.3
OVOC298_OVP01100_WBGene00237107;3109	5.60471	2.28746	3.79498	18335
OVOC2992_OVP06431_WBGene00239801;373	4.47855	1.55557	0.386699	15062.6
OVOC2996_OVP09364_WBGene00239805;31	5.47592	1.84055	1.81164	19878.8
OVOC3_OVP05022_WBGene00236812;151	6.93718	4.16957	10.2087	28458.9
OVOC3_OVP05022_WBGene00236812;157	5.94808	2.52063	4.80122	16500.1
OVOC3001_OVP01999_WBGene00239810;409	6.74665	5.43506	13.7233	21109.9
OVOC3009_OVP04882_WBGene00239818;1123	3.12748	1.42275	-0.270512	15652.3
OVOC3009_OVP04882_WBGene00239818;1951	3.77144	1.35801	-0.5973	16105.1
OVOC302_OVP03109_WBGene00237111;331	4.72427	2.26474	3.70231	15834.9
OVOC3021_OVP05594_WBGene00239830;253	3.62922	1.39141	-0.432375	15426.8
OVOC3026_OVP02952_WBGene00239835;967	3.99316	1.86989	1.96661	16701.2
OVOC3031_OVP10800_WBGene00239840;43	3.69617	1.68656	1.04179	15046.1
OVOC3032_OVP04835_WBGene00239841;325	4.83436	1.77104	1.46903	31389.8
OVOC3099_OVP02352_WBGene00239908;409	4.24464	1.62272	0.725496	35526.5
OVOC3126_OVP11500_WBGene00239935;115	3.55017	1.88651	2.03726	15113.9
OVOC3126_OVP11500_WBGene00239935;541	4.38379	1.31409	-0.819642	15256.3
OVOC3126_OVP11500_WBGene00239935;547	5.75261	2.07587	2.89581	20093.7
OVOC3136_OVP08626_WBGene00239945;25	2.84132	2.03715	2.71096	15183.8
OVOC3144_OVP10169_WBGene00239953;367	4.3205	1.60707	0.646691	16116.3
OVOC3164_OVP11792_WBGene00239973;265	5.47149	2.00533	2.5715	18455
OVOC3177_OVP01566_WBGene00239986;277	6.89176	2.89189	6.2883	32013.9
OVOC3182_OVP06451_WBGene00239991;157	5.05585	2.43587	4.4232	16417.4
OVOC3196_OVP00008_WBGene00240005;877	4.82533	2.49121	4.66823	24713
OVOC3206_OVP00551_WBGene00240015;37	5.79116	2.09175	2.98323	23827.8
OVOC3223_OVP05692_WBGene00240032;145	4.13513	2.86899	6.17602	15958.4
OVOC323_OVP00966_WBGene00237132;643	3.38678	1.59225	0.573344	15432.7
OVOC326_OVP10938_WBGene00237135;19	4.30936	1.73677	1.29883	20835.3
OVOC326_OVP10938_WBGene00237135;25	4.38336	1.96971	2.42881	19439.3
OVOC3261_OVP04098_WBGene00240070;25	4.36532	1.55929	0.405351	25628.7
OVOC3307_OVP07392_WBGene00240116;91	3.97881	1.66918	0.957154	15541.4
OVOC3337_OVP09315_WBGene00240146;19	3.25383	1.63077	0.765452	15020.7
OVOC3341_OVP11181_WBGene00240150;133	4.08806	1.33261	-0.72851	19031.2
OVOC3391_OVP11880_WBGene00240200;1153	4.75217	1.63104	0.771608	25756.8
OVOC3393_OVP00226_WBGene00240202;391	5.09991	1.97757	2.46229	16175.6
OVOC3396_OVP08399_WBGene00240205;67	5.50343	1.80147	1.60894	22455.7
OVOC342_OVP02396_WBGene00237151;505	7.68383	5.10306	13.002	41500.9
OVOC3436_OVP09250_WBGene00240245;43	6.44654	2.86921	6.18381	42512.9
OVOC3437_OVP12837_WBGene00240246;25	4.70318	1.34931	-0.644226	17885.4
OVOC3445_OVP10985_WBGene00240254;73	6.1115	3.5489	8.44919	23251.4
OVOC3460_OVP07684_WBGene00240269;2395	5.02537	2.63955	5.26652	15748.4
OVOC3470_OVP03325_WBGene00240279;61	5.28547	2.23814	3.59867	42142
OVOC3487_OVP06884_WBGene00240296;7	6.58732	2.77675	5.81211	18243.3
OVOC3500_OVP09493_WBGene00240309;121	5.94885	2.86098	6.11295	18167
OVOC3500_OVP09493_WBGene00240309;145	6.4249	2.65231	5.3269	30626.2
OVOC355_OVP02782_WBGene00237164;373	4.96645	1.76539	1.44161	17051.7
OVOC3550_OVP12681_WBGene00240359;157	3.86368	1.53363	0.28176	19608.3
OVOC3554_OVP01801_WBGene00240363;1681	4.33739	1.44474	-0.156417	15966.6
OVOC3554_OVP01801_WBGene00240363;2281	4.17199	1.59225	0.573568	15019.1
OVOC3557_OVP12845_WBGene00240366;313	5.86689	2.173	3.32698	20833.5
OVOC356_OVP05422_WBGene00237165;727	7.68897	6.2143	15.4341	54730.8
OVOC356_OVP05422_WBGene00237165;733	6.36098	2.95921	6.56013	28450.7
OVOC3579_OVP07075_WBGene00240388;385	4.43869	1.31745	-0.801512	18049.4
OVOC3608_OVP08669_WBGene00240417;181	5.02913	1.6039	0.625947	20849.4
OVOC3614_OVP09587_WBGene00240423;259	5.74213	3.10521	7.06813	17572
OVOC362_OVP09844_WBGene00237171;1231	6.47938	3.32393	7.81092	29707.9
OVOC362_OVP09844_WBGene00237171;199	5.56771	2.44266	4.46377	20177.3
OVOC364_OVP03039_WBGene00237173;523	6.82455	5.05919	12.6927	20305.3
OVOC3641_OVP11623_WBGene00240450;373	5.02141	1.63723	0.804651	19067
OVOC3641_OVP11623_WBGene00240450;379	5.41109	2.26832	3.71563	17097.3
OVOC3651_OVP00781_WBGene00240460;1501	5.82377	2.73992	5.64663	20461.1
OVOC3673_OVP00926_WBGene00240482;187	3.99956	1.71394	1.17727	15316.4
OVOC3723_OVP00203_WBGene00240532;49	5.4793	1.63858	0.811966	21428.9
OVOC3730_OVP12689_WBGene00240539;7	4.31698	1.34138	-0.687781	15653
OVOC3763_OVP06492_WBGene00240572;43	5.12193	2.53136	4.84257	18631.7
OVOC3765_OVP03381_WBGene00240574;91	3.14924	1.71031	1.15837	16803.4
OVOC3774_OVP05110_WBGene00240583;37	5.43533	1.70255	1.12132	20864.5
OVOC378_OVP12455_WBGene00237187;337	5.29861	1.53278	0.278568	24907.5
OVOC3787_OVP02674_WBGene00240596;7	4.18664	1.32631	-0.756353	15930.8
OVOC3808_OVP12116_WBGene00240617;127	4.53957	1.42797	-0.245929	15168.1
OVOC3808_OVP12116_WBGene00240617;67	3.15883	1.51362	0.190105	17989.7
OVOC3816_OVP10899_WBGene00240625;1	4.52638	1.43499	-0.213704	15112.8
OVOC384_OVP07609_WBGene00237193;115	5.55068	2.23814	3.59932	25287.8
OVOC3842_OVP03528_WBGene00240651;271	3.93468	1.57657	0.495415	19949.3
OVOC3845_OVP05277_WBGene00240654;247	5.73103	2.3027	3.85187	18286.3
OVOC3853_OVP11055_WBGene00240662;163	2.88659	1.32842	-0.746687	20454.6
OVOC3864_OVP00674_WBGene00240673;415	4.13625	1.54098	0.317643	16583.4
OVOC3875_OVP07998_WBGene00240684;55	4.89118	2.49262	4.67408	21520
OVOC3888_OVP12304_WBGene00240697;373	4.09682	1.63037	0.763972	17274.1
OVOC3936_OVP03623_WBGene00240745;235	4.07055	1.55598	0.38865	19499.9
OVOC3936_OVP03623_WBGene00240745;355	6.63432	2.97198	6.60843	23079.8
OVOC3937_OVP01345_WBGene00240746;373	4.7561	2.78071	5.83708	34895.7
OVOC3948_OVP11418_WBGene00240757;487	4.22678	1.33465	-0.717514	18289.5
OVOC3952_OVP01041_WBGene00240761;235	4.94739	1.80833	1.65275	23065
OVOC3952_OVP01041_WBGene00240761;241	6.64538	2.64167	5.28654	29872.3
OVOC3954_OVP00308_WBGene00240763;793	8.21097	6.83338	17.6641	42103.3
OVOC3954_OVP00308_WBGene00240763;799	4.49332	2.11868	3.10121	16016.4
OVOC3973_OVP08764_WBGene00240782;361	4.77564	1.6524	0.881901	17881.8
OVOC4009_OVP05431_WBGene00240818;1213	4.07281	1.59837	0.598904	15507.4
OVOC4018_OVP12691_WBGene00240827;283	5.21679	1.44715	-0.141806	17769
OVOC4020_OVP02501_WBGene00240829;145	4.45915	1.42737	-0.248176	21680.3
OVOC4020_OVP02501_WBGene00240829;151	3.64282	1.68989	1.05544	29466.8
OVOC4044_OVP08652_WBGene00240853;133	4.37235	1.37843	-0.495101	22698.6
OVOC4052_OVP11922_WBGene00240861;349	5.53562	2.1619	3.28156	21715.4
OVOC4052_OVP11922_WBGene00240861;355	4.68657	1.50418	0.140959	25614.7
OVOC4064_OVP03969_WBGene00240873;31	3.89332	1.62393	0.731767	15467.1
OVOC4064_OVP03969_WBGene00240873;673	4.16916	1.42109	-0.28283	16113.8
OVOC4071_OVP00459_WBGene00240880;265	5.59379	3.51171	8.32565	18250
OVOC4076_OVP00292_WBGene00240885;49	4.42996	1.41122	-0.331308	21138.9
OVOC4080_OVP07179_WBGene00240889;2785	4.75686	1.77218	1.47393	17006.2
OVOC4084_OVP08432_WBGene00240893;109	5.43549	3.00893	6.76091	25862.8
OVOC4087_OVP00967_WBGene00240896;889	7.21496	5.09554	12.7951	39899.8
OVOC4087_OVP00967_WBGene00240896;895	5.92949	2.70749	5.52546	16767.2
OVOC41_OVP07855_WBGene00236850;19	4.89761	1.45097	-0.122817	18191.1
OVOC41_OVP07855_WBGene00236850;967	4.82725	1.78508	1.53359	16004.8
OVOC411_OVP12392_WBGene00237220;379	5.71625	3.25919	7.61202	24254.4
OVOC4110_OVP00872_WBGene00240919;127	4.08383	1.92729	2.23359	16175.5
OVOC4116_OVP07610_WBGene00240925;163	4.90664	1.45251	-0.114854	18998.4
OVOC4120_OVP06269_WBGene00240929;1153	3.76887	1.33958	-0.694883	17275.5
OVOC4126_OVP07396_WBGene00240935;163	3.72203	1.56392	0.429641	19698.9
OVOC416_OVP09023_WBGene00237225;25	5.37323	3.69553	8.91682	20974.7
OVOC4172_OVP12424_WBGene00240981;253	5.72459	2.59555	5.10934	19583.6
OVOC4192_OVP12152_WBGene00241001;127	4.68678	1.74125	1.31942	16504
OVOC4198_OVP12941_WBGene00241007;3487	5.31937	1.8941	2.07164	18017.9
OVOC4199_OVP08102_WBGene00241008;253	4.76982	1.66315	0.931764	18535.6
OVOC4215_OVP02724_WBGene00241024;115	2.44119	1.52302	0.232431	20240.6
OVOC4221_OVP02530_WBGene00241030;1315	6.14357	2.44179	4.45887	19295.6
OVOC4227_OVP10417_WBGene00241036;331	5.69828	2.5976	5.11853	15480.2
OVOC4234_OVP01868_WBGene00241043;79	3.1302	1.437	-0.201974	17726
OVOC4235_OVP04193_WBGene00241044;289	5.95916	2.75176	5.7019	36756.8
OVOC4235_OVP04193_WBGene00241044;337	4.09289	1.37752	-0.500045	17418.2
OVOC4244_OVP04374_WBGene00241053;139	4.32777	1.34503	-0.668433	17520
OVOC4256_OVP06753_WBGene00241065;139	5.88304	3.92941	9.58665	19971.9
OVOC426_OVP12242_WBGene00237235;31	2.80428	1.60336	0.62369	19727.3
OVOC4286_OVP03997_WBGene00241095;277	4.10163	1.72207	1.21885	20433.6
OVOC4314_OVP09992_WBGene00241123;373	4.3128	1.88691	2.03896	22101.9
OVOC4315_OVP04556_WBGene00241124;1273	5.51245	1.87097	1.97408	26382.3
OVOC432_OVP06738_WBGene00237241;157	5.91088	1.74059	1.3173	22554.6
OVOC4367_OVP11088_WBGene00241176;271	5.72107	1.90871	2.13111	34379.7
OVOC4369_OVP11797_WBGene00241178;67	5.57221	2.70749	5.52444	16287
OVOC437_OVP03191_WBGene00237246;181	6.86763	4.99881	12.461	49630.7
OVOC4382_OVP00187_WBGene00241191;31	4.20371	1.31209	-0.828879	16899.4
OVOC4403_OVP04816_WBGene00241212;13	5.26558	2.24571	3.63826	18710.3
OVOC4403_OVP04816_WBGene00241212;19	3.56445	1.80309	1.61855	17200
OVOC4406_OVP10221_WBGene00241215;1273	4.91761	2.07296	2.87962	15725.1
OVOC4407_OVP09491_WBGene00241216;787	4.70374	1.739	1.31098	17062.4
OVOC4430_OVP11138_WBGene00241239;1027	7.25053	4.32858	10.6457	43356.9
OVOC4430_OVP11138_WBGene00241239;1033	7.1933	4.99881	12.4751	44273.8
OVOC4430_OVP11138_WBGene00241239;2431	4.84993	2.08539	2.94397	30874.2
OVOC4430_OVP11138_WBGene00241239;2437	4.63885	1.63903	0.81613	17200.4
OVOC4449_OVP01839_WBGene00241258;133	3.03793	1.3423	-0.682088	19636.9
OVOC4504_OVP06955_WBGene00241313;697	4.59233	1.95828	2.38032	18220.2
OVOC4541_OVP00573_WBGene00241350;205	5.12855	2.1342	3.16082	15930.2
OVOC4569_OVP02347_WBGene00241378;739	6.69328	2.76819	5.76769	35284.3
OVOC4569_OVP02347_WBGene00241378;835	6.35704	4.01803	9.80075	12600.7
OVOC4579_OVP11643_WBGene00241388;325	5.23	1.70537	1.13753	23574.1
OVOC4587_OVP07846_WBGene00241396;37	4.8006	1.30447	-0.867103	31383.9
OVOC4615_OVP06059_WBGene00241424;235	5.83426	2.84742	6.07782	23145.5
OVOC4628_OVP02817_WBGene00241437;667	5.30623	1.86117	1.92254	18666.6
OVOC4673_OVP03092_WBGene00241482;139	5.9748	3.32361	7.80379	18355.1
OVOC4687_OVP07764_WBGene00241496;85	3.1421	1.32098	-0.782019	15504.9
OVOC4691_OVP10336_WBGene00241500;595	5.32449	1.72402	1.22614	21302.7
OVOC4698_OVP09410_WBGene00241507;355	3.02819	1.63876	0.813785	15494
OVOC4706_OVP05906_WBGene00241515;685	6.28021	2.90105	6.35163	25284.4
OVOC4707_OVP09988_WBGene00241516;97	5.47703	2.30717	3.86862	15153
OVOC4753_OVP02447_WBGene00241562;127	3.02501	1.44349	-0.165901	16803.1
OVOC4756_OVP03411_WBGene00241565;1195	5.30208	1.86186	1.92551	16900.8
OVOC4758_OVP04093_WBGene00241567;349	3.5771	1.60445	0.630717	21178.7
OVOC4759_OVP09757_WBGene00241568;151	6.11692	2.68605	5.4382	27967
OVOC4759_OVP09757_WBGene00241568;61	3.78286	1.47929	0.0165111	15195.5
OVOC4765_OVP00625_WBGene00241574;613	6.49571	2.68352	5.42957	18607.1
OVOC4767_OVP02297_WBGene00241576;121	4.71241	1.67478	0.980796	23202.1
OVOC4768_OVP10731_WBGene00241577;1891	1.79563	1.34947	-0.643027	20362.8
OVOC477_OVP07870_WBGene00237286;853	4.45538	2.18208	3.36344	19339.2
OVOC478_OVP01013_WBGene00237287;403	4.10389	1.73256	1.27776	21377.7
OVOC478_OVP01013_WBGene00237287;73	3.63964	1.56873	0.45574	16256.4
OVOC4783_OVP12842_WBGene00241592;1513	4.02407	1.66499	0.941641	15116.2
OVOC4783_OVP12842_WBGene00241592;817	5.31893	2.54357	4.89526	27633.2
OVOC4828_OVP12840_WBGene00241637;43	5.22008	1.8613	1.9233	18183.8
OVOC4876_OVP09129_WBGene00241685;325	5.26022	1.73528	1.29393	17185.9
OVOC4886_OVP00128_WBGene00241695;289	4.15025	1.49802	0.108133	15381.8
OVOC4890_OVP07328_WBGene00241699;55	5.06608	2.06918	2.85107	16912.4
OVOC4891_OVP01491_WBGene00241700;325	5.24203	1.79972	1.60294	16464.1
OVOC4893_OVP02856_WBGene00241702;463	5.38048	1.91602	2.17038	21129.3
OVOC4911_OVP05206_WBGene00241720;91	4.28269	1.66198	0.92496	20831.2
OVOC4922_OVP00604_WBGene00241731;625	3.73257	1.58666	0.544048	20631.3
OVOC4922_OVP00604_WBGene00241731;643	4.17947	1.96365	2.40143	18290.2
OVOC4936_OVP00849_WBGene00241745;679	4.59997	1.38065	-0.484588	18177.9
OVOC4936_OVP00849_WBGene00241745;691	4.19626	1.46817	-0.0354929	22112.9
OVOC4939_OVP08381_WBGene00241748;367	4.91453	1.82507	1.73385	17777.3
OVOC4982_OVP06546_WBGene00241791;1717	6.12232	2.43159	4.39839	20871.2
OVOC4987_OVP06514_WBGene00241796;157	4.13371	1.7908	1.55816	27351.8
OVOC4989_OVP06450_WBGene00241798;1663	4.38117	1.44634	-0.147541	15882.7
OVOC4989_OVP06450_WBGene00241798;3187	4.94135	2.89736	6.34111	24543
OVOC4989_OVP06450_WBGene00241798;3619	7.367	5.8697	14.6278	44909.4
OVOC4989_OVP06450_WBGene00241798;3625	6.4115	4.62791	11.4972	41243.9
OVOC4989_OVP06450_WBGene00241798;4603	5.41944	2.54377	4.89697	25485.8
OVOC4989_OVP06450_WBGene00241798;4609	6.97853	3.8695	9.39017	27887.1
OVOC4992_OVP09886_WBGene00241801;247	4.28044	1.32098	-0.782083	16273.3
OVOC4992_OVP09886_WBGene00241801;253	4.82784	2.09418	2.99468	19984.8
OVOC4999_OVP11986_WBGene00241808;343	5.10523	1.81322	1.67871	15541.9
OVOC5030_OVP06106_WBGene00241839;181	4.68216	2.86921	6.18153	21304.6
OVOC5041_OVP10391_WBGene00241850;79	5.0372	1.70021	1.1107	20107.4
OVOC5048_OVP10105_WBGene00241857;91	3.0866	1.62455	0.736738	18220.5
OVOC5057_OVP05552_WBGene00241866;19	3.85508	1.52603	0.245856	15393.9
OVOC5057_OVP05552_WBGene00241866;25	4.3431	1.73897	1.31048	18130.3
OVOC5064_OVP03243_WBGene00241873;385	2.00448	1.61065	0.664939	17766.5
OVOC5064_OVP03243_WBGene00241873;691	4.17086	1.37232	-0.524498	17077.9
OVOC5117_OVP11351_WBGene00241926;1225	4.66502	1.51	0.172573	18143.7
OVOC512_OVP10504_WBGene00237321;211	4.83966	1.5898	0.55954	22350.1
OVOC5132_OVP07690_WBGene00241941;307	4.22781	1.49663	0.103061	16600.4
OVOC5132_OVP07690_WBGene00241941;313	5.47616	2.27603	3.75346	15514.2
OVOC5145_OVP07243_WBGene00241954;109	4.14677	1.57238	0.476127	17583.9
OVOC5145_OVP07243_WBGene00241954;883	4.51607	1.51149	0.17983	16835.8
OVOC5149_OVP03430_WBGene00241958;139	5.8877	4.4003	10.9065	54829.7
OVOC5149_OVP03430_WBGene00241958;145	5.93436	4.06645	9.96172	43982.1
OVOC5156_OVP05544_WBGene00241965;187	3.93073	1.85302	1.8802	25599.3
OVOC5181_OVP03442_WBGene00241990;217	5.84744	3.19378	7.40202	32217.5
OVOC5209_OVP11754_WBGene00242018;2227	4.37918	1.38488	-0.466577	19838.4
OVOC5211_OVP12378_WBGene00242020;409	5.73236	1.95525	2.36658	15929.4
OVOC5217_OVP06266_WBGene00242026;67	4.56318	1.40497	-0.362048	16559.8
OVOC5218_OVP11745_WBGene00242027;205	5.10123	2.20535	3.45408	15616.3
OVOC5220_OVP05837_WBGene00242029;691	4.05976	1.81639	1.69852	15909.6
OVOC5235_OVP02221_WBGene00242044;67	4.30901	1.66315	0.931376	17735.1
OVOC5250_OVP04871_WBGene00242059;37	5.02435	2.30915	3.88235	18292.7
OVOC5251_OVP00771_WBGene00242060;199	3.70322	2.13185	3.14523	17907.1
OVOC5270_OVP09069_WBGene00242079;97	4.40927	2.14898	3.2274	21265.8
OVOC5281_OVP12463_WBGene00242090;307	4.71024	2.10065	3.02476	18678.1
OVOC5297_OVP08186_WBGene00242106;19	4.88983	1.7051	1.13491	17685.9
OVOC5301_OVP02877_WBGene00242110;85	6.43309	2.89189	6.30626	21481.1
OVOC5303_OVP12223_WBGene00242112;433	7.02897	3.19146	7.38829	28236
OVOC5304_OVP06397_WBGene00242113;31	4.46273	1.497	0.10434	17935.7
OVOC5309_OVP12092_WBGene00242118;361	3.31374	1.54082	0.316839	17189.9
OVOC5310_OVP05014_WBGene00242119;721	4.18652	1.44426	-0.158686	23861.5
OVOC5322_OVP11932_WBGene00242131;19	5.02613	1.81717	1.70215	25926.5
OVOC5331_OVP04292_WBGene00242140;1777	5.19579	2.24571	3.63938	22584.5
OVOC5332_OVP07056_WBGene00242141;13	4.45779	1.80309	1.61924	19805.7
OVOC5384_OVP03236_WBGene00242193;37	6.41776	2.60158	5.13123	29625.2
OVOC5388_OVP00698_WBGene00242197;409	3.89877	1.71671	1.19146	19870.8
OVOC5454_OVP08841_WBGene00242263;79	4.70304	1.82899	1.75977	19951.8
OVOC5459_OVP07792_WBGene00242268;229	4.67453	1.53541	0.290292	15453.3
OVOC5462_OVP07470_WBGene00242271;1045	4.52761	2.27202	3.73543	16030.3
OVOC5477_OVP05154_WBGene00242286;49	7.28262	5.09554	12.8973	53321.4
OVOC5480_OVP07014_WBGene00242289;1003	5.35889	2.06251	2.82097	16386.5
OVOC5480_OVP07014_WBGene00242289;79	4.47665	1.67813	0.993874	16556.1
OVOC5491_OVP02527_WBGene00242300;91	6.76759	3.71926	9.0123	44575.3
OVOC5491_OVP02527_WBGene00242300;97	5.93062	3.17657	7.33959	22334.6
OVOC5511_OVP00898_WBGene00242320;1579	4.62991	2.31124	3.89425	21582.4
OVOC5511_OVP00898_WBGene00242320;1585	4.68914	2.209	3.46471	15460.8
OVOC5517_OVP09705_WBGene00242326;283	5.73278	1.83601	1.79357	18722.6
OVOC552_OVP08486_WBGene00237361;61	4.23894	1.31827	-0.796881	18970.9
OVOC5528_OVP09843_WBGene00242337;169	6.70438	6.80121	17.1971	62888.2
OVOC5528_OVP09843_WBGene00242337;175	5.50835	3.88408	9.44868	52090.4
OVOC557_OVP06565_WBGene00237366;175	5.86862	2.33896	4.00416	32600.3
OVOC557_OVP06565_WBGene00237366;181	5.41294	1.81223	1.67486	20806
OVOC5622_OVP04371_WBGene00242431;1657	3.4195	1.34603	-0.662195	18909
OVOC5626_OVP00805_WBGene00242435;73	3.91508	1.32924	-0.743402	16202.3
OVOC5626_OVP00805_WBGene00242435;79	5.00746	2.06433	2.8304	24869.3
OVOC5627_OVP06703_WBGene00242436;67	4.64688	1.8847	2.03211	16899.4
OVOC563_OVP00158_WBGene00237372;115	5.79447	2.86892	6.17334	20910.4
OVOC5637_OVP08882_WBGene00242446;415	4.55579	1.64345	0.839051	15628.3
OVOC5653_OVP06786_WBGene00242462;133	4.53185	1.42161	-0.277832	15129.9
OVOC5653_OVP06786_WBGene00242462;409	4.78743	1.43179	-0.228118	22338.6
OVOC568_OVP02570_WBGene00237377;1297	4.3108	1.37878	-0.492865	15692.7
OVOC568_OVP02570_WBGene00237377;1303	3.87912	1.32145	-0.779615	20869.7
OVOC568_OVP02570_WBGene00237377;583	4.99529	2.63644	5.25692	31153.5
OVOC5711_OVP02732_WBGene00242520;2647	3.89587	2.03988	2.72508	18206.1
OVOC5722_OVP03358_WBGene00242531;1735	5.03611	1.33132	-0.733703	17023.2
OVOC5740_OVP03975_WBGene00242549;55	4.71568	1.33214	-0.730405	22761.5
OVOC5744_OVP00279_WBGene00242553;985	3.98733	1.77605	1.49398	16595.2
OVOC5782_OVP02356_WBGene00242591;31	4.34595	1.91106	2.13966	15770.9
OVOC5787_OVP03369_WBGene00242596;871	3.96394	1.44945	-0.131064	18382.7
OVOC5790_OVP05358_WBGene00242599;289	5.17497	2.55547	4.93675	19244.8
OVOC5809_OVP03452_WBGene00242618;79	6.91399	3.84682	9.33653	18437.1
OVOC5809_OVP03452_WBGene00242618;85	5.78216	2.88337	6.24943	29925.3
OVOC5826_OVP00356_WBGene00242635;97	4.22604	2.35089	4.04376	17630
OVOC5849_OVP05294_WBGene00242658;97	5.11916	2.29663	3.83472	52497.2
OVOC5879_OVP08598_WBGene00242688;97	4.35608	1.83247	1.77577	22016.7
OVOC5897_OVP11988_WBGene00242706;457	7.70636	5.43827	13.7837	45057.1
OVOC5897_OVP11988_WBGene00242706;463	6.86165	4.0419	9.86898	26589.1
OVOC5909_OVP10075_WBGene00242718;91	6.18618	4.04532	9.88728	14811.9
OVOC5918_OVP01596_WBGene00242727;469	4.992	1.94012	2.30292	24794
OVOC5952_OVP02276_WBGene00242761;25	3.25431	1.35944	-0.589529	17654.9
OVOC5964_OVP08419_WBGene00242773;2947	4.67297	1.4551	-0.102731	15769.1
OVOC5987_OVP10697_WBGene00242796;55	6.21102	4.72666	11.7648	24618.4
OVOC6010_OVP02034_WBGene00242819;7	4.48307	1.48009	0.0206134	16214.8
OVOC6025_OVP02381_WBGene00242834;421	5.81166	2.17986	3.3556	16195
OVOC6031_OVP06495_WBGene00242840;313	3.29408	1.40838	-0.344431	23574.3
OVOC6065_OVP10459_WBGene00242874;7	3.58974	1.47197	-0.0184653	15626.3
OVOC6115_OVP05385_WBGene00242924;145	5.14478	1.86551	1.94759	18790.3
OVOC6143_OVP01473_WBGene00242952;25	4.53248	1.46578	-0.0467627	20087.3
OVOC6144_OVP12775_WBGene00242953;25	4.13918	1.42551	-0.25653	16896.2
OVOC6151_OVP03697_WBGene00242960;409	6.08707	2.77675	5.80102	23720.5
OVOC6154_OVP09022_WBGene00242963;73	5.18821	3.10523	7.09596	27410.1
OVOC616_OVP00835_WBGene00237425;337	5.07414	2.09806	3.01558	16637.9
OVOC6167_OVP08765_WBGene00242976;199	4.71269	1.60812	0.652499	25302.9
OVOC6177_OVP07083_WBGene00242986;223	5.33525	2.74584	5.66692	18496
OVOC6177_OVP07083_WBGene00242986;469	2.95218	1.46832	-0.0337902	19417.1
OVOC6190_OVP12305_WBGene00242999;3049	3.97095	1.47583	-0.00190034	23142.5
OVOC6223_OVP08076_WBGene00243032;175	3.9054	1.49493	0.0965889	16166
OVOC623_OVP11845_WBGene00237432;199	5.21527	1.8633	1.93169	18148.2
OVOC6271_OVP06848_WBGene00243080;775	4.69701	1.83839	1.80475	18213.2
OVOC6276_OVP11997_WBGene00243085;361	3.62453	2.0739	2.88858	19682.5
OVOC6290_OVP07388_WBGene00243099;271	3.2141	1.56404	0.432739	22969.8
OVOC6290_OVP07388_WBGene00243099;277	3.26163	1.75222	1.37564	23233.7
OVOC6317_OVP12285_WBGene00243126;211	3.99461	1.75743	1.39883	34014.7
OVOC6320_OVP04258_WBGene00243129;385	2.34178	1.60698	0.64555	26858.2
OVOC6329_OVP04155_WBGene00243138;325	6.33057	3.97922	9.70418	15432.9
OVOC6331_OVP06119_WBGene00243140;223	5.18208	2.47481	4.5927	17760.9
OVOC6331_OVP06119_WBGene00243140;469	3.12509	1.43737	-0.199706	17607.5
OVOC6349_OVP06467_WBGene00243158;2713	3.65627	1.35205	-0.628545	16931.1
OVOC6354_OVP02186_WBGene00243163;637	5.75968	2.05536	2.79669	23454.8
OVOC636_OVP05734_WBGene00237445;7	4.3512	1.74737	1.34911	18581.3
OVOC638_OVP01500_WBGene00237447;139	5.70629	3.11978	7.15854	32629.2
OVOC6381_OVP09996_WBGene00243190;61	4.09774	4.16957	10.2165	2277.21
OVOC6389_OVP05742_WBGene00243198;73	3.82542	1.40604	-0.356477	17460.1
OVOC6390_OVP02454_WBGene00243199;139	5.27058	2.25903	3.68351	15384.1
OVOC6390_OVP02454_WBGene00243199;145	7.71639	5.09554	12.7914	38396
OVOC6393_OVP05124_WBGene00243202;439	4.08949	1.81075	1.66847	15479.5
OVOC6395_OVP04143_WBGene00243204;193	4.84916	2.20432	3.44776	21692
OVOC6399_OVP01309_WBGene00243208;241	5.88849	2.86098	6.11323	16361.5
OVOC6400_OVP04684_WBGene00243209;247	5.83128	2.0887	2.96957	23510.8
OVOC6430_OVP03053_WBGene00243239;391	3.71849	1.46251	-0.063929	21290
OVOC6430_OVP03053_WBGene00243239;427	4.20692	1.44298	-0.168819	20518.5
OVOC6474_OVP05743_WBGene00243283;457	5.06313	2.72268	5.57389	19089.7
OVOC6474_OVP05743_WBGene00243283;463	5.17633	1.70375	1.12947	16520.4
OVOC6487_OVP05570_WBGene00243296;673	4.75823	1.47292	-0.0127434	19769.4
OVOC6516_OVP12866_WBGene00243325;595	4.71761	1.41363	-0.318851	20236.3
OVOC6532_OVP06564_WBGene00243341;163	3.92612	1.46772	-0.0382432	21009.6
OVOC6551_OVP00794_WBGene00243360;343	3.6673	1.31459	-0.817686	16116.1
OVOC658_OVP12953_WBGene00237467;565	5.21208	2.98269	6.64713	16899.9
OVOC6590_OVP06020_WBGene00243399;451	4.08476	1.44476	-0.155532	25056.1
OVOC6615_OVP00664_WBGene00243424;361	5.43332	2.20432	3.44845	19070.7
OVOC6616_OVP09414_WBGene00243425;109	4.70358	1.95896	2.38289	19234.3
OVOC6616_OVP09414_WBGene00243425;481	5.58861	1.93817	2.28937	19085.5
OVOC6634_OVP02906_WBGene00243443;103	4.34377	1.44013	-0.18422	15237.1
OVOC6634_OVP02906_WBGene00243443;97	3.85726	1.43216	-0.226867	15931.7
OVOC6639_OVP12780_WBGene00243448;583	4.77852	1.39788	-0.396953	16191.6
OVOC6646_OVP01722_WBGene00243455;241	4.62574	1.66918	0.95792	16670.2
OVOC6646_OVP01722_WBGene00243455;259	3.5422	1.68011	1.00648	16193.8
OVOC6678_OVP03165_WBGene00243487;379	3.22639	1.34021	-0.692439	17724.3
OVOC6678_OVP03165_WBGene00243487;409	5.26055	2.26914	3.72455	17992.8
OVOC668_OVP12924_WBGene00237477;385	5.30806	1.85543	1.89249	15179.9
OVOC6681_OVP02995_WBGene00243490;25	6.29606	2.13692	3.17226	25329.2
OVOC6697_OVP06188_WBGene00243506;1741	5.45155	1.84424	1.83129	18073.7
OVOC6699_OVP03813_WBGene00243508;613	5.28042	2.56898	5.01156	18185.6
OVOC6701_OVP05462_WBGene00243510;451	5.05707	1.405	-0.361061	15388.1
OVOC6703_OVP00019_WBGene00243512;127	5.37154	3.53712	8.40226	39822.9
OVOC6705_OVP01985_WBGene00243514;25	4.9871	1.86267	1.92871	19263.6
OVOC6736_OVP08203_WBGene00243545;589	4.8771	1.56551	0.439583	17679.6
OVOC6736_OVP08203_WBGene00243545;595	5.07649	1.80713	1.64754	22537.5
OVOC674_OVP05631_WBGene00237483;229	4.01339	1.34603	-0.662304	17071.7
OVOC6752_OVP05466_WBGene00243561;355	5.29789	1.75852	1.40343	17969.2
OVOC680_OVP12573_WBGene00237489;1063	4.83756	1.52595	0.245513	20795.1
OVOC6817_OVP07001_WBGene00243626;883	4.10277	1.48452	0.0424735	20922.4
OVOC6820_OVP00241_WBGene00243629;409	3.68464	1.67247	0.972211	15774.6
OVOC6867_OVP10411_WBGene00243676;1	3.88731	1.35296	-0.622921	15584.7
OVOC6888_OVP03717_WBGene00243697;37	4.93912	2.0887	2.96642	15619.1
OVOC6897_OVP11122_WBGene00243706;199	4.44876	1.38709	-0.454145	16969.3
OVOC6899_OVP06494_WBGene00243708;37	5.18753	1.86989	1.96717	16639.5
OVOC6906_OVP05946_WBGene00243715;457	4.98897	2.22028	3.50825	15079.7
OVOC6964_OVP01209_WBGene00243773;379	4.61374	1.67822	0.994199	24032.5
OVOC6980_OVP07699_WBGene00243789;61	4.21033	1.61309	0.681477	15477
OVOC6993_OVP08938_WBGene00243802;67	3.94462	1.51501	0.196995	15637.9
OVOC7_OVP02355_WBGene00236816;589	3.96656	1.94204	2.30953	17863
OVOC7000_OVP03313_WBGene00243809;67	4.93082	1.50942	0.169215	20468.3
OVOC7000_OVP03313_WBGene00243809;73	4.69598	1.58388	0.530716	17681.8
OVOC7004_OVP07863_WBGene00243813;1621	3.8276	1.36341	-0.566335	25877.4
OVOC7025_OVP04734_WBGene00243834;127	4.24957	1.35792	-0.597807	15313.6
OVOC7029_OVP06905_WBGene00243838;1177	3.81801	1.42585	-0.254702	20533.7
OVOC7029_OVP06905_WBGene00243838;1471	4.73467	2.00173	2.5562	15775.5
OVOC7042_OVP11437_WBGene00243851;133	4.29808	1.60705	0.646336	15134.4
OVOC7101_OVP02683_WBGene00243910;403	3.59245	1.62205	0.721136	20010.3
OVOC712_OVP00042_WBGene00237521;271	5.7833	3.28218	7.68137	32274.5
OVOC7135_OVP04333_WBGene00243944;91	6.02775	2.36532	4.09756	21231.4
OVOC7177_OVP04400_WBGene00243986;259	5.04498	2.08668	2.9526	21253.9
OVOC7178_OVP02697_WBGene00243987;289	3.42073	2.14752	3.21537	20388.7
OVOC7179_OVP06765_WBGene00243988;2185	5.42944	2.16759	3.30625	22074.9
OVOC7180_OVP02637_WBGene00243989;3613	6.75674	4.62791	11.5035	18092.2
OVOC7185_OVP06164_WBGene00243994;673	4.7013	2.91442	6.40821	21964.5
OVOC7191_OVP04367_WBGene00244000;49	5.31991	2.35584	4.06375	15926.5
OVOC7199_OVP08290_WBGene00244008;223	3.89926	1.67247	0.970673	15995.8
OVOC7199_OVP08290_WBGene00244008;241	4.77058	2.86921	6.18478	22096
OVOC720_OVP12769_WBGene00237529;109	4.26804	1.81468	1.68854	15294.3
OVOC720_OVP12769_WBGene00237529;793	6.71162	3.32128	7.78924	19283.3
OVOC7204_OVP02858_WBGene00244013;307	4.78077	1.54062	0.31624	20798.9
OVOC7219_OVP03640_WBGene00244028;67	5.5354	1.66786	0.952504	22330.8
OVOC7230_OVP10677_WBGene00244039;439	5.09518	2.29125	3.81066	21066.9
OVOC7251_OVP11950_WBGene00244060;175	7.06586	4.87951	12.1136	32900.1
OVOC7251_OVP11950_WBGene00244060;181	5.121	2.91442	6.40196	21062.4
OVOC7259_OVP03405_WBGene00244068;229	4.5989	2.4051	4.28389	22182
OVOC7266_OVP05231_WBGene00244075;277	7.68799	5.3429	13.5137	45748.9
OVOC7266_OVP05231_WBGene00244075;283	7.40934	6.58386	16.4401	56948.3
OVOC7267_OVP11480_WBGene00244076;1177	5.3136	4.3841	10.8428	8877.09
OVOC7267_OVP11480_WBGene00244076;1819	4.91841	1.52063	0.221134	16309
OVOC7281_OVP00952_WBGene00244090;409	4.54725	1.37404	-0.516645	16515.3
OVOC7288_OVP10189_WBGene00244097;163	5.3616	1.80708	1.64454	22231.4
OVOC729_OVP09828_WBGene00237538;1111	4.58772	1.37052	-0.532515	23637.5
OVOC729_OVP09828_WBGene00237538;1147	6.61912	3.88408	9.4379	21556.8
OVOC729_OVP09828_WBGene00237538;781	4.4481	1.62851	0.755983	16469.3
OVOC7308_OVP11258_WBGene00244117;139	6.28367	3.30281	7.7468	15290.2
OVOC7310_OVP00585_WBGene00244119;265	5.85436	2.28742	3.7911	24697.6
OVOC7376_OVP07869_WBGene00244185;25	5.38849	3.04383	6.87496	26563.7
OVOC7376_OVP07869_WBGene00244185;31	5.2108	2.70147	5.50487	18661.5
OVOC7376_OVP07869_WBGene00244185;661	5.10003	1.66488	0.940377	15321.4
OVOC7380_OVP11576_WBGene00244189;649	6.02461	3.92926	9.5753	19155.2
OVOC7393_OVP03764_WBGene00244202;469	4.14498	1.62617	0.745649	23140.6
OVOC7402_OVP02395_WBGene00244211;115	5.47075	1.61293	0.679614	18963.9
OVOC741_OVP08500_WBGene00237550;523	5.79296	3.67268	8.83183	40612.7
OVOC7416_OVP03179_WBGene00244225;799	5.4333	2.58262	5.06589	17771.8
OVOC7425_OVP03028_WBGene00244234;229	5.42622	2.10524	3.04846	19961.1
OVOC7448_OVP05346_WBGene00244257;871	3.92741	1.43961	-0.187005	16653.5
OVOC7477_OVP11218_WBGene00244286;439	2.55701	1.48704	0.054083	29054.2
OVOC749_OVP04988_WBGene00237558;91	4.52994	1.85256	1.87618	16499.6
OVOC7519_OVP10274_WBGene00244328;2893	5.40006	2.23577	3.5836	17295.1
OVOC7519_OVP10274_WBGene00244328;2923	4.35568	1.50291	0.135009	15966.9
OVOC7530_OVP03521_WBGene00244339;277	6.17438	2.47481	4.58756	24529.9
OVOC7530_OVP03521_WBGene00244339;283	5.00236	1.5817	0.518345	24660.1
OVOC7533_OVP08591_WBGene00244342;469	4.66524	1.46409	-0.0551561	17674.4
OVOC7542_OVP03938_WBGene00244351;637	5.43351	2.50829	4.7388	15096.2
OVOC7553_OVP12290_WBGene00244362;103	4.93515	1.63723	0.803694	33866.3
OVOC7579_OVP07446_WBGene00244388;883	7.09767	4.95322	12.351	25540.8
OVOC759_OVP08608_WBGene00237568;289	6.38305	4.39536	10.8804	40221.1
OVOC7603_OVP00528_WBGene00244412;61	5.48477	2.26832	3.71757	16180.7
OVOC7617_OVP12016_WBGene00244426;493	5.64429	2.3758	4.15388	18178.6
OVOC7627_OVP09239_WBGene00244436;187	4.61299	2.15937	3.26755	16233.8
OVOC7631_OVP06118_WBGene00244440;781	5.02316	1.64657	0.854514	22676.4
OVOC7651_OVP03351_WBGene00244460;361	5.00718	2.2964	3.83206	15871.5
OVOC7654_OVP00351_WBGene00244463;85	4.52129	1.49128	0.0749083	20226.9
OVOC7665_OVP00647_WBGene00244474;577	4.49973	1.35261	-0.624909	18940.4
OVOC7679_OVP03044_WBGene00244488;49	5.85027	2.67236	5.38961	36463.5
OVOC7681_OVP12030_WBGene00244490;7	5.52631	2.5751	5.03526	16282.4
OVOC7715_OVP10637_WBGene00244524;433	5.30067	3.61454	8.64347	15128.1
OVOC7720_OVP05328_WBGene00244529;193	5.15776	2.55932	4.96139	25289.7
OVOC7734_OVP02155_WBGene00244543;49	6.10238	3.04785	6.8868	19100.7
OVOC7744_OVP07049_WBGene00244553;91	5.93271	3.32361	7.79934	16028.6
OVOC7745_OVP00284_WBGene00244554;1195	5.01764	1.46932	-0.0285795	18519.6
OVOC7755_OVP00476_WBGene00244564;163	4.18881	2.1619	3.28185	25679.5
OVOC7770_OVP04369_WBGene00244579;475	5.02124	1.60923	0.657211	15515.8
OVOC7770_OVP04369_WBGene00244579;481	4.93764	1.96572	2.40965	15112.7
OVOC7789_OVP10427_WBGene00244598;19	4.83171	3.60544	8.58868	31496.3
OVOC7790_OVP09929_WBGene00244599;253	6.67152	4.16957	10.2217	33160.9
OVOC7790_OVP09929_WBGene00244599;259	5.3034	2.49587	4.68596	18181.9
OVOC7799_OVP10673_WBGene00244608;49	4.81037	2.23899	3.60369	16851.8
OVOC7803_OVP04792_WBGene00244612;913	4.66377	2.60935	5.1593	22971.8
OVOC7804_OVP11403_WBGene00244613;67	3.52393	1.73363	1.28557	15473.7
OVOC7810_OVP03886_WBGene00244619;349	5.8462	2.76809	5.76546	19675.4
OVOC7810_OVP03886_WBGene00244619;355	5.31354	2.97198	6.61097	15294.4
OVOC7812_OVP05272_WBGene00244621;253	3.5142	1.49996	0.119725	17561.5
OVOC7816_OVP09018_WBGene00244625;49	5.17133	1.97288	2.44348	16086.9
OVOC7817_OVP04810_WBGene00244626;355	4.61727	1.38519	-0.464483	15660.1
OVOC7824_OVP04638_WBGene00244633;223	4.48225	1.31199	-0.829683	18843.2
OVOC783_OVP11101_WBGene00237592;439	2.75968	1.90636	2.12057	18868.9
OVOC7848_OVP02507_WBGene00244657;73	4.33863	1.78221	1.52099	17037
OVOC786_OVP05803_WBGene00237595;403	2.98161	1.30457	-0.866772	15069.2
OVOC7885_OVP12705_WBGene00244694;733	4.65108	1.61312	0.682345	19435.6
OVOC7887_OVP07771_WBGene00244696;337	4.10341	1.52226	0.22888	16518.1
OVOC7888_OVP09622_WBGene00244697;169	4.95839	1.77274	1.47724	15120.7
OVOC792_OVP00538_WBGene00237601;541	6.46145	4.36144	10.7841	15388.5
OVOC7920_OVP05761_WBGene00244729;229	2.7488	1.44967	-0.130368	16831.6
OVOC7923_OVP10077_WBGene00244732;703	5.4081	1.68821	1.04802	22805.6
OVOC7931_OVP08491_WBGene00244740;127	4.28556	1.59815	0.598199	25830.1
OVOC7931_OVP08491_WBGene00244740;133	4.71047	1.60822	0.653182	27889.4
OVOC7932_OVP00823_WBGene00244741;187	4.29431	1.64978	0.867682	19664.5
OVOC7941_OVP12546_WBGene00244750;7	4.59545	1.31779	-0.799823	22107.7
OVOC7948_OVP12619_WBGene00244757;139	1.98081	1.62398	0.732668	31668
OVOC801_OVP12458_WBGene00237610;859	2.44745	1.53625	0.295289	17323.5
OVOC8029_OVP09983_WBGene00244838;25	3.79512	1.4119	-0.326302	17052.4
OVOC8041_OVP04697_WBGene00244850;1	4.62508	1.48362	0.0364485	18980.1
OVOC8075_OVP08783_WBGene00244884;571	3.72372	1.57107	0.469365	21720.1
OVOC8088_OVP07120_WBGene00244897;25	5.19215	1.52633	0.248637	19119.6
OVOC8094_OVP01620_WBGene00244903;625	6.07053	2.77828	5.82151	17569.4
OVOC8130_OVP08044_WBGene00244939;145	4.25949	1.43658	-0.205293	15497.4
OVOC8139_OVP05724_WBGene00244948;181	3.47404	1.41545	-0.310507	17985.2
OVOC8139_OVP05724_WBGene00244948;469	5.23397	2.13692	3.17255	23059.7
OVOC8141_OVP02267_WBGene00244950;265	3.30636	1.60795	0.651605	16783
OVOC8157_OVP06193_WBGene00244966;19	3.54368	1.64207	0.831688	20854.8
OVOC8160_OVP00767_WBGene00244969;13	5.39746	2.38096	4.18127	17401.1
OVOC8167_OVP05908_WBGene00244976;409	4.64955	3.03045	6.82241	17996.9
OVOC8167_OVP05908_WBGene00244976;715	4.5277	2.21357	3.48378	24597.1
OVOC8180_OVP05215_WBGene00244989;733	4.11929	1.64174	0.828038	19188.2
OVOC8188_OVP12709_WBGene00244997;55	5.49595	1.74316	1.3311	27716.3
OVOC8209_OVP05561_WBGene00245018;97	3.9234	1.49707	0.105059	15243.5
OVOC8224_OVP03752_WBGene00245033;85	4.646	2.22747	3.53833	25013.1
OVOC8226_OVP08031_WBGene00245035;175	4.69901	2.21318	3.48105	25327
OVOC8234_OVP05423_WBGene00245043;205	4.97069	1.57972	0.509821	18226.9
OVOC8234_OVP05423_WBGene00245043;85	5.64489	2.58262	5.06411	15632.9
OVOC8239_OVP05665_WBGene00245048;133	4.72978	2.3758	4.15256	15155.8
OVOC8288_OVP00866_WBGene00245097;133	5.28104	1.88953	2.0529	19108.6
OVOC831_OVP04629_WBGene00237640;187	6.42306	2.21634	3.49352	22298.3
OVOC8319_OVP05776_WBGene00245128;271	4.98617	2.17298	3.32312	15506.5
OVOC8382_OVP03557_WBGene00245191;211	4.74128	1.50706	0.15537	16918.6
OVOC8384_OVP05350_WBGene00245193;481	7.42098	3.69872	8.93978	29636.9
OVOC8391_OVP11296_WBGene00245200;2245	4.13613	1.59761	0.595397	25584.1
OVOC8391_OVP11296_WBGene00245200;2251	4.41122	1.70229	1.11955	25953.6
OVOC8391_OVP11296_WBGene00245200;3235	3.70843	1.31735	-0.802546	17454.8
OVOC8391_OVP11296_WBGene00245200;5233	5.1055	2.31147	3.89604	38774.2
OVOC8391_OVP11296_WBGene00245200;5239	4.70347	2.52551	4.81927	42931.3
OVOC8391_OVP11296_WBGene00245200;5521	4.29754	1.79141	1.56353	22098.8
OVOC8394_OVP07656_WBGene00245203;541	5.69387	1.86098	1.91895	18459.4
OVOC8394_OVP07656_WBGene00245203;547	4.96315	2.03588	2.70636	23840.9
OVOC84_OVP08061_WBGene00236893;439	5.29302	1.69805	1.09273	18804.7
OVOC8408_OVP06294_WBGene00245217;235	5.36142	1.77942	1.50942	21697.4
OVOC8413_OVP00598_WBGene00245222;25	3.38853	1.44296	-0.16917	16388.8
OVOC842_OVP04470_WBGene00237651;193	6.00732	2.56898	5.00339	32791.8
OVOC8420_OVP09626_WBGene00245229;67	4.40426	1.36239	-0.57384	20514
OVOC8442_OVP03760_WBGene00245251;205	4.87705	2.13237	3.15209	17689.3
OVOC8452_OVP03706_WBGene00245261;73	4.24173	1.80214	1.61367	17157.7
OVOC8453_OVP09866_WBGene00245262;229	4.99908	2.21318	3.47717	16469.4
OVOC846_OVP00946_WBGene00237655;313	6.14899	4.46535	11.0805	20855.8
OVOC8464_OVP09490_WBGene00245273;841	3.79602	1.37194	-0.526601	17976.8
OVOC8464_OVP09490_WBGene00245273;889	3.97582	1.35562	-0.611045	15793.5
OVOC8467_OVP07752_WBGene00245276;145	4.7561	1.73914	1.31168	25283.5
OVOC8467_OVP07752_WBGene00245276;55	6.02993	2.436	4.42828	37149.5
OVOC8467_OVP07752_WBGene00245276;61	3.66845	1.32932	-0.742986	23692.7
OVOC8478_OVP00651_WBGene00245287;103	5.9289	1.94768	2.33138	25299.1
OVOC848_OVP10444_WBGene00237657;301	3.33782	2.23899	3.61059	21574.8
OVOC851_OVP09877_WBGene00237660;25	5.26828	2.32636	3.95077	24480.1
OVOC8522_OVP01085_WBGene00245331;73	5.09515	2.06949	2.85699	23836.4
OVOC8543_OVP07533_WBGene00245352;421	3.44939	1.57185	0.473431	26316.5
OVOC8600_OVP05910_WBGene00245409;91	5.00356	1.47267	-0.0138253	19436.7
OVOC8606_OVP03834_WBGene00245415;223	2.37282	1.46096	-0.0708769	16543.8
OVOC8642_OVP09717_WBGene00245451;469	5.45635	1.40772	-0.348807	18815.5
OVOC8644_OVP07729_WBGene00245453;703	4.41817	1.50218	0.129852	15478.4
OVOC8649_OVP06394_WBGene00245458;103	7.01873	4.45035	11.0347	41004.5
OVOC8649_OVP06394_WBGene00245458;109	4.70258	1.5817	0.518712	20536.7
OVOC8670_OVP05326_WBGene00245479;169	5.61403	2.50829	4.73668	17673.2
OVOC8690_OVP09527_WBGene00245499;403	5.5029	1.81046	1.66386	29521.2
OVOC8694_OVP05175_WBGene00245503;2089	4.36165	1.45175	-0.119066	17907.3
OVOC8694_OVP05175_WBGene00245503;2095	5.20852	2.12623	3.1278	26153.3
OVOC8694_OVP05175_WBGene00245503;979	4.10903	1.42773	-0.246838	15838
OVOC8698_OVP02301_WBGene00245507;151	5.0317	1.73206	1.27551	16800.2
OVOC8699_OVP07821_WBGene00245508;109	5.80979	2.74584	5.67789	18580.5
OVOC8699_OVP07821_WBGene00245508;115	6.00888	3.10523	7.0765	24252.8
OVOC8701_OVP05883_WBGene00245510;241	6.66537	2.97048	6.60216	28126.6
OVOC8704_OVP03478_WBGene00245513;1	7.15763	4.44986	11.0163	38156.1
OVOC8704_OVP03478_WBGene00245513;7	6.03592	3.13166	7.19158	19922.7
OVOC8723_OVP06090_WBGene00245532;43	4.61054	1.69167	1.06543	16082.2
OVOC8734_OVP06023_WBGene00245543;313	5.64163	1.9944	2.52033	15881.7
OVOC8735_OVP12946_WBGene00245544;31	4.29227	1.49658	0.102454	17608.3
OVOC8735_OVP12946_WBGene00245544;37	5.51412	2.92335	6.44687	31043.8
OVOC8746_OVP01924_WBGene00245555;133	4.56589	1.44119	-0.178642	15897.6
OVOC8755_OVP06121_WBGene00245564;289	4.88421	1.42763	-0.247202	19379
OVOC8778_OVP01860_WBGene00245587;367	3.13452	1.34215	-0.683265	16082.6
OVOC8778_OVP01860_WBGene00245587;679	4.2428	2.2676	3.71241	30492.5
OVOC8787_OVP09524_WBGene00245596;349	4.5	1.44606	-0.149154	15248.4
OVOC8787_OVP09524_WBGene00245596;355	5.06018	1.86384	1.9363	19496
OVOC8824_OVP03906_WBGene00245633;1087	4.70752	1.58084	0.513709	24708.4
OVOC8824_OVP03906_WBGene00245633;949	5.37619	1.78006	1.51118	15032
OVOC8824_OVP03906_WBGene00245633;955	5.78318	1.91437	2.16023	19501.8
OVOC8834_OVP05381_WBGene00245643;541	4.68621	1.35923	-0.590405	19495.7
OVOC8835_OVP09689_WBGene00245644;55	7.88971	5.02023	12.559	34232.4
OVOC8835_OVP09689_WBGene00245644;61	8.13483	6.49133	16.1543	37868.4
OVOC8838_OVP04124_WBGene00245647;7	5.56671	1.72854	1.25365	22920.1
OVOC8841_OVP06334_WBGene00245650;241	5.08808	2.03244	2.69244	26147.3
OVOC8853_OVP10862_WBGene00245662;115	2.23679	1.35745	-0.600491	20803.8
OVOC8853_OVP10862_WBGene00245662;79	4.40606	2.22486	3.52396	15041.4
OVOC886_OVP03670_WBGene00237695;43	6.67036	4.09381	10.0269	29599.2
OVOC8878_OVP10068_WBGene00245687;409	5.02969	2.0488	2.76602	17373.2
OVOC8893_OVP02843_WBGene00245702;523	3.95033	1.92729	2.21969	16148.7
OVOC8897_OVP08058_WBGene00245706;241	5.77201	2.48978	4.6598	16642.2
OVOC89_OVP09472_WBGene00236898;217	5.06496	3.64399	8.7516	15635.1
OVOC8901_OVP06230_WBGene00245710;313	4.49993	1.43791	-0.195891	15194.9
OVOC8901_OVP06230_WBGene00245710;37	3.69422	1.6031	0.622315	17392.2
OVOC8926_OVP03685_WBGene00245735;361	6.77488	4.32858	10.6505	18315.5
OVOC8926_OVP03685_WBGene00245735;367	6.13779	4.95001	12.3179	28857.5
OVOC8930_OVP01933_WBGene00245739;247	2.73855	1.38761	-0.451313	22141.9
OVOC8947_OVP02498_WBGene00245756;1	4.37357	2.23899	3.60406	17903.7
OVOC8949_OVP04789_WBGene00245758;127	4.23263	1.58681	0.544858	18425.1
OVOC8957_OVP00311_WBGene00245766;247	5.01734	1.63561	0.794586	16455.2
OVOC8967_OVP09387_WBGene00245776;31	5.08863	1.89376	2.0705	20782.4
OVOC8969_OVP09861_WBGene00245778;133	6.39659	5.09554	12.844	15155.9
OVOC9030_OVP09702_WBGene00245839;409	3.97965	1.32246	-0.776529	18118
OVOC906_OVP00650_WBGene00237715;25	4.10187	1.60923	0.658171	16297.8
OVOC9061_OVP01758_WBGene00245870;349	4.1699	1.4338	-0.220229	19199
OVOC9061_OVP01758_WBGene00245870;385	6.45618	4.02208	9.81962	29850.2
OVOC9061_OVP01758_WBGene00245870;391	5.8683	2.70645	5.51796	22401.3
OVOC9063_OVP10015_WBGene00245872;61	4.79315	1.82827	1.75522	19998
OVOC9067_OVP11971_WBGene00245876;145	5.72374	3.14091	7.22918	16508.7
OVOC9094_OVP10588_WBGene00245903;475	5.49742	2.50608	4.71932	25103.4
OVOC9094_OVP10588_WBGene00245903;481	3.52683	1.79493	1.57906	16456
OVOC9094_OVP10588_WBGene00245903;793	3.89792	1.343	-0.678041	15826.1
OVOC9105_OVP01375_WBGene00245914;97	5.0043	3.10523	7.10376	19231
OVOC9108_OVP11401_WBGene00245917;361	5.18443	2.06433	2.82943	29327.8
OVOC9114_OVP07274_WBGene00245923;25	4.92248	1.49491	0.0950846	17504
OVOC9122_OVP06933_WBGene00245931;127	4.18068	1.67857	0.995575	29716.9
OVOC9127_OVP06860_WBGene00245936;1135	4.27929	1.76035	1.41331	19629.3
OVOC9129_OVP06177_WBGene00245938;307	5.39187	2.08428	2.93834	19201.9
OVOC913_OVP00332_WBGene00237722;427	5.0171	2.03244	2.69249	16744.8
OVOC9141_OVP01295_WBGene00245950;595	7.02813	4.93932	12.2722	49770.6
OVOC9148_OVP12694_WBGene00245957;301	2.87344	1.72591	1.24117	31123.4
OVOC915_OVP01784_WBGene00237724;235	3.56901	1.40688	-0.353264	15877.3
OVOC9153_OVP12449_WBGene00245962;49	5.41993	1.70553	1.13865	28313.1
OVOC9153_OVP12449_WBGene00245962;55	4.83993	1.84848	1.85779	28711.7
OVOC9165_OVP08804_WBGene00245974;217	7.2363	3.39883	8.01172	31116.2
OVOC9193_OVP09652_WBGene00246002;109	3.90848	1.63411	0.787706	16421.9
OVOC9193_OVP09652_WBGene00246002;91	4.92968	2.23108	3.55776	15600.3
OVOC9196_OVP06685_WBGene00246005;253	4.83905	1.77016	1.46479	15004.2
OVOC9199_OVP10127_WBGene00246008;139	6.79884	4.13999	10.1397	30492.5
OVOC9199_OVP10127_WBGene00246008;145	4.46169	2.6098	5.16221	29911.3
OVOC9220_OVP02990_WBGene00246029;25	4.91615	1.63694	0.801691	19187.8
OVOC9225_OVP07281_WBGene00246034;391	2.4091	1.7051	1.13512	25485
OVOC9240_OVP04312_WBGene00246049;2929	4.2583	1.92729	2.21931	16153.5
OVOC9240_OVP04312_WBGene00246049;805	3.89673	1.6165	0.695815	16692.8
OVOC9246_OVP12697_WBGene00246055;193	4.71454	1.69638	1.08551	18977.6
OVOC925_OVP12363_WBGene00237734;31	5.44556	2.15283	3.24085	27992.2
OVOC9261_OVP01068_WBGene00246070;643	3.7706	1.75743	1.39866	18286.3
OVOC9276_OVP02230_WBGene00246085;661	4.36225	1.94673	2.32748	15816.5
OVOC9276_OVP02230_WBGene00246085;901	4.90938	1.48755	0.0563144	15371.1
OVOC9279_OVP02084_WBGene00246088;163	4.21494	1.72957	1.26013	15367
OVOC9290_OVP05398_WBGene00246099;151	4.31924	1.74176	1.32156	25811.9
OVOC9300_OVP09542_WBGene00246109;13	4.33237	2.37026	4.1198	39681.5
OVOC9344_OVP08457_WBGene00246153;331	5.09172	2.77271	5.77905	21780.6
OVOC935_OVP10594_WBGene00237744;61	4.85816	1.3266	-0.755068	22824.9
OVOC9351_OVP01694_WBGene00246160;181	5.09867	1.92879	2.23971	23914.2
OVOC9354_OVP05903_WBGene00246163;235	4.59687	1.33833	-0.701612	16414.6
OVOC9360_OVP08774_WBGene00246169;433	5.02165	1.60216	0.616029	31594
OVOC9360_OVP08774_WBGene00246169;439	5.02594	2.26376	3.69889	32701.9
OVOC9369_OVP01310_WBGene00246178;475	4.78537	2.0887	2.96674	17094.7
OVOC9384_OVP00109_WBGene00246193;457	5.73272	2.98269	6.64652	21414.4
OVOC9384_OVP00109_WBGene00246193;475	4.24915	1.64207	0.831808	17225.9
OVOC9384_OVP00109_WBGene00246193;481	5.25342	2.4585	4.51703	25075.8
OVOC9384_OVP00109_WBGene00246193;505	6.10299	2.46996	4.56838	21706.3
OVOC9384_OVP00109_WBGene00246193;547	6.04316	2.80719	5.93518	44645
OVOC9384_OVP00109_WBGene00246193;631	5.59374	2.37352	4.1348	35853
OVOC9384_OVP00109_WBGene00246193;637	6.21331	3.8143	9.25439	45428.2
OVOC9384_OVP00109_WBGene00246193;661	4.79094	2.56205	4.98197	15614.6
OVOC9384_OVP00109_WBGene00246193;679	7.43902	3.92926	9.56561	39085.1
OVOC9387_OVP05227_WBGene00246196;1015	4.27865	1.36914	-0.538736	15623.4
OVOC9394_OVP09979_WBGene00246203;145	5.69639	2.66777	5.37662	16016.9
OVOC9395_OVP03050_WBGene00246204;55	4.52259	1.35615	-0.607375	20691.7
OVOC9402_OVP05094_WBGene00246211;49	2.87283	1.42191	-0.276068	15597.6
OVOC9427_OVP01712_WBGene00246236;61	4.19115	1.39119	-0.43326	19315.5
OVOC9429_OVP00005_WBGene00246238;379	5.12508	1.60421	0.628461	19971.8
OVOC9434_OVP10010_WBGene00246243;13	4.70032	2.3064	3.86315	17837.9
OVOC9444_OVP04171_WBGene00246253;769	4.97648	1.77363	1.48238	19589.6
OVOC9465_OVP01525_WBGene00246274;295	3.57171	1.66382	0.936995	22560.4
OVOC9479_OVP03868_WBGene00246288;175	4.97864	1.47309	-0.0122186	26769.9
OVOC9491_OVP10076_WBGene00246300;19	4.96989	1.60318	0.622705	16555.5
OVOC9492_OVP02734_WBGene00246301;13	5.89501	4.04532	9.88692	14792.6
OVOC9497_OVP05754_WBGene00246306;745	4.34083	1.68274	1.01945	16327.4
OVOC9531_OVP03733_WBGene00246340;547	3.9817	1.52946	0.264685	32694.1
OVOC9571_OVP09411_WBGene00246380;661	4.9867	1.63858	0.811753	18796.6
OVOC9571_OVP09411_WBGene00246380;667	5.03029	1.84462	1.83422	23282
OVOC9584_OVP03251_WBGene00246393;745	6.10414	3.72674	9.03794	38671.5
OVOC9584_OVP03251_WBGene00246393;751	5.7974	3.60544	8.58761	19192.5
OVOC9597_OVP07028_WBGene00246406;349	4.07879	1.30378	-0.871586	17540.4
OVOC9602_OVP03067_WBGene00246411;19	5.43205	2.08539	2.94435	20219.7
OVOC9602_OVP03067_WBGene00246411;403	4.79478	2.22508	3.52653	33457.9
OVOC9619_OVP10090_WBGene00246428;19	5.15733	2.58677	5.0843	20192.6
OVOC9628_OVP08213_WBGene00246437;19	4.58382	1.99089	2.50622	16390.8
OVOC9630_OVP05764_WBGene00246439;871	5.13205	2.27202	3.73853	15168.5
OVOC9634_OVP11285_WBGene00246443;31	6.12767	2.73148	5.61633	21951.7
OVOC9635_OVP05733_WBGene00246444;187	5.364	1.86098	1.91925	18220.1
OVOC9635_OVP05733_WBGene00246444;325	3.73949	1.62313	0.727148	18994.9
OVOC9635_OVP05733_WBGene00246444;613	6.18098	3.02069	6.7919	17629.4
OVOC9642_OVP10704_WBGene00246451;319	5.3966	2.08744	2.96171	16812.8
OVOC9677_OVP08339_WBGene00246486;385	5.81542	2.26474	3.70251	18972.1
OVOC9720_OVP03898_WBGene00246529;49	4.78342	1.55561	0.387054	22721.6
OVOC9730_OVP08078_WBGene00246539;163	6.16176	4.46637	11.1006	15589.8
OVOC9749_OVP05624_WBGene00246558;631	4.4433	1.59967	0.603822	16277.1
OVOC976_OVP05984_WBGene00237785;19	5.20299	2.05483	2.79483	27088.6
OVOC978_OVP04035_WBGene00237787;787	4.05097	1.59469	0.585608	26051.8
OVOC978_OVP04035_WBGene00237787;793	3.60876	1.93177	2.25766	16399.7
OVOC978_OVP04035_WBGene00237787;799	3.51862	1.72891	1.25705	17121
OVOC9808_OVP06073_WBGene00246617;121	5.10793	1.70586	1.14011	17735.2
OVOC9808_OVP06073_WBGene00246617;1327	4.30893	1.68235	1.01726	20856.7
OVOC9808_OVP06073_WBGene00246617;1333	4.35265	1.70901	1.15368	22055.7
OVOC9808_OVP06073_WBGene00246617;1633	6.226	2.5751	5.0314	15624.9
OVOC9808_OVP06073_WBGene00246617;1639	5.3496	2.52063	4.79788	17004.3
OVOC9808_OVP06073_WBGene00246617;475	2.21546	1.39972	-0.387204	16139.4
OVOC982_OVP08258_WBGene00237791;73	4.9863	1.71746	1.19525	15786.9
OVOC9821_OVP08771_WBGene00246630;367	5.5146	2.25125	3.65775	24899.4
OVOC9830_OVP04733_WBGene00246639;43	4.29065	1.72064	1.21081	17021.9
OVOC9843_OVP12632_WBGene00246652;355	3.97073	1.62216	0.723058	16662.6
OVOC9843_OVP12632_WBGene00246652;361	5.35236	2.06963	2.86009	28540.2
OVOC9843_OVP12632_WBGene00246652;367	5.86521	2.89189	6.30552	17973.6
OVOC9887_OVP08714_WBGene00246696;307	4.59818	1.98758	2.4943	15288.1
OVOC9888_OVP02776_WBGene00246697;79	4.54189	1.7557	1.39047	15184.6
OVOC9898_OVP08816_WBGene00246707;205	6.26862	2.86192	6.13804	20752.2
OVOC9900_OVP08265_WBGene00246709;61	5.15874	1.81931	1.71268	16521.8
OVOC9903_OVP01033_WBGene00246712;499	5.90452	3.55099	8.46604	15033.9
OVOC9909_OVP05322_WBGene00246718;445	4.44187	1.35218	-0.626867	16475.7
OVOC9922_OVP01354_WBGene00246731;121	5.06369	1.98628	2.48999	16207
OVOC9923_OVP07177_WBGene00246732;697	4.33355	1.52686	0.25095	15717.4
OVOC9965_OVP06594_WBGene00246774;427	3.9118	1.40552	-0.359022	15542
OVOC9967_OVP04955_WBGene00246776;175	5.17097	1.60708	0.646867	15593
OVOC9967_OVP04955_WBGene00246776;217	5.66619	1.94012	2.30116	20281.3
OVOC9969_OVP03583_WBGene00246778;139	4.19186	1.36199	-0.575141	25249.6
OVOC9978_OVP02810_WBGene00246787;37	4.49273	1.46385	-0.0573268	28395
OVOC9988_OVP10026_WBGene00246797;25	4.21964	1.68736	1.04521	16315.2

## Sheet: 249 immunodominant peptides
ID	logFC	-log adj. P-value	B	delta	Motif found
OVOC7266_OVP05231_WBGene00244075;283	7.40934	6.58386	16.4401	56948.3	2
OVOC1743_OVP02991_WBGene00238552;211	8.72559	6.73713	16.8509	46837.4	2
OVOC5897_OVP11988_WBGene00242706;457	7.70636	5.43827	13.7837	45057.1	1
OVOC4989_OVP06450_WBGene00241798;3619	7.367	5.8697	14.6278	44909.4	1
OVOC1920_OVP02642_WBGene00238729;985	7.58577	6.2143	15.2893	43016.4	2
OVOC3954_OVP00308_WBGene00240763;793	8.21097	6.83338	17.6641	42103.3	2
OVOC8649_OVP06394_WBGene00245458;103	7.01873	4.45035	11.0347	41004.5	1
OVOC198_OVP10783_WBGene00237007;43	7.92499	6.41171	15.9111	40362.3	2
OVOC8835_OVP09689_WBGene00245644;61	8.13483	6.49133	16.1543	37868.4	2
OVOC180_OVP02908_WBGene00236989;61	6.91967	6.2143	15.2636	32289.7	1
OVOC5528_OVP09843_WBGene00242337;169	6.70438	6.80121	17.1971	62888.2	1
OVOC2898_OVP07163_WBGene00239707;313	6.47825	5.1563	13.1413	53250.9	3
OVOC12604_OVP11045_WBGene00249413;235	6.32788	2.99499	6.71175	51333.1	2
OVOC10369_OVP12265_WBGene00247178;19	5.99941	3.61454	8.62676	49340.5	2
OVOC437_OVP03191_WBGene00237246;181	6.86763	4.99881	12.461	49630.7	3
OVOC9141_OVP01295_WBGene00245950;595	7.02813	4.93932	12.2722	49770.6	1
OVOC9384_OVP00109_WBGene00246193;637	6.21331	3.8143	9.25439	45428.2	No
OVOC4989_OVP06450_WBGene00241798;3625	6.4115	4.62791	11.4972	41243.9	1
OVOC1858_OVP09746_WBGene00238667;283	4.58362	2.41724	4.32452	22693.1	No
OVOC1830_OVP01855_WBGene00238639;133	5.13416	3.23711	7.52277	22115.2	No
OVOC5849_OVP05294_WBGene00242658;97	5.11916	2.29663	3.83472	52497.2	2
OVOC5528_OVP09843_WBGene00242337;175	5.50835	3.88408	9.44868	52090.4	No
OVOC7679_OVP03044_WBGene00244488;49	5.85027	2.67236	5.38961	36463.5	1
OVOC10024_OVP01971_WBGene00246833;451	5.6225	2.23577	3.58949	31355.7	3
OVOC7848_OVP02507_WBGene00244657;73	4.33863	1.78221	1.52099	17037	No
OVOC5149_OVP03430_WBGene00241958;139	5.8877	4.4003	10.9065	54829.7	2
OVOC8391_OVP11296_WBGene00245200;5239	4.70347	2.52551	4.81927	42931.3	3
OVOC356_OVP05422_WBGene00237165;727	7.68897	6.2143	15.4341	54730.8	2
OVOC5477_OVP05154_WBGene00242286;49	7.28262	5.09554	12.8973	53321.4	2
OVOC11833_OVP04946_WBGene00248642;355	7.55775	5.82356	14.4893	49022.4	2
OVOC10369_OVP12265_WBGene00247178;25	7.85553	6.2143	15.2532	46855.5	2
OVOC7266_OVP05231_WBGene00244075;277	7.68799	5.3429	13.5137	45748.9	2
OVOC4430_OVP11138_WBGene00241239;1033	7.1933	4.99881	12.4751	44273.8	1
OVOC342_OVP02396_WBGene00237151;505	7.68383	5.10306	13.002	41500.9	1
OVOC4087_OVP00967_WBGene00240896;889	7.21496	5.09554	12.7951	39899.8	1
OVOC6390_OVP02454_WBGene00243199;145	7.71639	5.09554	12.7914	38396	1
OVOC8835_OVP09689_WBGene00245644;55	7.88971	5.02023	12.559	34232.4	2
OVOC5181_OVP03442_WBGene00241990;217	5.84744	3.19378	7.40202	32217.5	1
OVOC11032_OVP11357_WBGene00247841;565	6.38333	4.29061	10.5312	32152.7	1
OVOC198_OVP10783_WBGene00237007;49	7.16016	4.35383	10.7539	31258.7	2
OVOC10428_OVP11465_WBGene00247237;79	7.49847	4.72666	11.8035	30528	2
OVOC8926_OVP03685_WBGene00245735;367	6.13779	4.95001	12.3179	28857.5	1
OVOC9384_OVP00109_WBGene00246193;679	7.43902	3.92926	9.56561	39085.1	No
OVOC8467_OVP07752_WBGene00245276;55	6.02993	2.436	4.42828	37149.5	No
OVOC9199_OVP10127_WBGene00246008;139	6.79884	4.13999	10.1397	30492.5	3
OVOC10148_OVP05280_WBGene00246957;1	6.40086	3.47952	8.2452	45400.2	1
OVOC9384_OVP00109_WBGene00246193;547	6.04316	2.80719	5.93518	44645	No
OVOC5491_OVP02527_WBGene00242300;91	6.76759	3.71926	9.0123	44575.3	2
OVOC5149_OVP03430_WBGene00241958;145	5.93436	4.06645	9.96172	43982.1	2
OVOC11846_OVP10695_WBGene00248655;559	6.69027	4.50413	11.1895	42948.3	3
OVOC2898_OVP07163_WBGene00239707;319	6.33898	3.62075	8.69051	42468.1	No
OVOC741_OVP08500_WBGene00237550;523	5.79296	3.67268	8.83183	40612.7	1
OVOC9384_OVP00109_WBGene00246193;631	5.59374	2.37352	4.1348	35853	No
OVOC2814_OVP05738_WBGene00239623;121	5.03856	2.77675	5.79567	31759	2
OVOC5809_OVP03452_WBGene00242618;85	5.78216	2.88337	6.24943	29925.3	3
OVOC356_OVP05422_WBGene00237165;733	6.36098	2.95921	6.56013	28450.7	2
OVOC11119_OVP11582_WBGene00247928;433	4.73426	2.58987	5.09236	26136.1	1
OVOC9634_OVP11285_WBGene00246443;31	6.12767	2.73148	5.61633	21951.7	3
OVOC9808_OVP06073_WBGene00246617;1639	5.3496	2.52063	4.79788	17004.3	3
OVOC3470_OVP03325_WBGene00240279;61	5.28547	2.23814	3.59867	42142	No
OVOC9584_OVP03251_WBGene00246393;745	6.10414	3.72674	9.03794	38671.5	2
OVOC3937_OVP01345_WBGene00240746;373	4.7561	2.78071	5.83708	34895.7	3
OVOC11135_OVP00349_WBGene00247944;139	5.46345	2.49066	4.66507	33542.6	3
OVOC8391_OVP11296_WBGene00245200;5233	5.1055	2.31147	3.89604	38774.2	3
OVOC2941_OVP04278_WBGene00239750;229	4.69535	2.20432	3.44885	27338.7	No
OVOC4430_OVP11138_WBGene00241239;1027	7.25053	4.32858	10.6457	43356.9	1
OVOC8704_OVP03478_WBGene00245513;1	7.15763	4.44986	11.0163	38156.1	1
OVOC7251_OVP11950_WBGene00244060;175	7.06586	4.87951	12.1136	32900.1	1
OVOC2055_OVP12672_WBGene00238864;25	6.72395	4.16957	10.2271	30966	3
OVOC9061_OVP01758_WBGene00245870;385	6.45618	4.02208	9.81962	29850.2	1
OVOC10428_OVP11465_WBGene00247237;73	7.68613	5.0212	12.5923	27433.5	2
OVOC2639_OVP06127_WBGene00239448;541	6.42572	5.09554	12.8803	27301.2	3
OVOC10425_OVP04738_WBGene00247234;763	6.50526	4.72666	11.7821	24778.5	1
OVOC3001_OVP01999_WBGene00239810;409	6.74665	5.43506	13.7233	21109.9	1
OVOC846_OVP00946_WBGene00237655;313	6.14899	4.46535	11.0805	20855.8	1
OVOC1494_OVP06992_WBGene00238303;247	6.37369	4.92181	12.215	20600.5	2
OVOC9730_OVP08078_WBGene00246539;163	6.16176	4.46637	11.1006	15589.8	1
OVOC8969_OVP09861_WBGene00245778;133	6.39659	5.09554	12.844	15155.9	1
OVOC12031_OVP05835_WBGene00248840;55	5.45859	2.30184	3.84934	34163.8	No
OVOC886_OVP03670_WBGene00237695;43	6.67036	4.09381	10.0269	29599.2	1
OVOC4759_OVP09757_WBGene00241568;151	6.11692	2.68605	5.4382	27967	1
OVOC4989_OVP06450_WBGene00241798;4609	6.97853	3.8695	9.39017	27887.1	1
OVOC11263_OVP06893_WBGene00248072;295	5.82781	3.69007	8.89787	16451.2	1
OVOC12368_OVP06161_WBGene00249177;13	7.01763	4.53964	11.286	33651.1	No
OVOC2970_OVP07019_WBGene00239779;391	5.82979	2.418	4.33144	31778.1	No
OVOC9165_OVP08804_WBGene00245974;217	7.2363	3.39883	8.01172	31116.2	3
OVOC3436_OVP09250_WBGene00240245;43	6.44654	2.86921	6.18381	42512.9	1
OVOC759_OVP08608_WBGene00237568;289	6.38305	4.39536	10.8804	40221.1	1
OVOC712_OVP00042_WBGene00237521;271	5.7833	3.28218	7.68137	32274.5	3
OVOC638_OVP01500_WBGene00237447;139	5.70629	3.11978	7.15854	32629.2	1
OVOC8735_OVP12946_WBGene00245544;37	5.51412	2.92335	6.44687	31043.8	No
OVOC5384_OVP03236_WBGene00242193;37	6.41776	2.60158	5.13123	29625.2	2
OVOC2383_OVP11497_WBGene00239192;133	7.0304	3.79232	9.20226	29494.7	2
OVOC8226_OVP08031_WBGene00245035;175	4.69901	2.21318	3.48105	25327	No
OVOC4084_OVP08432_WBGene00240893;109	5.43549	3.00893	6.76091	25862.8	1
OVOC1006_OVP02169_WBGene00237815;379	4.91888	2.113	3.07943	23972.6	No
OVOC12331_OVP12371_WBGene00249140;79	5.01969	2.01541	2.62251	21763.5	3
OVOC7251_OVP11950_WBGene00244060;181	5.121	2.91442	6.40196	21062.4	1
OVOC1830_OVP01855_WBGene00238639;127	5.33391	2.99482	6.69981	20622	No
OVOC10401_OVP09369_WBGene00247210;523	4.82504	1.82535	1.73732	18109.1	No
OVOC11649_OVP03928_WBGene00248458;49	5.02513	2.07371	2.88436	15605.6	3
OVOC2893_OVP09789_WBGene00239702;223	4.51621	2.49281	4.67647	15005.4	No
OVOC1788_OVP04034_WBGene00238597;331	5.38081	2.09478	2.99961	28393.7	1
OVOC5322_OVP11932_WBGene00242131;19	5.02613	1.81717	1.70215	25926.5	2
OVOC3196_OVP00008_WBGene00240005;877	4.82533	2.49121	4.66823	24713	No
OVOC8778_OVP01860_WBGene00245587;679	4.2428	2.2676	3.71241	30492.5	3
OVOC636_OVP05734_WBGene00237445;7	4.3512	1.74737	1.34911	18581.3	1
OVOC7790_OVP09929_WBGene00244599;253	6.67152	4.16957	10.2217	33160.9	1
OVOC8384_OVP05350_WBGene00245193;481	7.42098	3.69872	8.93978	29636.9	1
OVOC152_OVP04855_WBGene00236961;307	6.70261	4.62791	11.5388	29586.8	1
OVOC3_OVP05022_WBGene00236812;151	6.93718	4.16957	10.2087	28458.9	1
OVOC5897_OVP11988_WBGene00242706;463	6.86165	4.0419	9.86898	26589.1	No
OVOC4989_OVP06450_WBGene00241798;3187	4.94135	2.89736	6.34111	24543	1
OVOC9344_OVP08457_WBGene00246153;331	5.09172	2.77271	5.77905	21780.6	1
OVOC11175_OVP12482_WBGene00247984;2551	6.65566	3.88181	9.42373	21413.3	2
OVOC11382_OVP04239_WBGene00248191;319	5.5326	3.53712	8.40213	20394.6	3
OVOC2247_OVP07303_WBGene00239056;181	5.30628	4.31083	10.5977	19534.1	1
OVOC7380_OVP11576_WBGene00244189;649	6.02461	3.92926	9.5753	19155.2	No
OVOC10467_OVP02477_WBGene00247276;19	5.46362	3.24977	7.57789	17152.6	No
OVOC3952_OVP01041_WBGene00240761;241	6.64538	2.64167	5.28654	29872.3	No
OVOC362_OVP09844_WBGene00237171;1231	6.47938	3.32393	7.81092	29707.9	3
OVOC5303_OVP12223_WBGene00242112;433	7.02897	3.19146	7.38829	28236	No
OVOC8701_OVP05883_WBGene00245510;241	6.66537	2.97048	6.60216	28126.6	No
OVOC2068_OVP10691_WBGene00238877;373	5.53709	2.68352	5.42981	24942.7	2
OVOC720_OVP12769_WBGene00237529;793	6.71162	3.32128	7.78924	19283.3	2
OVOC4673_OVP03092_WBGene00241482;139	5.9748	3.32361	7.80379	18355.1	No
OVOC5809_OVP03452_WBGene00242618;79	6.91399	3.84682	9.33653	18437.1	3
OVOC4369_OVP11797_WBGene00241178;67	5.57221	2.70749	5.52444	16287	No
OVOC6329_OVP04155_WBGene00243138;325	6.33057	3.97922	9.70418	15432.9	No
OVOC3177_OVP01566_WBGene00239986;277	6.89176	2.89189	6.2883	32013.9	No
OVOC3206_OVP00551_WBGene00240015;37	5.79116	2.09175	2.98323	23827.8	No
OVOC1548_OVP12164_WBGene00238357;391	5.83359	2.67213	5.38745	23207.3	1
OVOC3936_OVP03623_WBGene00240745;355	6.63432	2.97198	6.60843	23079.8	1
OVOC2717_OVP02343_WBGene00239526;67	5.93134	2.29627	3.83105	22836.7	No
OVOC2316_OVP02030_WBGene00239125;799	6.91057	3.216	7.46101	22758.6	2
OVOC2325_OVP01035_WBGene00239134;145	6.41942	2.4586	4.52109	28363.4	No
OVOC12368_OVP06161_WBGene00249177;7	5.80548	2.38313	4.1911	26951.4	No
OVOC4569_OVP02347_WBGene00241378;739	6.69328	2.76819	5.76769	35284.3	1
OVOC557_OVP06565_WBGene00237366;175	5.86862	2.33896	4.00416	32600.3	1
OVOC7376_OVP07869_WBGene00244185;25	5.38849	3.04383	6.87496	26563.7	No
OVOC851_OVP09877_WBGene00237660;25	5.26828	2.32636	3.95077	24480.1	No
OVOC5987_OVP10697_WBGene00242796;55	6.21102	4.72666	11.7648	24618.4	1
OVOC9808_OVP06073_WBGene00246617;1327	4.30893	1.68235	1.01726	20856.7	No
OVOC5491_OVP02527_WBGene00242300;97	5.93062	3.17657	7.33959	22334.6	2
OVOC2355_OVP04859_WBGene00239164;373	5.4432	2.72537	5.58767	22036	No
OVOC416_OVP09023_WBGene00237225;25	5.37323	3.69553	8.91682	20974.7	No
OVOC11617_OVP05523_WBGene00248426;1975	5.48955	2.36845	4.11409	19648.4	No
OVOC326_OVP10938_WBGene00237135;25	4.38336	1.96971	2.42881	19439.3	No
OVOC9584_OVP03251_WBGene00246393;751	5.7974	3.60544	8.58761	19192.5	2
OVOC236_OVP05885_WBGene00237045;373	4.26344	2.06392	2.82729	16215.9	No
OVOC3223_OVP05692_WBGene00240032;145	4.13513	2.86899	6.17602	15958.4	No
OVOC9887_OVP08714_WBGene00246696;307	4.59818	1.98758	2.4943	15288.1	No
OVOC10165_OVP11672_WBGene00246974;121	4.20028	2.52063	4.79863	17034.8	No
OVOC1460_OVP08022_WBGene00238269;1663	6.55138	4.30469	10.5718	22384.8	2
OVOC2776_OVP06900_WBGene00239585;163	6.7084	3.4506	8.15665	20089	2
OVOC4071_OVP00459_WBGene00240880;265	5.59379	3.51171	8.32565	18250	3
OVOC7744_OVP07049_WBGene00244553;91	5.93271	3.32361	7.79934	16028.6	1
OVOC89_OVP09472_WBGene00236898;217	5.06496	3.64399	8.7516	15635.1	No
OVOC4706_OVP05906_WBGene00241515;685	6.28021	2.90105	6.35163	25284.4	No
OVOC10875_OVP02849_WBGene00247684;187	6.66554	3.61454	8.63003	24651	1
OVOC411_OVP12392_WBGene00237220;379	5.71625	3.25919	7.61202	24254.4	No
OVOC8699_OVP07821_WBGene00245508;115	6.00888	3.10523	7.0765	24252.8	3
OVOC2518_OVP00570_WBGene00239327;127	5.64253	2.86192	6.13122	21965.9	1
OVOC5301_OVP02877_WBGene00242110;85	6.43309	2.89189	6.30626	21481.1	1
OVOC9898_OVP08816_WBGene00246707;205	6.26862	2.86192	6.13804	20752.2	No
OVOC4256_OVP06753_WBGene00241065;139	5.88304	3.92941	9.58665	19971.9	No
OVOC8704_OVP03478_WBGene00245513;7	6.03592	3.13166	7.19158	19922.7	1
OVOC8926_OVP03685_WBGene00245735;361	6.77488	4.32858	10.6505	18315.5	1
OVOC9843_OVP12632_WBGene00246652;367	5.86521	2.89189	6.30552	17973.6	2
OVOC7180_OVP02637_WBGene00243989;3613	6.75674	4.62791	11.5035	18092.2	1
OVOC10581_OVP07135_WBGene00247390;997	6.91572	4.57287	11.3752	16495.1	1
OVOC9903_OVP01033_WBGene00246712;499	5.90452	3.55099	8.46604	15033.9	3
OVOC4315_OVP04556_WBGene00241124;1273	5.51245	1.87097	1.97408	26382.3	No
OVOC2892_OVP08907_WBGene00239701;499	5.8256	2.36328	4.08672	24097.3	1
OVOC11532_OVP00170_WBGene00248341;367	5.97437	2.42162	4.34875	21078.1	No
OVOC8787_OVP09524_WBGene00245596;355	5.06018	1.86384	1.9363	19496	No
OVOC9129_OVP06177_WBGene00245938;307	5.39187	2.08428	2.93834	19201.9	No
OVOC6474_OVP05743_WBGene00243283;457	5.06313	2.72268	5.57389	19089.7	2
OVOC6615_OVP00664_WBGene00243424;361	5.43332	2.20432	3.44845	19070.7	3
OVOC10706_OVP07453_WBGene00247515;541	5.29029	2.26252	3.69289	18424.9	No
OVOC3487_OVP06884_WBGene00240296;7	6.58732	2.77675	5.81211	18243.3	1
OVOC5297_OVP08186_WBGene00242106;19	4.88983	1.7051	1.13491	17685.9	No
OVOC8094_OVP01620_WBGene00244903;625	6.07053	2.77828	5.82151	17569.4	No
OVOC10551_OVP04537_WBGene00247360;511	5.10795	2.30493	3.85803	16373.9	No
OVOC792_OVP00538_WBGene00237601;541	6.46145	4.36144	10.7841	15388.5	1
OVOC2586_OVP11330_WBGene00239395;181	6.08312	2.07163	2.87077	25187.6	No
OVOC4767_OVP02297_WBGene00241576;121	4.71241	1.67478	0.980796	23202.1	No
OVOC7734_OVP02155_WBGene00244543;49	6.10238	3.04785	6.8868	19100.7	No
OVOC6154_OVP09022_WBGene00242963;73	5.18821	3.10523	7.09596	27410.1	3
OVOC5918_OVP01596_WBGene00242727;469	4.992	1.94012	2.30292	24794	3
OVOC7199_OVP08290_WBGene00244008;241	4.77058	2.86921	6.18478	22096	No
OVOC4615_OVP06059_WBGene00241424;235	5.83426	2.84742	6.07782	23145.5	No
OVOC5030_OVP06106_WBGene00241839;181	4.68216	2.86921	6.18153	21304.6	No
OVOC10165_OVP11672_WBGene00246974;103	4.88801	2.89168	6.27713	20219.7	No
OVOC1677_OVP01973_WBGene00238486;217	5.21336	2.73005	5.60935	20992.6	No
OVOC13_OVP10710_WBGene00236822;193	4.69899	2.48537	4.64704	18344	No
OVOC1422_OVP07574_WBGene00238231;1183	4.89343	2.13233	3.14876	18227.4	No
OVOC7790_OVP09929_WBGene00244599;259	5.3034	2.49587	4.68596	18181.9	No
OVOC8878_OVP10068_WBGene00245687;409	5.02969	2.0488	2.76602	17373.2	No
OVOC1858_OVP09746_WBGene00238667;643	4.08317	2.73182	5.62047	16192.5	No
OVOC3032_OVP04835_WBGene00239841;325	4.83436	1.77104	1.46903	31389.8	No
OVOC11135_OVP00349_WBGene00247944;145	4.5202	1.84697	1.85158	25563.1	3
OVOC7185_OVP06164_WBGene00243994;673	4.7013	2.91442	6.40821	21964.5	No
OVOC10345_OVP07703_WBGene00247154;193	4.29714	2.00202	2.55825	19158.9	No
OVOC7579_OVP07446_WBGene00244388;883	7.09767	4.95322	12.351	25540.8	3
OVOC2055_OVP12672_WBGene00238864;31	6.43187	3.66502	8.80854	20688.5	No
OVOC364_OVP03039_WBGene00237173;523	6.82455	5.05919	12.6927	20305.3	2
OVOC180_OVP02908_WBGene00236989;67	6.19099	4.06645	9.95067	16007.3	1
OVOC9108_OVP11401_WBGene00245917;361	5.18443	2.06433	2.82943	29327.8	No
OVOC3445_OVP10985_WBGene00240254;73	6.1115	3.5489	8.44919	23251.4	No
OVOC9061_OVP01758_WBGene00245870;391	5.8683	2.70645	5.51796	22401.3	1
OVOC7230_OVP10677_WBGene00244039;439	5.09518	2.29125	3.81066	21066.9	No
OVOC4087_OVP00967_WBGene00240896;895	5.92949	2.70749	5.52546	16767.2	1
OVOC186_OVP08674_WBGene00236995;367	6.13915	2.5564	4.94178	31701.6	No
OVOC976_OVP05984_WBGene00237785;19	5.20299	2.05483	2.79483	27088.6	2
OVOC3557_OVP12845_WBGene00240366;313	5.86689	2.173	3.32698	20833.5	No
OVOC7425_OVP03028_WBGene00244234;229	5.42622	2.10524	3.04846	19961.1	No
OVOC4221_OVP02530_WBGene00241030;1315	6.14357	2.44179	4.45887	19295.6	1
OVOC5250_OVP04871_WBGene00242059;37	5.02435	2.30915	3.88235	18292.7	No
OVOC2447_OVP05107_WBGene00239256;61	4.65215	1.75467	1.38664	17688.3	No
OVOC216_OVP06448_WBGene00237025;367	4.22421	1.73355	1.28455	17437.2	No
OVOC4227_OVP10417_WBGene00241036;331	5.69828	2.5976	5.11853	15480.2	No
OVOC2283_OVP11934_WBGene00239092;835	6.23093	3.10523	7.07714	19728.2	No
OVOC11066_OVP00668_WBGene00247875;73	4.89098	2.09175	2.98053	16140.9	No
OVOC7720_OVP05328_WBGene00244529;193	5.15776	2.55932	4.96139	25289.7	No
OVOC1475_OVP03332_WBGene00238284;19	4.94233	1.57003	0.462847	22982.1	No
OVOC477_OVP07870_WBGene00237286;853	4.45538	2.18208	3.36344	19339.2	1
OVOC10249_OVP02696_WBGene00247058;235	5.18676	2.04318	2.74083	19732.7	No
OVOC8167_OVP05908_WBGene00244976;409	4.64955	3.03045	6.82241	17996.9	No
OVOC1073_OVP03545_WBGene00237882;139	6.15872	3.98613	9.72833	26635.1	No
OVOC10046_OVP01944_WBGene00246855;25	5.65499	3.54104	8.42592	18238.1	2
OVOC3500_OVP09493_WBGene00240309;121	5.94885	2.86098	6.11295	18167	1
OVOC1288_OVP05732_WBGene00238097;13	4.35143	2.89189	6.29695	16624.7	2
OVOC9384_OVP00109_WBGene00246193;661	4.79094	2.56205	4.98197	15614.6	No
OVOC4783_OVP12842_WBGene00241592;817	5.31893	2.54357	4.89526	27633.2	3
OVOC12491_OVP03393_WBGene00249300;25	6.35738	2.44806	4.4823	24541.1	No
OVOC1839_OVP00709_WBGene00238648;3733	4.15307	1.96135	2.39189	18938.9	No
OVOC8949_OVP04789_WBGene00245758;127	4.23263	1.58681	0.544858	18425.1	No
OVOC2546_OVP11106_WBGene00239355;85	6.31972	2.34108	4.01051	17070.6	1
OVOC11846_OVP10695_WBGene00248655;343	4.10161	2.08029	2.92075	15625	No
OVOC2192_OVP03934_WBGene00239001;55	5.97863	2.89189	6.28616	16146.7	No
OVOC7810_OVP03886_WBGene00244619;355	5.31354	2.97198	6.61097	15294.4	2
OVOC6678_OVP03165_WBGene00243487;409	5.26055	2.26914	3.72455	17992.8	No
OVOC5909_OVP10075_WBGene00242718;91	6.18618	4.04532	9.88728	14811.9	No
OVOC247_OVP06082_WBGene00237056;1735	6.32462	4.26415	10.4536	13342.1	No
OVOC4569_OVP02347_WBGene00241378;835	6.35704	4.01803	9.80075	12600.7	1
OVOC2439_OVP03356_WBGene00239248;523	5.0179	4.13435	10.1167	8919.67	No
OVOC233_OVP12179_WBGene00237042;163	5.43833	4.53964	11.2744	8258.69	No
OVOC143_OVP09353_WBGene00236952;187	5.58181	4.62791	11.5044	8017.46	1
