# Supplementary material for: Identification of three immunodominant motifs with atypical isotype profile scattered over the Onchocerca volvulus proteome
Source: PLoS Negl Trop Dis. 2017 Jan 26;11(1):e0005330. doi: 10.1371/journal.pntd.0005330 (PMC5295699; doi:10.1371/journal.pntd.0005330)
Supplement: S2 File — (XLSX) [file pntd.0005330.s008.xlsx]

## Sheet: matchesMotifs_motif1_Onchocerca
sequence	start	stop	match	proteinName	geneName	proteinExistence	sequenceVersion
tr|A0A044TTJ3|A0A044TTJ3_ONCVO	175	180	PIVTQE	Uncharacterized protein	WBGene00242337	4	1
tr|A0A044VFU0|A0A044VFU0_ONCVO	947	952	PEMTQE	Uncharacterized protein	WBGene00246566	4	2
tr|A0A158N8E9|A0A158N8E9_ONCVO	2938	2943	PQQTQE	Uncharacterized protein	WBGene00241240	4	1
tr|A0A044TL65|A0A044TL65_ONCVO	562	567	PIITQE	Uncharacterized protein	WBGene00241856	4	2
tr|A0A044VC36|A0A044VC36_ONCVO	629	634	PNATQE	Uncharacterized protein	WBGene00246333	4	1
tr|A0A044SPE3|A0A044SPE3_ONCVO	158	163	PESTQE	Uncharacterized protein	WBGene00236812	4	1
tr|A0A044SWU7|A0A044SWU7_ONCVO	65	70	PDMTQE	Uncharacterized protein	WBGene00240292	4	1
tr|A0A044R2I1|A0A044R2I1_ONCVO	570	575	PLETQE	Uncharacterized protein	WBGene00247841	4	1
tr|A0A044QLW9|A0A044QLW9_ONCVO	8	13	PVFTQE	Uncharacterized protein	WBGene00246957	4	1
tr|A0A044V969|A0A044V969_ONCVO	600	605	PQVTQE	DNA-directed RNA polymerase subunit beta	WBGene00245950	3	1
tr|A0A044S1K4|A0A044S1K4_ONCVO	312	317	PQRTQE	Uncharacterized protein	WBGene00236961	4	1
tr|A0A044T6A2|A0A044T6A2_ONCVO	897	902	PTMTQE	Uncharacterized protein	WBGene00240896	4	1
tr|A0A044TZU3|A0A044TZU3_ONCVO	463	468	PQVTQE	Uncharacterized protein	WBGene00242706	4	1
tr|A0A044SCN8|A0A044SCN8_ONCVO	184	189	PPITQE	Uncharacterized protein	WBGene00239056	4	1
tr|A0A044R420|A0A044R420_ONCVO	632	637	PNQTQE	Uncharacterized protein	WBGene00247940	3	1
tr|A0A044S2B5|A0A044S2B5_ONCVO	33	38	PCKTQE	Uncharacterized protein	WBGene00238377	4	1
tr|A0A044V976|A0A044V976_ONCVO	306	311	PQFTQE	Uncharacterized protein	WBGene00245957	4	1
tr|A0A044USH7|A0A044USH7_ONCVO	151	156	PPETQE	Uncharacterized protein	WBGene00244462	4	1
tr|A0A044TK99|A0A044TK99_ONCVO	3626	3631	PLETQE	Uncharacterized protein	WBGene00241798	4	1

## Sheet: matchesMotifs_motif1_Wolbachia
sequence	start	stop	match	proteinName	geneName	proteinExistence	sequenceVersion
tr|A0A098ASB8|A0A098ASB8_9RICK	103	108	PDLTQE	Ribosome-recycling factor	frr	3	1

## Sheet: matchesMotifs_motif1_BrugiaMala
sequence	start	stop	match	proteinName	geneName	proteinExistence	sequenceVersion
tr|A0A0I9N5Z9|A0A0I9N5Z9_BRUMA	145	150	PSMTQE	Bm10259, isoform a	Bm10259	4	1
tr|A0A0J9XNT7|A0A0J9XNT7_BRUMA	217	222	PDQTQE	Bm8741	Bm8741	4	1
tr|A0A0H5SF79|A0A0H5SF79_BRUMA	598	603	PQVTQE	DNA-directed RNA polymerase subunit beta	Bma-rpc-2	3	1
tr|A0A0K0IWJ6|A0A0K0IWJ6_BRUMA	222	227	PPETQE	Bm12998	Bm12998	4	1
tr|A0A0K0JK82|A0A0K0JK82_BRUMA	584	589	PIFTQE	Bm5752	Bm5752	4	1
tr|A0A0H5S0G0|A0A0H5S0G0_BRUMA	184	189	PVVTQE	BMA-RHGF-1	Bma-rhgf-1	4	1
tr|A0A0H5S8B3|A0A0H5S8B3_BRUMA	111	116	PLPTQE	BMA-PQN-32	Bma-pqn-32	4	1
tr|A0A0H5S9P3|A0A0H5S9P3_BRUMA	60	65	PTSTQE	Kinesin-like protein	Bm16923	3	1
tr|A0A0K0JQM9|A0A0K0JQM9_BRUMA	154	159	PESTQE	BMA-DNC-5	Bma-dnc-5	4	1
tr|A0A0K0J8X1|A0A0K0J8X1_BRUMA	743	748	PLETQE	Bm3117	Bm3117	4	1
tr|A0A0K0IR73|A0A0K0IR73_BRUMA	15	20	PLETQE	Bm11276	Bm11276	4	1
tr|A0A0K0J686|A0A0K0J686_BRUMA	460	465	PQVTQE	Uncharacterized protein	>tr|A0A0K0J686|A0A0K0J686_BRUMA Uncharacterized protein OS=Brugia malayi PE=4 SV=1	4	1

## Sheet: matchesMotifs_motif1_HomoSapien
sequence	start	stop	match	proteinName	geneName	proteinExistence	sequenceVersion
sp|Q99424|ACOX2_HUMAN	657	662	PTNTQE	Peroxisomal acyl-coenzyme A oxidase 2	ACOX2	1	1
sp|Q9ULC5|ACSL5_HUMAN	508	513	PEKTQE	Long-chain-fatty-acid--CoA ligase 5	ACSL5	1	1
sp|Q99798|ACON_HUMAN	745	750	PNGTQE	Aconitate hydratase, mitochondrial	ACO2	1	2
sp|O60218|AK1BA_HUMAN	189	194	PYLTQE	Aldo-keto reductase family 1 member B10	AKR1B10	1	2
sp|P15121|ALDR_HUMAN	189	194	PYLTQE	Aldose reductase	AKR1B1	1	3
sp|O76027|ANXA9_HUMAN	10	15	PSLTQE	Annexin A9	ANXA9	1	3
sp|P05062|ALDOB_HUMAN	6	11	PALTQE	Fructose-bisphosphate aldolase B	ALDOB	1	2
sp|C9JRZ8|AK1BF_HUMAN	189	194	PYLTQE	Aldo-keto reductase family 1 member B15	AKR1B15	1	2
sp|P63010|AP2B1_HUMAN	496	501	PSETQE	AP-2 complex subunit beta	AP2B1	1	1
sp|P04114|APOB_HUMAN	457	462	PTGTQE	Apolipoprotein B-100	APOB	1	2
sp|Q10567|AP1B1_HUMAN	496	501	PTETQE	AP-1 complex subunit beta-1	AP1B1	1	2
sp|Q8N7Z5|ANR31_HUMAN	231	236	PESTQE	Putative ankyrin repeat domain-containing protein 31	ANKRD31	5	2
sp|Q92888|ARHG1_HUMAN	864	869	PARTQE	Rho guanine nucleotide exchange factor 1	ARHGEF1	1	2
sp|Q8WY36|BBX_HUMAN	812	817	PTTTQE	HMG box transcription factor BBX	BBX	1	1
sp|Q86UB2|BIVM_HUMAN	236	241	PPITQE	Basic immunoglobulin-like variable motif-containing protein	BIVM	2	3
sp|Q14457|BECN1_HUMAN	54	59	PGETQE	Beclin-1	BECN1	1	2
sp|Q15878|CAC1E_HUMAN	1986	1991	PSDTQE	Voltage-dependent R-type calcium channel subunit alpha-1E	CACNA1E	1	3
sp|Q8IXH8|CAD26_HUMAN	273	278	PAFTQE	Cadherin-like protein 26	CDH26	2	3
sp|Q9P2K1|C2D2A_HUMAN	365	370	PVLTQE	Coiled-coil and C2 domain-containing protein 2A	CC2D2A	1	3
sp|Q96KV6|BT2A3_HUMAN	528	533	PLVTQE	Putative butyrophilin subfamily 2 member A3	BTN2A3P	5	2
sp|P12830|CADH1_HUMAN	260	265	PEFTQE	Cadherin-1	CDH1	1	3
sp|O00555|CAC1A_HUMAN	1994	1999	PSPTQE	Voltage-dependent P/Q-type calcium channel subunit alpha-1A	CACNA1A	1	2
sp|A6NGG8|CB071_HUMAN	859	864	PKETQE	Uncharacterized protein C2orf71	C2orf71	1	1
sp|Q8ND23|CARL3_HUMAN	1085	1090	PPPTQE	Leucine-rich repeat-containing protein 16B	LRRC16B	2	2
sp|Q14781|CBX2_HUMAN	345	350	PAPTQE	Chromobox protein homolog 2	CBX2	1	2
sp|A6NC98|CC88B_HUMAN	582	587	PVETQE	Coiled-coil domain-containing protein 88B	CCDC88B	1	1
sp|Q9Y259|CHKB_HUMAN	152	157	PLKTQE	Choline/ethanolamine kinase	CHKB	1	3
sp|Q8N884|CGAS_HUMAN	331	336	PASTQE	Cyclic GMP-AMP synthase	MB21D1	1	2
sp|Q9HC77|CENPJ_HUMAN	224	229	PDPTQE	Centromere protein J	CENPJ	1	2
sp|Q96DZ5|CLIP3_HUMAN	31	36	PSPTQE	CAP-Gly domain-containing linker protein 3	CLIP3	1	3
sp|Q8N3K9|CMYA5_HUMAN	959	964	PYATQE	Cardiomyopathy-associated protein 5	CMYA5	1	3
sp|Q9UQ52|CNTN6_HUMAN	26	31	PIFTQE	Contactin-6	CNTN6	1	1
sp|P83436|COG7_HUMAN	643	648	PFVTQE	Conserved oligomeric Golgi complex subunit 7	COG7	1	1
sp|Q10570|CPSF1_HUMAN	311	316	PLRTQE	Cleavage and polyadenylation specificity factor subunit 1	CPSF1	1	2
sp|Q8N436|CPXM2_HUMAN	533	538	PWKTQE	Inactive carboxypeptidase-like protein X2	CPXM2	2	3
sp|Q96PD2|DCBD2_HUMAN	753	758	PQSTQE	Discoidin, CUB and LCCL domain-containing protein 2	DCBLD2	1	1
sp|Q9BTE1|DCTN5_HUMAN	158	163	PECTQE	Dynactin subunit 5	DCTN5	1	1
sp|P31689|DNJA1_HUMAN	15	20	PNATQE	DnaJ homolog subfamily A member 1	DNAJA1	1	2
sp|Q8WYP5|ELYS_HUMAN	1514	1519	PPDTQE	Protein ELYS	AHCTF1	1	3
sp|A0FGR8|ESYT2_HUMAN	763	768	PIATQE	Extended synaptotagmin-2	ESYT2	1	1
sp|Q8IXS8|F126B_HUMAN	291	296	PDSTQE	Protein FAM126B	FAM126B	1	1
sp|Q32MH5|F214A_HUMAN	395	400	PFNTQE	Protein FAM214A	FAM214A	1	2
sp|Q8TCP9|F200A_HUMAN	13	18	PGGTQE	Protein FAM200A	FAM200A	1	1
sp|Q9NP50|FA60A_HUMAN	215	220	PISTQE	Protein FAM60A	FAM60A	1	1
sp|Q9BXW9|FACD2_HUMAN	593	598	PSLTQE	Fanconi anemia group D2 protein	FANCD2	1	2
sp|Q7Z7B0|FLIP1_HUMAN	880	885	PSITQE	Filamin-A-interacting protein 1	FILIP1	1	1
sp|P0C7T7|FMAS1_HUMAN	231	236	PLGTQE	Putative uncharacterized protein FRMD6-AS1	FRMD6-AS1	5	1
sp|Q6PCT2|FXL19_HUMAN	146	151	PRCTQE	F-box/LRR-repeat protein 19	FBXL19	1	3
sp|Q5TBA9|FRY_HUMAN	1773	1778	PQMTQE	Protein furry homolog	FRY	1	1
sp|Q8NCL4|GALT6_HUMAN	127	132	PLETQE	Polypeptide N-acetylgalactosaminyltransferase 6	GALNT6	2	2
sp|P08151|GLI1_HUMAN	773	778	PDPTQE	Zinc finger protein GLI1	GLI1	1	1
sp|O95467|GNAS3_HUMAN	179	184	PPSTQE	Neuroendocrine secretory protein 55	GNAS	2	1
sp|Q7Z6Z7|HUWE1_HUMAN	482	487	PNTTQE	E3 ubiquitin-protein ligase HUWE1	HUWE1	1	3
sp|Q9BTL4|IER2_HUMAN	95	100	PMDTQE	Immediate early response gene 2 protein	IER2	1	1
sp|Q6NY19|KANK3_HUMAN	422	427	PSLTQE	KN motif and ankyrin repeat domain-containing protein 3	KANK3	1	1
sp|Q6H9L7|ISM2_HUMAN	177	182	PPRTQE	Isthmin-2	ISM2	2	1
sp|P23229|ITA6_HUMAN	585	590	PKYTQE	Integrin alpha-6	ITGA6	1	5
sp|P48050|KCNJ4_HUMAN	226	231	PYMTQE	Inward rectifier potassium channel 4	KCNJ4	1	1
sp|O75525|KHDR3_HUMAN	259	264	PPPTQE	KH domain-containing, RNA-binding, signal transduction-associated protein 3	KHDRBS3	1	1
sp|P23443|KS6B1_HUMAN	314	319	PYLTQE	Ribosomal protein S6 kinase beta-1	RPS6KB1	1	2
sp|O60282|KIF5C_HUMAN	55	60	PNTTQE	Kinesin heavy chain isoform 5C	KIF5C	1	1
sp|A6NM11|L37A2_HUMAN	1235	1240	PSFTQE	Leucine-rich repeat-containing protein 37A2	LRRC37A2	2	2
sp|Q12840|KIF5A_HUMAN	55	60	PNTTQE	Kinesin heavy chain isoform 5A	KIF5A	1	2
sp|A6NMS7|L37A1_HUMAN	1235	1240	PSFTQE	Leucine-rich repeat-containing protein 37A	LRRC37A	2	3
sp|O60309|L37A3_HUMAN	1235	1240	PSFTQE	Leucine-rich repeat-containing protein 37A3	LRRC37A3	2	2
sp|O43679|LDB2_HUMAN	356	361	PPATQE	LIM domain-binding protein 2	LDB2	1	1
sp|Q16787|LAMA3_HUMAN	3272	3277	PASTQE	Laminin subunit alpha-3	LAMA3	1	2
sp|Q6UX15|LAYN_HUMAN	211	216	PEETQE	Layilin	LAYN	2	1
sp|Q86WA8|LONP2_HUMAN	511	516	PGYTQE	Lon protease homolog 2, peroxisomal	LONP2	1	1
sp|Q8N112|LSME2_HUMAN	14	19	PEETQE	Leucine-rich single-pass membrane protein 2	LSMEM2	1	1
sp|Q96QZ7|MAGI1_HUMAN	1142	1147	PQATQE	Membrane-associated guanylate kinase, WW and PDZ domain-containing protein 1	MAGI1	1	3
sp|P46821|MAP1B_HUMAN	1299	1304	PEVTQE	Microtubule-associated protein 1B	MAP1B	1	2
sp|P25205|MCM3_HUMAN	580	585	PVLTQE	DNA replication licensing factor MCM3	MCM3	1	3
sp|Q9UHV7|MED13_HUMAN	1112	1117	PDPTQE	Mediator of RNA polymerase II transcription subunit 13	MED13	1	3
sp|Q7RTP6|MICA3_HUMAN	1185	1190	PAATQE	Protein-methionine sulfoxide oxidase MICAL3	MICAL3	1	2
sp|Q9NRE1|MMP26_HUMAN	47	52	PLLTQE	Matrix metalloproteinase-26	MMP26	2	2
sp|Q99972|MYOC_HUMAN	110	115	PQETQE	Myocilin	MYOC	1	2
sp|P14649|MYL6B_HUMAN	44	49	PQKTQE	Myosin light chain 6B	MYL6B	1	1
sp|Q99102|MUC4_HUMAN	648	653	PQTTQE	Mucin-4	MUC4	1	4
sp|Q6KC79|NIPBL_HUMAN	2439	2444	PYQTQE	Nipped-B-like protein	NIPBL	1	2
sp|O60287|NPA1P_HUMAN	1618	1623	PEDTQE	Nucleolar pre-ribosomal-associated protein 1	URB1	1	4
sp|O60287|NPA1P_HUMAN	2073	2078	PDPTQE	Nucleolar pre-ribosomal-associated protein 1	URB1	1	4
sp|A6NHN6|NPB15_HUMAN	344	349	PLATQE	Nuclear pore complex-interacting protein family member B15	NPIPB15	3	3
sp|E9PQR5|NPIB8_HUMAN	367	372	PLATQE	Nuclear pore complex-interacting protein family member B8	NPIPB8	3	1
sp|A6NJ64|NPIL2_HUMAN	324	329	PLATQE	Putative NPIP-like protein LOC729978	>sp|A6NJ64|NPIL2_HUMAN Putative NPIP-like protein LOC729978 OS=Homo sapiens PE=5 SV=4	5	4
sp|Q92617|NPIB3_HUMAN	929	934	PLATQE	Nuclear pore complex-interacting protein family member B3	NPIPB3	2	5
sp|O95644|NFAC1_HUMAN	852	857	PPATQE	Nuclear factor of activated T-cells, cytoplasmic 1	NFATC1	1	3
sp|O75200|NPIB7_HUMAN	349	354	PLATQE	Nuclear pore complex-interacting protein family member B7	NPIPB7	3	3
sp|E5RHQ5|NPB11_HUMAN	1069	1074	PLATQE	Nuclear pore complex-interacting protein family member B11	NPIPB11	3	1
sp|E9PJ23|NPIB6_HUMAN	346	351	PLATQE	Nuclear pore complex-interacting protein family member B6	NPIPB6	3	1
sp|A8MRT5|NPIB5_HUMAN	1012	1017	PLATQE	Nuclear pore complex-interacting protein family member B5	NPIPB5	2	3
sp|C9JG80|NPIB4_HUMAN	1017	1022	PLATQE	Nuclear pore complex-interacting protein family member B4	NPIPB4	3	2
sp|F8W1W9|NPIB9_HUMAN	364	369	PLATQE	Nuclear pore complex-interacting protein family member B9	NPIPB9	3	1
sp|A6NJU9|NPIL5_HUMAN	1017	1022	PLATQE	Putative NPIP-like protein LOC613037	>sp|A6NJU9|NPIL5_HUMAN Putative NPIP-like protein LOC613037 OS=Homo sapiens PE=5 SV=4	5	4
sp|Q9UHM6|OPN4_HUMAN	11	16	PSPTQE	Melanopsin	OPN4	1	1
sp|C9JE40|PATL2_HUMAN	286	291	PHGTQE	Protein PAT1 homolog 2	PATL2	1	1
sp|Q96QU1|PCD15_HUMAN	1033	1038	PRFTQE	Protocadherin-15	PCDH15	1	2
sp|Q99447|PCY2_HUMAN	69	74	PVFTQE	Ethanolamine-phosphate cytidylyltransferase	PCYT2	1	1
sp|O75420|PERQ1_HUMAN	489	494	PFTTQE	PERQ amino acid-rich with GYF domain-containing protein 1	GIGYF1	1	2
sp|Q9P1Y6|PHRF1_HUMAN	1338	1343	PEGTQE	PHD and RING finger domain-containing protein 1	PHRF1	1	3
sp|Q16512|PKN1_HUMAN	590	595	PSETQE	Serine/threonine-protein kinase N1	PKN1	1	2
sp|Q7Z2D5|PLPR4_HUMAN	537	542	PEETQE	Phospholipid phosphatase-related protein type 4	PLPPR4	1	1
sp|Q9H307|PININ_HUMAN	514	519	PQVTQE	Pinin	PNN	1	4
sp|Q5SWA1|PR15B_HUMAN	354	359	PGNTQE	Protein phosphatase 1 regulatory subunit 15B	PPP1R15B	1	1
sp|O95755|RAB36_HUMAN	318	323	PPETQE	Ras-related protein Rab-36	RAB36	2	2
sp|O95153|RIMB1_HUMAN	1121	1126	PLGTQE	Peripheral-type benzodiazepine receptor-associated protein 1	BZRAP1	1	2
sp|Q9BQQ7|RTP3_HUMAN	104	109	PEFTQE	Receptor-transporting protein 3	RTP3	1	1
sp|P31639|SC5A2_HUMAN	626	631	PPLTQE	Sodium/glucose cotransporter 2	SLC5A2	1	1
sp|Q9HBY8|SGK2_HUMAN	384	389	PEFTQE	Serine/threonine-protein kinase Sgk2	SGK2	1	1
sp|Q92835|SHIP1_HUMAN	985	990	PPRTQE	Phosphatidylinositol 3, 4, 5-trisphosphate 5-phosphatase 1	INPP5D	1	2
sp|O75056|SDC3_HUMAN	262	267	PATTQE	Syndecan-3	SDC3	1	2
sp|Q12872|SFSWA_HUMAN	639	644	PQLTQE	Splicing factor, suppressor of white-apricot homolog	SFSWAP	1	3
sp|Q92543|SNX19_HUMAN	896	901	PVRTQE	Sorting nexin-19	SNX19	1	2
sp|Q9UPU3|SORC3_HUMAN	136	141	PPITQE	VPS10 domain-containing receptor SorCS3	SORCS3	2	2
sp|Q07889|SOS1_HUMAN	1276	1281	PPLTQE	Son of sevenless homolog 1	SOS1	1	1
sp|Q01082|SPTB2_HUMAN	2189	2194	PARTQE	Spectrin beta chain, non-erythrocytic 1	SPTBN1	1	2
sp|Q5SXM2|SNPC4_HUMAN	1225	1230	PSGTQE	snRNA-activating protein complex subunit 4	SNAPC4	1	1
sp|Q9Y285|SYFA_HUMAN	501	506	PPPTQE	Phenylalanine--tRNA ligase alpha subunit	FARSA	1	3
sp|O95359|TACC2_HUMAN	1563	1568	PAATQE	Transforming acidic coiled-coil-containing protein 2	TACC2	1	3
sp|Q6N022|TEN4_HUMAN	978	983	PFITQE	Teneurin-4	TENM4	1	2
sp|Q3MII6|TBC25_HUMAN	565	570	PPSTQE	TBC1 domain family member 25	TBC1D25	1	2
sp|Q6N021|TET2_HUMAN	76	81	PDFTQE	Methylcytosine dioxygenase TET2	TET2	1	3
sp|P52888|THOP1_HUMAN	157	162	PRETQE	Thimet oligopeptidase	THOP1	1	2
sp|Q01085|TIAR_HUMAN	180	185	PKSTQE	Nucleolysin TIAR	TIAL1	1	1
sp|Q04725|TLE2_HUMAN	93	98	PFLTQE	Transducin-like enhancer protein 2	TLE2	1	2
sp|O15016|TRI66_HUMAN	66	71	PLHTQE	Tripartite motif-containing protein 66	TRIM66	2	4
sp|P55327|TPD52_HUMAN	217	222	PEKTQE	Tumor protein D52	TPD52	1	2
sp|Q9Y4A5|TRRAP_HUMAN	145	150	PPITQE	Transformation/transcription domain-associated protein	TRRAP	1	3
sp|Q5R3I4|TTC38_HUMAN	346	351	PQTTQE	Tetratricopeptide repeat protein 38	TTC38	1	1
sp|Q96NA8|TSNA1_HUMAN	288	293	PSDTQE	t-SNARE domain-containing protein 1	TSNARE1	2	2
sp|Q8NFA0|UBP32_HUMAN	528	533	PLVTQE	Ubiquitin carboxyl-terminal hydrolase 32	USP32	1	1
sp|Q86XK7|VSIG1_HUMAN	322	327	PKPTQE	V-set and immunoglobulin domain-containing protein 1	VSIG1	1	1
sp|Q8WVS4|WDR60_HUMAN	785	790	PFSTQE	WD repeat-containing protein 60	WDR60	1	3
sp|Q9Y3S1|WNK2_HUMAN	118	123	PVGTQE	Serine/threonine-protein kinase WNK2	WNK2	1	4
sp|Q9Y397|ZDHC9_HUMAN	311	316	PPSTQE	Palmitoyltransferase ZDHHC9	ZDHHC9	1	2
sp|Q86UK7|ZN598_HUMAN	547	552	PPFTQE	Zinc finger protein 598	ZNF598	1	1
sp|Q15911|ZFHX3_HUMAN	2440	2445	PNQTQE	Zinc finger homeobox protein 3	ZFHX3	1	2
sp|O95125|ZN202_HUMAN	303	308	PQETQE	Zinc finger protein 202	ZNF202	1	4
tr|B1AJW0|B1AJW0_HUMAN	28	33	PPGTQE	Fibroblast growth factor (Fragment)	FGF13	1	7
tr|A0A0G2JRT3|A0A0G2JRT3_HUMAN	1235	1240	PSFTQE	Uncharacterized protein	>tr|A0A0G2JRT3|A0A0G2JRT3_HUMAN Uncharacterized protein OS=Homo sapiens PE=4 SV=1	4	1
tr|D3YTB5|D3YTB5_HUMAN	535	540	PPMTQE	Interleukin-1 receptor-associated kinase 1	IRAK1	1	1
tr|M0QZD8|M0QZD8_HUMAN	3197	3202	PCGTQE	Uncharacterized protein	>tr|M0QZD8|M0QZD8_HUMAN Uncharacterized protein OS=Homo sapiens PE=1 SV=2	1	2
tr|A0A0G2JMZ2|A0A0G2JMZ2_HUMAN	1235	1240	PSFTQE	Uncharacterized protein	>tr|A0A0G2JMZ2|A0A0G2JMZ2_HUMAN Uncharacterized protein OS=Homo sapiens PE=4 SV=1	4	1
tr|M0R2X1|M0R2X1_HUMAN	421	426	PCGTQE	Uncharacterized protein (Fragment)	>tr|M0R2X1|M0R2X1_HUMAN Uncharacterized protein (Fragment) OS=Homo sapiens PE=1 SV=1	1	1
tr|A0A0A0MR08|A0A0A0MR08_HUMAN	190	195	PLGTQE	Ubiquitin carboxyl-terminal hydrolase 19 (Fragment)	USP19	1	5
tr|K7EJZ6|K7EJZ6_HUMAN	128	133	PQHTQE	Coiled-coil domain-containing protein 130 (Fragment)	CCDC130	1	1
tr|A0A0G2JQI7|A0A0G2JQI7_HUMAN	273	278	PSFTQE	Uncharacterized protein	>tr|A0A0G2JQI7|A0A0G2JQI7_HUMAN Uncharacterized protein OS=Homo sapiens PE=4 SV=1	4	1
tr|C9IYD2|C9IYD2_HUMAN	299	304	PLATQE	Uncharacterized protein	>tr|C9IYD2|C9IYD2_HUMAN Uncharacterized protein OS=Homo sapiens PE=4 SV=2	4	2
tr|E5RFH5|E5RFH5_HUMAN	95	100	PTLTQE	Set1/Ash2 histone methyltransferase complex subunit ASH2 (Fragment)	ASH2L	1	1
tr|A0A0A6YYH7|A0A0A6YYH7_HUMAN	479	484	PEETQE	Lipid phosphate phosphatase-related protein type 4	LPPR4	1	1
tr|R4GMW8|R4GMW8_HUMAN	208	213	PPITQE	Protein BIVM-ERCC5 (Fragment)	BIVM-ERCC5	4	1
tr|A0A0A6YYH2|A0A0A6YYH2_HUMAN	324	329	PLATQE	Uncharacterized protein	>tr|A0A0A6YYH2|A0A0A6YYH2_HUMAN Uncharacterized protein OS=Homo sapiens PE=4 SV=1	4	1
tr|M0QXD5|M0QXD5_HUMAN	116	121	PQRTQE	PIH1 domain-containing protein 1 (Fragment)	PIH1D1	1	1
tr|A0A087WXR2|A0A087WXR2_HUMAN	49	54	PRRTQE	PCTP-like protein	STARD10	1	1

## Sheet: matchesMotifs_motif1_Plasmodium
sequence	start	stop	match	proteinName	geneName	proteinExistence	sequenceVersion
tr|Q8I486|Q8I486_PLAF7	215	220	PVTTQE	Interspersed repeat antigen, putative	PFE0070w	4	1
tr|Q8I486|Q8I486_PLAF7	221	226	PVTTQE	Interspersed repeat antigen, putative	PFE0070w	4	1
tr|Q8I486|Q8I486_PLAF7	293	298	PVTTQE	Interspersed repeat antigen, putative	PFE0070w	4	1
tr|Q8I486|Q8I486_PLAF7	305	310	PVTTQE	Interspersed repeat antigen, putative	PFE0070w	4	1
tr|Q8I486|Q8I486_PLAF7	311	316	PVTTQE	Interspersed repeat antigen, putative	PFE0070w	4	1
tr|Q8I486|Q8I486_PLAF7	317	322	PATTQE	Interspersed repeat antigen, putative	PFE0070w	4	1
tr|Q8I486|Q8I486_PLAF7	323	328	PVTTQE	Interspersed repeat antigen, putative	PFE0070w	4	1
tr|Q8I486|Q8I486_PLAF7	335	340	PVTTQE	Interspersed repeat antigen, putative	PFE0070w	4	1
tr|Q8I486|Q8I486_PLAF7	341	346	PVTTQE	Interspersed repeat antigen, putative	PFE0070w	4	1
tr|Q8I486|Q8I486_PLAF7	353	358	PVTTQE	Interspersed repeat antigen, putative	PFE0070w	4	1
tr|Q8I486|Q8I486_PLAF7	365	370	PVTTQE	Interspersed repeat antigen, putative	PFE0070w	4	1
tr|Q8I486|Q8I486_PLAF7	371	376	PVTTQE	Interspersed repeat antigen, putative	PFE0070w	4	1
tr|Q8I486|Q8I486_PLAF7	377	382	PVTTQE	Interspersed repeat antigen, putative	PFE0070w	4	1
tr|Q8I486|Q8I486_PLAF7	383	388	PVTTQE	Interspersed repeat antigen, putative	PFE0070w	4	1
tr|Q8I486|Q8I486_PLAF7	389	394	PVTTQE	Interspersed repeat antigen, putative	PFE0070w	4	1
tr|Q8I486|Q8I486_PLAF7	395	400	PVTTQE	Interspersed repeat antigen, putative	PFE0070w	4	1
tr|Q8I486|Q8I486_PLAF7	610	615	PLTTQE	Interspersed repeat antigen, putative	PFE0070w	4	1
tr|Q8I486|Q8I486_PLAF7	628	633	PITTQE	Interspersed repeat antigen, putative	PFE0070w	4	1
tr|Q8I486|Q8I486_PLAF7	646	651	PVTTQE	Interspersed repeat antigen, putative	PFE0070w	4	1
tr|Q8I486|Q8I486_PLAF7	658	663	PTATQE	Interspersed repeat antigen, putative	PFE0070w	4	1
tr|Q8I486|Q8I486_PLAF7	757	762	PTATQE	Interspersed repeat antigen, putative	PFE0070w	4	1
tr|Q8I486|Q8I486_PLAF7	763	768	PPTTQE	Interspersed repeat antigen, putative	PFE0070w	4	1
tr|Q8I486|Q8I486_PLAF7	775	780	PTTTQE	Interspersed repeat antigen, putative	PFE0070w	4	1
tr|Q8I486|Q8I486_PLAF7	787	792	PTTTQE	Interspersed repeat antigen, putative	PFE0070w	4	1
tr|Q8I486|Q8I486_PLAF7	799	804	PITTQE	Interspersed repeat antigen, putative	PFE0070w	4	1
tr|Q8I486|Q8I486_PLAF7	811	816	PVTTQE	Interspersed repeat antigen, putative	PFE0070w	4	1
tr|Q8I486|Q8I486_PLAF7	823	828	PSTTQE	Interspersed repeat antigen, putative	PFE0070w	4	1
tr|Q8I486|Q8I486_PLAF7	829	834	PSTTQE	Interspersed repeat antigen, putative	PFE0070w	4	1
tr|Q8I486|Q8I486_PLAF7	922	927	PTATQE	Interspersed repeat antigen, putative	PFE0070w	4	1
tr|Q8I486|Q8I486_PLAF7	928	933	PTTTQE	Interspersed repeat antigen, putative	PFE0070w	4	1
tr|Q8I486|Q8I486_PLAF7	940	945	PTTTQE	Interspersed repeat antigen, putative	PFE0070w	4	1
tr|Q8I486|Q8I486_PLAF7	952	957	PITTQE	Interspersed repeat antigen, putative	PFE0070w	4	1
tr|Q8I486|Q8I486_PLAF7	964	969	PVTTQE	Interspersed repeat antigen, putative	PFE0070w	4	1
tr|Q8I486|Q8I486_PLAF7	976	981	PSTTQE	Interspersed repeat antigen, putative	PFE0070w	4	1
tr|Q8I486|Q8I486_PLAF7	1087	1092	PLTTQE	Interspersed repeat antigen, putative	PFE0070w	4	1
tr|Q8I486|Q8I486_PLAF7	1099	1104	PIATQE	Interspersed repeat antigen, putative	PFE0070w	4	1
tr|Q8I486|Q8I486_PLAF7	1123	1128	PVTTQE	Interspersed repeat antigen, putative	PFE0070w	4	1
tr|Q8I486|Q8I486_PLAF7	1135	1140	PTATQE	Interspersed repeat antigen, putative	PFE0070w	4	1
tr|Q8I486|Q8I486_PLAF7	1165	1170	PTTTQE	Interspersed repeat antigen, putative	PFE0070w	4	1
tr|Q8I486|Q8I486_PLAF7	1264	1269	PVTTQE	Interspersed repeat antigen, putative	PFE0070w	4	1
tr|Q8I486|Q8I486_PLAF7	1352	1357	PYITQE	Interspersed repeat antigen, putative	PFE0070w	4	1
tr|Q8I486|Q8I486_PLAF7	1358	1363	PYITQE	Interspersed repeat antigen, putative	PFE0070w	4	1
tr|Q8I486|Q8I486_PLAF7	1364	1369	PVTTQE	Interspersed repeat antigen, putative	PFE0070w	4	1
tr|Q8I486|Q8I486_PLAF7	1376	1381	PVTTQE	Interspersed repeat antigen, putative	PFE0070w	4	1
tr|Q8I486|Q8I486_PLAF7	1382	1387	PVTTQE	Interspersed repeat antigen, putative	PFE0070w	4	1
tr|Q8I486|Q8I486_PLAF7	1388	1393	PVTTQE	Interspersed repeat antigen, putative	PFE0070w	4	1
tr|Q8I486|Q8I486_PLAF7	1394	1399	PVTTQE	Interspersed repeat antigen, putative	PFE0070w	4	1
tr|Q8I486|Q8I486_PLAF7	1400	1405	PVTTQE	Interspersed repeat antigen, putative	PFE0070w	4	1
tr|Q8I486|Q8I486_PLAF7	1406	1411	PVTTQE	Interspersed repeat antigen, putative	PFE0070w	4	1
tr|Q8I486|Q8I486_PLAF7	1412	1417	PVTTQE	Interspersed repeat antigen, putative	PFE0070w	4	1
tr|Q8I486|Q8I486_PLAF7	1418	1423	PVTTQE	Interspersed repeat antigen, putative	PFE0070w	4	1
tr|Q8I486|Q8I486_PLAF7	1424	1429	PVTTQE	Interspersed repeat antigen, putative	PFE0070w	4	1
tr|Q8I486|Q8I486_PLAF7	1430	1435	PVVTQE	Interspersed repeat antigen, putative	PFE0070w	4	1
tr|Q8I486|Q8I486_PLAF7	1436	1441	PVATQE	Interspersed repeat antigen, putative	PFE0070w	4	1
tr|Q8I486|Q8I486_PLAF7	1442	1447	PVATQE	Interspersed repeat antigen, putative	PFE0070w	4	1
tr|Q8I486|Q8I486_PLAF7	1448	1453	PVATQE	Interspersed repeat antigen, putative	PFE0070w	4	1
tr|Q8I486|Q8I486_PLAF7	1454	1459	PVATQE	Interspersed repeat antigen, putative	PFE0070w	4	1
tr|Q8I486|Q8I486_PLAF7	1460	1465	PVATQE	Interspersed repeat antigen, putative	PFE0070w	4	1
tr|Q8I486|Q8I486_PLAF7	1466	1471	PVTTQE	Interspersed repeat antigen, putative	PFE0070w	4	1
tr|Q8I486|Q8I486_PLAF7	1472	1477	PVTTQE	Interspersed repeat antigen, putative	PFE0070w	4	1
tr|Q8I486|Q8I486_PLAF7	1478	1483	PVTTQE	Interspersed repeat antigen, putative	PFE0070w	4	1
tr|Q8I486|Q8I486_PLAF7	1484	1489	PATTQE	Interspersed repeat antigen, putative	PFE0070w	4	1
tr|Q8I486|Q8I486_PLAF7	1490	1495	PATTQE	Interspersed repeat antigen, putative	PFE0070w	4	1
tr|Q8I486|Q8I486_PLAF7	1508	1513	PVTTQE	Interspersed repeat antigen, putative	PFE0070w	4	1
tr|Q8I486|Q8I486_PLAF7	1514	1519	PVTTQE	Interspersed repeat antigen, putative	PFE0070w	4	1
tr|Q8I486|Q8I486_PLAF7	1520	1525	PVTTQE	Interspersed repeat antigen, putative	PFE0070w	4	1
tr|Q8I486|Q8I486_PLAF7	1526	1531	PVTTQE	Interspersed repeat antigen, putative	PFE0070w	4	1
tr|Q8I486|Q8I486_PLAF7	1532	1537	PVTTQE	Interspersed repeat antigen, putative	PFE0070w	4	1
tr|Q8I486|Q8I486_PLAF7	1562	1567	PVTTQE	Interspersed repeat antigen, putative	PFE0070w	4	1
tr|Q8I486|Q8I486_PLAF7	1568	1573	PVTTQE	Interspersed repeat antigen, putative	PFE0070w	4	1
tr|Q8I486|Q8I486_PLAF7	1574	1579	PVTTQE	Interspersed repeat antigen, putative	PFE0070w	4	1
tr|Q8I486|Q8I486_PLAF7	1580	1585	PVTTQE	Interspersed repeat antigen, putative	PFE0070w	4	1
tr|Q8I486|Q8I486_PLAF7	1586	1591	PVTTQE	Interspersed repeat antigen, putative	PFE0070w	4	1
tr|Q8I486|Q8I486_PLAF7	1592	1597	PVTTQE	Interspersed repeat antigen, putative	PFE0070w	4	1
tr|Q8I486|Q8I486_PLAF7	1598	1603	PVTTQE	Interspersed repeat antigen, putative	PFE0070w	4	1
tr|O96108|O96108_PLAF7	875	880	PPRTQE	Erythrocyte membrane protein 1, PfEMP1	PFB0010w	4	1
tr|Q8I3F2|Q8I3F2_PLAF7	187	192	PCPTQE	Uncharacterized protein	PFE1595c	4	1
tr|Q8IDM2|Q8IDM2_PLAF7	178	183	PIYTQE	Ethanolamine-phosphate cytidylyltransferase, putative	PF13_0253	4	1
tr|C6KT33|C6KT33_PLAF7	898	903	PNETQE	Uncharacterized protein	PFF0935c	4	1
tr|Q8I5L7|Q8I5L7_PLAF7	2490	2495	PMSTQE	Formin 2, putative	PFL0925w	4	1

## Sheet: matchesMotifs_motif1_Loa
sequence	start	stop	match	proteinName	geneName	proteinExistence	sequenceVersion
tr|J0DJN0|J0DJN0_LOALO	21	26	PIVTQE	Uncharacterized protein	LOAG_18712	4	1
tr|J0DXM8|J0DXM8_LOALO	703	708	PATTQE	CBR-GON-2 protein	LOAG_17973	4	1
tr|E1GBI8|E1GBI8_LOALO	158	163	PESTQE	Dynactin 5	LOAG_10528	4	2
tr|E1FU65|E1FU65_LOALO	140	145	PTSTQE	Kinesin motor domain-containing protein	LOAG_04442	3	2
tr|E1FGK1|E1FGK1_LOALO	588	593	PSYTQE	Serine/threonine-protein kinase receptor	LOAG_00024	3	2
tr|J0DI54|J0DI54_LOALO	76	81	PPPTQE	Uncharacterized protein (Fragment)	LOAG_19259	4	1
tr|J0DQN6|J0DQN6_LOALO	388	393	PIHTQE	Uncharacterized protein	LOAG_16794	4	1
tr|E1GED0|E1GED0_LOALO	135	140	PKGTQE	Uncharacterized protein	LOAG_11525	4	1
tr|E1GA78|E1GA78_LOALO	173	178	PDETQE	Uncharacterized protein	LOAG_10065	4	1
tr|E1GEW4|E1GEW4_LOALO	8	13	PVFTQE	Uncharacterized protein	LOAG_11707	4	1
tr|J0DN10|J0DN10_LOALO	64	69	PPETQE	Uncharacterized protein	LOAG_17773	4	1
tr|J0DJP6|J0DJP6_LOALO	104	109	PPPTQE	Uncharacterized protein	LOAG_18688	4	1
tr|J0DQK5|J0DQK5_LOALO	599	604	PQVTQE	DNA-directed RNA polymerase subunit beta	LOAG_16850	3	1
tr|J0DIT5|J0DIT5_LOALO	76	81	PPPTQE	Uncharacterized protein	LOAG_19043	4	1
tr|J0DPW1|J0DPW1_LOALO	281	286	PEMTQE	Uncharacterized protein	LOAG_17087	4	1
tr|E1GKY3|E1GKY3_LOALO	76	81	PPPTQE	Zinc finger protein	LOAG_13841	4	1
tr|E1GKG8|E1GKG8_LOALO	189	194	PIVTQE	Zinc finger protein	LOAG_13671	4	1
tr|J0DZT4|J0DZT4_LOALO	3625	3630	PLGTQE	CAMK/MLCK protein kinase	LOAG_17189	4	1
tr|J0XFI4|J0XFI4_LOALO	76	81	PPPTQE	Uncharacterized protein	LOAG_18965	4	1
tr|J0M6V5|J0M6V5_LOALO	509	514	PMETQE	Leucine Rich Repeat family protein	LOAG_17229	4	1
tr|E1FSJ1|E1FSJ1_LOALO	30	35	PVHTQE	Uncharacterized protein	LOAG_03868	4	1
tr|E1FXC0|E1FXC0_LOALO	459	464	PQVTQE	Uncharacterized protein	LOAG_05547	4	1
tr|E1FIS7|E1FIS7_LOALO	358	363	PQFTQE	Uncharacterized protein	LOAG_00801	4	2
tr|J0XDW7|J0XDW7_LOALO	35	40	PPPTQE	Uncharacterized protein (Fragment)	LOAG_19083	4	1
tr|J0M1X2|J0M1X2_LOALO	101	106	PYYTQE	Hyaluronidase	LOAG_18976	3	1

## Sheet: matchesMotifs_motif1_Wuchereria
sequence	start	stop	match	proteinName	geneName	proteinExistence	sequenceVersion
tr|J9ESR4|J9ESR4_WUCBA	119	124	PSTTQE	Uncharacterized protein	WUBG_08964	4	1
tr|J9EMF9|J9EMF9_WUCBA	597	602	PQVTQE	DNA-directed RNA polymerase subunit beta	WUBG_05711	3	1
tr|J9F0E6|J9F0E6_WUCBA	60	65	PTSTQE	Kinesin-like protein	WUBG_01133	3	1
tr|J9EPL4|J9EPL4_WUCBA	245	250	PQVTQE	Uncharacterized protein (Fragment)	WUBG_11862	4	1
tr|J9B4L2|J9B4L2_WUCBA	150	155	PPNTQE	Uncharacterized protein (Fragment)	WUBG_07136	4	1
tr|J9B4L2|J9B4L2_WUCBA	161	166	PPNTQE	Uncharacterized protein (Fragment)	WUBG_07136	4	1
tr|J9F049|J9F049_WUCBA	76	81	PIGTQE	Uncharacterized protein	WUBG_08343	4	1
tr|J9EKW1|J9EKW1_WUCBA	570	575	PLETQE	Uncharacterized protein	WUBG_06014	4	1
tr|J9F863|J9F863_WUCBA	151	156	PPETQE	F-box domain-containing protein	WUBG_03357	4	1
tr|J9BJN1|J9BJN1_WUCBA	108	113	PLPTQE	Uncharacterized protein	WUBG_01482	4	1
tr|J9DZY6|J9DZY6_WUCBA	74	79	PPPTQE	Uncharacterized protein (Fragment)	WUBG_13576	4	1
tr|J9EEE5|J9EEE5_WUCBA	44	49	PDQTQE	Uncharacterized protein	WUBG_13695	4	1
tr|J9ECD4|J9ECD4_WUCBA	126	131	PMVTQE	Uncharacterized protein (Fragment)	WUBG_09247	4	1
tr|J9F2R3|J9F2R3_WUCBA	68	73	PFTTQE	Uncharacterized protein	WUBG_00276	4	1
tr|J9EK19|J9EK19_WUCBA	232	237	PIATQE	Uncharacterized protein	WUBG_11700	4	1
tr|J9END9|J9END9_WUCBA	158	163	PESTQE	Dynactin subunit 5	WUBG_12245	4	1
tr|J9EBG3|J9EBG3_WUCBA	74	79	PPPTQE	Uncharacterized protein (Fragment)	WUBG_09345	4	1

## Sheet: matchesMotifs_motif1_Ancylostom
sequence	start	stop	match	proteinName	geneName	proteinExistence	sequenceVersion
tr|A0A0C2FKM8|A0A0C2FKM8_9BILA	74	79	PNGTQE	Uncharacterized protein	ANCDUO_20796	4	1
tr|A0A0C2E1Z8|A0A0C2E1Z8_9BILA	774	779	PIPTQE	Uncharacterized protein	ANCDUO_00224	4	1
tr|A0A0C2D3G1|A0A0C2D3G1_9BILA	244	249	PIHTQE	WD domain, G-beta repeat protein	ANCDUO_05715	4	1
tr|A0A0C2CBL0|A0A0C2CBL0_9BILA	803	808	PTFTQE	Immunoglobulin I-set domain protein (Fragment)	ANCDUO_16147	4	1
tr|A0A0C2FG00|A0A0C2FG00_9BILA	65	70	PDKTQE	Uncharacterized protein	ANCDUO_24355	4	1
tr|A0A0C2BMW5|A0A0C2BMW5_9BILA	133	138	PVLTQE	Thrombospondin type 1 domain protein (Fragment)	ANCDUO_24790	4	1
tr|A0A0C2F6H9|A0A0C2F6H9_9BILA	42	47	PGDTQE	WD domain, G-beta repeat protein (Fragment)	ANCDUO_27415	4	1
tr|A0A0C2G0H5|A0A0C2G0H5_9BILA	241	246	PPATQE	Uncharacterized protein (Fragment)	ANCDUO_17500	4	1
tr|A0A0C2G826|A0A0C2G826_9BILA	99	104	PEPTQE	Uncharacterized protein (Fragment)	ANCDUO_16689	4	1
tr|A0A0C2FNP3|A0A0C2FNP3_9BILA	212	217	PGATQE	Rad9 protein (Fragment)	ANCDUO_23460	4	1
tr|A0A0C2CXG7|A0A0C2CXG7_9BILA	51	56	PTETQE	Uncharacterized protein	ANCDUO_08008	4	1
tr|A0A0C2DEF5|A0A0C2DEF5_9BILA	102	107	PQPTQE	Uncharacterized protein (Fragment)	ANCDUO_08928	4	1
tr|A0A0C2G3M6|A0A0C2G3M6_9BILA	19	24	PAPTQE	Uncharacterized protein	ANCDUO_16372	4	1
tr|A0A0C2FE78|A0A0C2FE78_9BILA	31	36	PYATQE	DnaJ domain protein	ANCDUO_23104	4	1
tr|A0A0C2FZ04|A0A0C2FZ04_9BILA	174	179	PNSTQE	Uncharacterized protein	ANCDUO_16019	4	1
tr|A0A0C2CB47|A0A0C2CB47_9BILA	130	135	PDCTQE	Serine proteinase inhibitor	ANCDUO_22857	3	1
tr|A0A0C2DE16|A0A0C2DE16_9BILA	140	145	PLPTQE	Uncharacterized protein	ANCDUO_01490	4	1
tr|A0A0C2GIV0|A0A0C2GIV0_9BILA	47	52	PNTTQE	Uncharacterized protein	ANCDUO_10991	4	1
tr|A0A0C2GST7|A0A0C2GST7_9BILA	420	425	PSATQE	ABC transporter, ATP-binding protein	ANCDUO_05355	4	1
tr|A0A0C2GVY2|A0A0C2GVY2_9BILA	473	478	PLTTQE	Uncharacterized protein	ANCDUO_06491	4	1
tr|A0A0C2BUQ7|A0A0C2BUQ7_9BILA	234	239	PASTQE	Uncharacterized protein (Fragment)	ANCDUO_22258	4	1
tr|A0A0C2G8E9|A0A0C2G8E9_9BILA	302	307	PGYTQE	Uncharacterized protein	ANCDUO_12550	4	1
tr|A0A0C2D2H6|A0A0C2D2H6_9BILA	392	397	PGDTQE	WD domain, G-beta repeat protein	ANCDUO_06126	4	1
tr|A0A0C2CBX1|A0A0C2CBX1_9BILA	174	179	PQITQE	UBA/TS-N domain protein	ANCDUO_22604	4	1
tr|A0A0C2GSG3|A0A0C2GSG3_9BILA	597	602	PVLTQE	Thrombospondin type 1 domain protein (Fragment)	ANCDUO_09760	4	1
tr|A0A0C2FPP5|A0A0C2FPP5_9BILA	204	209	PNSTQE	Vinculin family protein	ANCDUO_19406	4	1
tr|A0A0C2GP49|A0A0C2GP49_9BILA	41	46	PAYTQE	Uncharacterized protein	ANCDUO_11012	4	1
tr|A0A0C2F894|A0A0C2F894_9BILA	173	178	PSLTQE	Uncharacterized protein	ANCDUO_26872	4	1
tr|A0A0C2H9I4|A0A0C2H9I4_9BILA	116	121	PVYTQE	Uncharacterized protein	ANCDUO_03492	3	1
tr|A0A0C2FIH6|A0A0C2FIH6_9BILA	11	16	PDGTQE	Uncharacterized protein (Fragment)	ANCDUO_23422	4	1
tr|A0A0C2GJJ3|A0A0C2GJJ3_9BILA	64	69	PFCTQE	Uncharacterized protein	ANCDUO_10738	4	1
tr|A0A0C2H3X3|A0A0C2H3X3_9BILA	631	636	PIPTQE	Uncharacterized protein	ANCDUO_03427	4	1
tr|A0A0C2FXP9|A0A0C2FXP9_9BILA	120	125	PEATQE	Uncharacterized protein (Fragment)	ANCDUO_20268	4	1
tr|A0A0C2D0F1|A0A0C2D0F1_9BILA	301	306	PSPTQE	Uncharacterized protein	ANCDUO_14325	4	1
tr|A0A0C2CW83|A0A0C2CW83_9BILA	278	283	PNTTQE	Kinesin-like protein (Fragment)	ANCDUO_15728	3	1
tr|A0A0C2H7T8|A0A0C2H7T8_9BILA	892	897	PGLTQE	Uncharacterized protein	ANCDUO_04172	4	1

## Sheet: matchesMotifs_motif1_AscarisLum
sequence	start	stop	match	proteinName	geneName	proteinExistence	sequenceVersion
tr|A0A0M3I8S6|A0A0M3I8S6_ASCLU	181	186	PVTTQE	Uncharacterized protein	NA	4	2
tr|A0A0M3I8S6|A0A0M3I8S6_ASCLU	276	281	PVTTQE	Uncharacterized protein	NA	4	2
tr|A0A0M3I9H2|A0A0M3I9H2_ASCLU	333	338	PALTQE	Uncharacterized protein	NA	3	1
tr|A0A0M3HN64|A0A0M3HN64_ASCLU	32	37	PVETQE	Uncharacterized protein	NA	4	2
tr|A0A0M3I746|A0A0M3I746_ASCLU	901	906	PHHTQE	Uncharacterized protein	NA	4	2
tr|A0A0M3HZR6|A0A0M3HZR6_ASCLU	2511	2516	PTITQE	Uncharacterized protein	NA	4	2
tr|A0A0M3IVL9|A0A0M3IVL9_ASCLU	208	213	PSSTQE	Uncharacterized protein	NA	4	1
tr|A0A0M3HYQ9|A0A0M3HYQ9_ASCLU	282	287	PLITQE	Uncharacterized protein	NA	4	1
tr|A0A0M3HX44|A0A0M3HX44_ASCLU	19	24	PTSTQE	Uncharacterized protein	NA	4	1
tr|A0A0M3I9P0|A0A0M3I9P0_ASCLU	44	49	PEETQE	Uncharacterized protein	NA	4	1
tr|A0A0M3I9P0|A0A0M3I9P0_ASCLU	97	102	PEETQE	Uncharacterized protein	NA	4	1
tr|A0A0M3ITG8|A0A0M3ITG8_ASCLU	254	259	PQRTQE	Uncharacterized protein	NA	4	1
tr|A0A0M3HIH2|A0A0M3HIH2_ASCLU	57	62	PSSTQE	Uncharacterized protein	NA	4	1
tr|A0A0M3HVH1|A0A0M3HVH1_ASCLU	147	152	PRETQE	Uncharacterized protein	NA	4	1
tr|A0A0M3IFY5|A0A0M3IFY5_ASCLU	14	19	PKATQE	Uncharacterized protein	NA	4	1
tr|A0A0M3I598|A0A0M3I598_ASCLU	346	351	PRQTQE	Uncharacterized protein	NA	4	1
tr|A0A0M3HWY4|A0A0M3HWY4_ASCLU	7	12	PELTQE	Uncharacterized protein	NA	4	1
tr|A0A0M3I8V3|A0A0M3I8V3_ASCLU	204	209	PFGTQE	Uncharacterized protein	NA	4	1
tr|A0A0M3IHQ8|A0A0M3IHQ8_ASCLU	148	153	PYDTQE	Uncharacterized protein	NA	3	1

## Sheet: matchesMotifs_motif1_NecatorAme
sequence	start	stop	match	proteinName	geneName	proteinExistence	sequenceVersion
tr|W2SR73|W2SR73_NECAM	28	33	PQPTQE	Uncharacterized protein (Fragment)	NECAME_19379	4	1
tr|W2SYD6|W2SYD6_NECAM	121	126	PHCTQE	Uncharacterized protein	NECAME_13349	4	1
tr|W2T691|W2T691_NECAM	172	177	PSITQE	Phosphotyrosine interaction domain protein	NECAME_03429	4	1
tr|W2SI20|W2SI20_NECAM	108	113	PTTTQE	Uncharacterized protein (Fragment)	NECAME_05330	4	1
tr|W2TIQ9|W2TIQ9_NECAM	431	436	PDGTQE	Ribosomal protein L5	NECAME_08249	4	1
tr|W2SYM0|W2SYM0_NECAM	47	52	PKMTQE	Succinate dehydrogenase assembly factor 2, mitochondrial	NECAME_13280	3	1
tr|W2THU8|W2THU8_NECAM	262	267	PGHTQE	Tas retrotransposon peptidase A16	NECAME_08353	4	1
tr|W2TAP1|W2TAP1_NECAM	32	37	PLLTQE	Brix domain protein	NECAME_10618	4	1
tr|W2SRK4|W2SRK4_NECAM	1398	1403	PSGTQE	Fibronectin type III domain protein	NECAME_14265	4	1
tr|W2SIF0|W2SIF0_NECAM	157	162	PVATQE	Uncharacterized protein	NECAME_15325	4	1
tr|W2T1N6|W2T1N6_NECAM	205	210	PQITQE	UBA/TS-N domain protein	NECAME_12351	4	1
tr|W2TU66|W2TU66_NECAM	257	262	PGDTQE	Uncharacterized protein	NECAME_06802	4	1
tr|W2SHX3|W2SHX3_NECAM	535	540	PVLTQE	Kunitz/Bovine pancreatic trypsin inhibitor domain protein	NECAME_15458	4	1
tr|W2TMY3|W2TMY3_NECAM	5	10	PAKTQE	Uncharacterized protein	NECAME_01823	4	1
tr|W2TXX4|W2TXX4_NECAM	100	105	PTETQE	Kinase domain protein	NECAME_06181	3	1
tr|W2TSC3|W2TSC3_NECAM	438	443	PQETQE	Uncharacterized protein	NECAME_01522	4	1
tr|W2TB69|W2TB69_NECAM	88	93	PIHTQE	Uncharacterized protein (Fragment)	NECAME_02883	4	1
tr|W2T3R9|W2T3R9_NECAM	392	397	PSTTQE	Uncharacterized protein	NECAME_03639	3	1
tr|W2TAL9|W2TAL9_NECAM	15	20	PEETQE	Uncharacterized protein (Fragment)	NECAME_03011	4	1
tr|W2TD25|W2TD25_NECAM	23	28	PNTTQE	Kinesin-like protein	NECAME_02556	3	1
tr|W2SJY4|W2SJY4_NECAM	3033	3038	PELTQE	Uncharacterized protein (Fragment)	NECAME_05102	4	1
tr|W2SM27|W2SM27_NECAM	1059	1064	PTTTQE	Uncharacterized protein	NECAME_14571	4	1
tr|W2T1T0|W2T1T0_NECAM	149	154	PRRTQE	Uncharacterized protein	NECAME_12012	4	1
tr|W2TT75|W2TT75_NECAM	469	474	PVDTQE	ABC transporter transmembrane region	NECAME_01555	4	1
tr|W2SGU1|W2SGU1_NECAM	318	323	PISTQE	SH2 domain protein	NECAME_05438	4	1
tr|W2SZ77|W2SZ77_NECAM	498	503	PNSTQE	Vinculin family protein	NECAME_13286	4	1
tr|W2TB24|W2TB24_NECAM	217	222	PSYTQE	Uncharacterized protein	NECAME_10383	4	1
tr|W2SY39|W2SY39_NECAM	63	68	PTQTQE	Uncharacterized protein	NECAME_12916	4	1
tr|W2U0L8|W2U0L8_NECAM	137	142	PDTTQE	Uncharacterized protein (Fragment)	NECAME_16106	4	1
tr|W2TA08|W2TA08_NECAM	298	303	PEETQE	Methyl-CpG binding domain protein (Fragment)	NECAME_10771	4	1

[truncated: 26 more sheets: matchesMotifs_motif1_ToxocaraCa, matchesMotifs_motif1_TrichurisT, matchesMotifs_motif2_Onchocerca, matchesMotifs_motif2_Wolbachia, matchesMotifs_motif2_BrugiaMala, matchesMotifs_motif2_HomoSapien, matchesMotifs_motif2_Plasmodium, matchesMotifs_motif2_Loa, matchesMotifs_motif2_Wuchereria, matchesMotifs_motif2_Ancylostom, matchesMotifs_motif2_AscarisLum, matchesMotifs_motif2_NecatorAme, matchesMotifs_motif2_ToxocaraCa, matchesMotifs_motif2_TrichurisT, matchesMotifs_motif3_Onchocerca, matchesMotifs_motif3_Wolbachia, matchesMotifs_motif3_BrugiaMala, matchesMotifs_motif3_HomoSapien, matchesMotifs_motif3_Plasmodium, matchesMotifs_motif3_Loa …]
