# Supplementary material for: Identification of three immunodominant motifs with atypical isotype profile scattered over the Onchocerca volvulus proteome
Source: PLoS Negl Trop Dis. 2017 Jan 26;11(1):e0005330. doi: 10.1371/journal.pntd.0005330 (PMC5295699; doi:10.1371/journal.pntd.0005330)
Supplement: S3 File — (ZIP) [file pntd.0005330.s009.zip]

Archive with 1 entries (1 files):
- Supporting File S3.csv
