# Supplementary material for: Identification of three immunodominant motifs with atypical isotype profile scattered over the Onchocerca volvulus proteome
Source: PLoS Negl Trop Dis. 2017 Jan 26;11(1):e0005330. doi: 10.1371/journal.pntd.0005330 (PMC5295699; doi:10.1371/journal.pntd.0005330)
Supplement: S3 File — (ZIP) [file pntd.0005330.s009.zip › Supporting File S3.csv]

ID	PROBE_SEQUENCE	X	Y	logFC	-log adj. P-value	B	delta
OVOC1_OVP07094_WBGene00236810;1	MTMRINHLYNSYL	194	1688	-0.057380458	0.027281961	-6.180357252	-2.948333333
OVOC1_OVP07094_WBGene00236810;103	QGHLLAFHRADRVWN	206	246	0.602824387	0.241230226	-5.550182061	174.4858333
OVOC1_OVP07094_WBGene00236810;109	FHRADRVWNKWSFDK	782	1186	0.119214535	0.062106697	-6.121882165	14.70166667
OVOC1_OVP07094_WBGene00236810;115	VWNKWSFDKNNVFNA	20	912	0.815323155	0.418770451	-4.860678464	353.2641667
OVOC1_OVP07094_WBGene00236810;121	FDKNNVFNASLGPIK	430	1462	0.63924285	0.186875649	-5.750819916	944.8925
OVOC1_OVP07094_WBGene00236810;127	FNASLGPIKNATLYM	731	753	0.182645582	0.037559281	-6.166467932	571.5875
OVOC1_OVP07094_WBGene00236810;13	LLSLIAMILTIGLTI	377	887	0.330055225	0.147901955	-5.885644697	31.63666667
OVOC1_OVP07094_WBGene00236810;133	PIKNATLYMINPYSG	352	138	0.406755117	0.136455143	-5.922379684	90.25916667
OVOC1_OVP07094_WBGene00236810;139	LYMINPYSGLVVKEF	627	1129	0.931733206	0.303874194	-5.309865182	795.2125
OVOC1_OVP07094_WBGene00236810;145	YSGLVVKEFGQGIF	85	1761	1.203190994	0.318681702	-5.253262683	1264.4275
OVOC1_OVP07094_WBGene00236810;151	KEFGQGIFYMPHGL	31	565	0.924360831	0.455041226	-4.716029759	188.0533333
OVOC1_OVP07094_WBGene00236810;157	IFYMPHGLTVDHD	789	769	0.646555625	0.428969392	-4.819916328	69.64333333
OVOC1_OVP07094_WBGene00236810;163	GLTVDHDDNIW	353	1131	1.067235076	0.304928032	-5.305834987	345.855
OVOC1_OVP07094_WBGene00236810;169	DDNIWVTDVGLHQVF	188	536	0.815932219	0.216221983	-5.642915287	444.37
OVOC1_OVP07094_WBGene00236810;175	TDVGLHQVFKYDKHF	577	875	1.043278603	0.493936991	-4.558453955	343.5141667
OVOC1_OVP07094_WBGene00236810;181	QVFKYDKHFKLLMKL	494	206	0.189372205	0.100647995	-6.028453843	19.12916667
OVOC1_OVP07094_WBGene00236810;187	KHFKLLMKLGERLKP	893	909	-0.493351042	0.339778429	-5.170873008	-101.5741667
OVOC1_OVP07094_WBGene00236810;19	MILTIGLTIQDPDFD	494	1696	1.109877715	0.568867447	-4.247723322	423.9241667
OVOC1_OVP07094_WBGene00236810;193	MKLGERLKPGSDKKH	216	834	1.747950238	0.446673328	-4.7495767	3216.879167
OVOC1_OVP07094_WBGene00236810;199	LKPGSDKKHFCK	472	974	1.230089822	0.409798071	-4.897098379	1027.705833
OVOC1_OVP07094_WBGene00236810;205	KKHFCKPTDVAVA	797	519	0.506163014	0.111641993	-5.997477605	1015.624167
OVOC1_OVP07094_WBGene00236810;211	PTDVAVAQNGQFF	428	782	2.343005122	1.133925954	-1.706761638	1374.158333
OVOC1_OVP07094_WBGene00236810;217	AQNGQFFVADG	828	490	1.608080839	0.287903804	-5.37117797	4336.385
OVOC1_OVP07094_WBGene00236810;223	FVADGYCNKRIMK	297	327	0.629605212	0.337193871	-5.181228887	119.2466667
OVOC1_OVP07094_WBGene00236810;229	CNKRIMKFDKNGKL	778	1050	1.002512508	0.205723251	-5.682223779	1262.006667
OVOC1_OVP07094_WBGene00236810;235	KFDKNGKLLAEFG	805	255	0.449975869	0.069521291	-6.105868549	139.755
OVOC1_OVP07094_WBGene00236810;241	KLLAEFGHSNGL	1011	407	0.426628964	0.224531077	-5.611832744	114.7783333
OVOC1_OVP07094_WBGene00236810;247	GHSNGLSGTVGN	575	81	1.286944753	0.725684651	-3.57808432	304.1625
OVOC1_OVP07094_WBGene00236810;25	LTIQDPDFDYNYQNI	272	574	0.691553259	0.256655744	-5.490270923	3127.880833
OVOC1_OVP07094_WBGene00236810;253	SGTVGNQFSIPHSIA	383	257	1.607463329	0.86718611	-2.949994559	1088.455
OVOC1_OVP07094_WBGene00236810;259	QFSIPHSIALIEDLN	832	206	-0.95699436	0.209516753	-5.667856052	-450.4333333
OVOC1_OVP07094_WBGene00236810;265	SIALIEDLNLICVAD	375	479	-0.064951722	0.014617194	-6.192415135	-16.66166667
OVOC1_OVP07094_WBGene00236810;271	DLNLICVADRENERI	332	258	1.674097381	0.547321906	-4.338308589	1527.809167
OVOC1_OVP07094_WBGene00236810;277	VADRENERIQCFSAG	514	1174	1.656419487	1.006724849	-2.300735548	502.9625
OVOC1_OVP07094_WBGene00236810;283	ERIQCFSAGISDD	187	1569	2.002395309	1.176792941	-1.498122235	627.6058333
OVOC1_OVP07094_WBGene00236810;289	SAGISDDQRALP	359	871	1.433065495	0.678122484	-3.784664125	277.11
OVOC1_OVP07094_WBGene00236810;295	DQRALPTGILITKA	705	1489	0.414030572	0.291085854	-5.358953313	36.85333333
OVOC1_OVP07094_WBGene00236810;301	TGILITKAESVGRVY	491	719	0.629555586	0.342671003	-5.159615953	103.9166667
OVOC1_OVP07094_WBGene00236810;307	KAESVGRVYAIREK	786	938	-0.54042769	0.278586136	-5.406484031	-138.4783333
OVOC1_OVP07094_WBGene00236810;31	DFDYNYQNIYGQNWR	820	870	0.738106333	0.245663469	-5.53301118	1609.41
OVOC1_OVP07094_WBGene00236810;313	RVYAIREKKHYLVG	1065	387	-0.063578574	0.027755027	-6.179761431	-4.029166667
OVOC1_OVP07094_WBGene00236810;319	EKKHYLVGITGSD	935	709	0.102242672	0.034222445	-6.171399151	26.6075
OVOC1_OVP07094_WBGene00236810;325	VGITGSDGEGIEPQ	874	1080	0.524992866	0.173045973	-5.799539952	17.10666667
OVOC1_OVP07094_WBGene00236810;331	DGEGIEPQLFVLD	963	401	0.021259188	0.005861189	-6.196973358	19.61333333
OVOC1_OVP07094_WBGene00236810;337	PQLFVLDMNNGKA	324	1378	3.490518626	1.136126484	-1.696575235	11264.51333
OVOC1_OVP07094_WBGene00236810;343	DMNNGKANTFIKG	1071	293	3.047640709	0.904782044	-2.774185215	13074.85583
OVOC1_OVP07094_WBGene00236810;349	ANTFIKGIENAHCLA	782	1720	-0.034664483	0.007815877	-6.196264413	-87.12416667
OVOC1_OVP07094_WBGene00236810;355	GIENAHCLAISDDG	911	759	0.569348777	0.345104792	-5.150187604	57.48916667
OVOC1_OVP07094_WBGene00236810;361	CLAISDDGTIY	714	1628	0.888583167	0.29758088	-5.33399966	327.3025
OVOC1_OVP07094_WBGene00236810;367	DGTIYVGQTAPKQI	866	406	2.818136766	1.073772118	-1.994358457	2875.8675
OVOC1_OVP07094_WBGene00236810;37	QNIYGQNWRANDDVN	54	1530	0.897204353	0.176356557	-5.788208339	7204.2075
OVOC1_OVP07094_WBGene00236810;373	GQTAPKQIVQISLMD	621	1517	3.185956327	0.950306401	-2.567090718	5695.928333
OVOC1_OVP07094_WBGene00236810;379	QIVQISLMD	593	1375	0.90258493	0.718111807	-3.611045882	146.2658333
OVOC1_OVP07094_WBGene00236810;43	NWRANDDVNGDD	681	1695	3.050359826	1.03403211	-2.177445926	5416.336667
OVOC1_OVP07094_WBGene00236810;49	DVNGDDEDGIADN	527	783	2.156921048	0.870934715	-2.933516881	1352.775833
OVOC1_OVP07094_WBGene00236810;55	EDGIADNNINRNIA	1074	1702	1.804990342	0.365116976	-5.073024847	2949.638333
OVOC1_OVP07094_WBGene00236810;61	NNINRNIAPFQYYQD	1028	1764	1.169544586	0.430350936	-4.814641954	3612.589167
OVOC1_OVP07094_WBGene00236810;67	IAPFQYYQDLDDTID	649	1447	0.719053798	0.107722396	-6.00866391	3633.285833
OVOC1_OVP07094_WBGene00236810;7	HLYNSYLLSLIAMI	1028	220	0.153683413	0.071845207	-6.100571373	9.44
OVOC1_OVP07094_WBGene00236810;73	YQDLDDTIDKAYILP	923	1155	2.6756932	1.284296439	-0.971401273	3119.909167
OVOC1_OVP07094_WBGene00236810;79	TIDKAYILPVSKPIG	94	146	0.198028687	0.031306819	-6.175360524	-641.1083333
OVOC1_OVP07094_WBGene00236810;85	ILPVSKPIGQVTGLG	594	554	2.845409061	0.84779263	-3.039412991	5333.8475
OVOC1_OVP07094_WBGene00236810;91	PIGQVTGLGINSQGH	47	1627	2.612004538	0.618693156	-4.038588427	8337.365833
OVOC1_OVP07094_WBGene00236810;97	GLGINSQGHLLA	166	1204	0.341428929	0.156004294	-5.858522076	63.13333333
OVOC10_OVP03847_WBGene00236819;1	MFLNVFFLKDEIL	439	1505	0.006094997	0.001599316	-6.197865224	-4.665
OVOC10_OVP03847_WBGene00236819;103	KKAEQMDGNEDLN	47	131	3.59283448	0.95918818	-2.525235014	10044.38417
OVOC10_OVP03847_WBGene00236819;109	DGNEDLNDARKLRPG	330	318	2.645973006	1.073857121	-1.993901094	1699.241667
OVOC10_OVP03847_WBGene00236819;115	NDARKLRPGEIDPTP	735	307	2.00652803	0.831145165	-3.113569028	1015.461667
OVOC10_OVP03847_WBGene00236819;121	RPGEIDPTPETKPAR	13	189	0.389093718	0.05804447	-6.130132198	2680.2775
OVOC10_OVP03847_WBGene00236819;127	PTPETKPARPDPIDM	129	1275	-0.536481061	0.100564706	-6.028669284	-2929.193333
OVOC10_OVP03847_WBGene00236819;13	LKAAIMKYGKNQ	237	363	-0.094480929	0.043118954	-6.157611131	-25.01416667
OVOC10_OVP03847_WBGene00236819;133	PARPDPIDMDEDELE	933	399	0.598453273	0.246599973	-5.529363985	83.2025
OVOC10_OVP03847_WBGene00236819;139	IDMDEDELEMLSEAR	663	1193	-0.022555385	0.007994103	-6.196198529	-31.5925
OVOC10_OVP03847_WBGene00236819;145	ELEMLSEARARLAN	638	1714	0.465486797	0.13437534	-5.928921224	172.8358333
OVOC10_OVP03847_WBGene00236819;151	EARARLANTQGK	22	1752	2.491199396	0.747768849	-3.480417228	3652.464167
OVOC10_OVP03847_WBGene00236819;157	ANTQGKKAKRKA	979	873	1.88732875	0.813163502	-3.195128664	1247.104167
OVOC10_OVP03847_WBGene00236819;163	KAKRKAREKQLSEA	476	804	-0.041340261	0.019332176	-6.188643401	0.304166667
OVOC10_OVP03847_WBGene00236819;169	REKQLSEARRLA	97	1343	0.409007347	0.080630719	-6.080228726	645.8416667
OVOC10_OVP03847_WBGene00236819;175	EARRLASLQKRRE	284	372	-0.061380225	0.027771443	-6.17972675	-5.009166667
OVOC10_OVP03847_WBGene00236819;181	SLQKRRELRAAGI	327	733	-0.113752686	0.056053812	-6.133997631	-22.06333333
OVOC10_OVP03847_WBGene00236819;187	ELRAAGIPWGQH	619	463	0.270909058	0.059857229	-6.126505186	564.0608333
OVOC10_OVP03847_WBGene00236819;19	KYGKNQWSRIASLLH	69	887	0.03261655	0.01215079	-6.194043458	8.901666667
OVOC10_OVP03847_WBGene00236819;193	IPWGQHKFQRRN	808	1524	0.13434182	0.082573826	-6.075587573	15.145
OVOC10_OVP03847_WBGene00236819;199	KFQRRNPLYLDYSAE	507	1123	0.506970394	0.15279842	-5.869332922	275.0333333
OVOC10_OVP03847_WBGene00236819;205	PLYLDYSAEIPFEKP	981	749	-0.583640425	0.198997953	-5.707116991	-1908.235833
OVOC10_OVP03847_WBGene00236819;211	SAEIPFEKPVPPG	337	1667	0.288257228	0.052557856	-6.140613336	774.1333333
OVOC10_OVP03847_WBGene00236819;217	EKPVPPGFYDP	344	1186	-0.447393356	0.105042105	-6.016516707	-1487.129167
OVOC10_OVP03847_WBGene00236819;223	GFYDPSEDKFEKD	301	17	2.54867658	0.782488367	-3.328991669	8285.69
OVOC10_OVP03847_WBGene00236819;229	EDKFEKDTTFKKQTR	347	1239	1.298222861	0.234156681	-5.576593181	-894.9133333
OVOC10_OVP03847_WBGene00236819;235	DTTFKKQTRAEIEG	452	942	1.955213296	0.786667513	-3.311313212	1642.368333
OVOC10_OVP03847_WBGene00236819;241	QTRAEIEGVRRD	115	513	0.696872307	0.229982605	-5.591664325	187.7316667
OVOC10_OVP03847_WBGene00236819;247	EGVRRDDIENE	732	1730	1.155158935	0.359826661	-5.093452366	382.5975
OVOC10_OVP03847_WBGene00236819;25	WSRIASLLHRKSAKQ	790	800	0.130605048	0.058442415	-6.129346705	32.44333333
OVOC10_OVP03847_WBGene00236819;253	DIENEERKKDREKL	838	636	2.991837851	1.242524223	-1.175344611	2540.438333
OVOC10_OVP03847_WBGene00236819;259	RKKDREKLKKRR	200	24	0.156074626	0.052027813	-6.141637591	53.46
OVOC10_OVP03847_WBGene00236819;265	KLKKRRSEGNPESI	1041	563	0.399616401	0.317658038	-5.256951387	53.78333333
OVOC10_OVP03847_WBGene00236819;271	SEGNPESIFEQKIEK	762	20	2.121586529	1.261668798	-1.079478883	1166.471667
OVOC10_OVP03847_WBGene00236819;277	SIFEQKIEKKRSKLI	457	1651	0.300296973	0.104852657	-6.017060079	139.0883333
OVOC10_OVP03847_WBGene00236819;283	IEKKRSKLILPSPQI	661	1627	0.022372184	0.008585826	-6.195948784	11.22333333
OVOC10_OVP03847_WBGene00236819;289	KLILPSPQISDKEME	554	66	2.07842042	0.692509157	-3.722138514	3667.408333
OVOC10_OVP03847_WBGene00236819;295	PQISDKEMEEIVKIG	610	766	1.575019791	0.426771005	-4.828663676	1982.708333
OVOC10_OVP03847_WBGene00236819;301	EMEEIVKIGQATDTI	257	1471	1.681414389	0.362694061	-5.082493025	3575.7675
OVOC10_OVP03847_WBGene00236819;307	KIGQATDTIREFSDN	983	41	0.977154779	0.210554827	-5.664148229	1559.624167
OVOC10_OVP03847_WBGene00236819;31	LLHRKSAKQCKARW	396	746	0.072948972	0.031053137	-6.175687021	15.64083333
OVOC10_OVP03847_WBGene00236819;313	DTIREFSDNNPTS	413	243	1.286848246	0.326781421	-5.221794957	2202.281667
OVOC10_OVP03847_WBGene00236819;319	SDNNPTSTLLHDYQM	528	594	3.343564635	1.15341919	-1.613405469	3423.3925
OVOC10_OVP03847_WBGene00236819;325	STLLHDYQMPMHENT	962	108	0.819295957	0.27251095	-5.430340362	382.3716667
OVOC10_OVP03847_WBGene00236819;331	YQMPMHENTARTART	186	1152	1.02315477	0.479812811	-4.615844653	335.4458333
OVOC10_OVP03847_WBGene00236819;337	ENTARTARTPSMYA	495	1617	0.383116992	0.083221351	-6.074059144	-701.0591667
OVOC10_OVP03847_WBGene00236819;343	ARTPSMYADVLQKEA	1067	379	2.188962366	0.771566698	-3.374540964	1750.845
OVOC10_OVP03847_WBGene00236819;349	YADVLQKEAENLLAL	310	636	0.622295826	0.078364475	-6.085803712	-124.7616667
OVOC10_OVP03847_WBGene00236819;355	KEAENLLALQNAPTP	988	546	-0.211522435	0.034082838	-6.171582894	-842.9916667
OVOC10_OVP03847_WBGene00236819;361	LALQNAPTPLKGGVN	222	1072	1.201543089	0.277644508	-5.410391634	2173.71
OVOC10_OVP03847_WBGene00236819;367	PTPLKGGVNTPLHDL	919	1171	2.85335067	1.345512513	-0.665348197	3187.693333
OVOC10_OVP03847_WBGene00236819;37	AKQCKARWYEWLDPG	168	700	-0.602176982	0.188918721	-5.743744567	-224.1416667
OVOC10_OVP03847_WBGene00236819;373	GVNTPLHDLNLQSAL	723	823	1.603714712	0.592250893	-4.149880607	634.8183333
OVOC10_OVP03847_WBGene00236819;379	HDLNLQSALPQDRSI	220	1108	0.318729528	0.052425361	-6.140864073	-453.1741667
OVOC10_OVP03847_WBGene00236819;385	SALPQDRSIATPNTV	169	1279	-1.815504983	0.425614607	-4.833254882	-5455.725833
OVOC10_OVP03847_WBGene00236819;391	RSIATPNTVLSNIAA	428	1280	-0.407342507	0.102060487	-6.024641203	416.7591667
OVOC10_OVP03847_WBGene00236819;397	NTVLSNIAATPS	471	1423	0.023564085	0.005012273	-6.197230912	-253.4366667
OVOC10_OVP03847_WBGene00236819;403	IAATPSSVLQGTPGQ	1040	1214	0.876162877	0.211758018	-5.659682687	635.3933333
OVOC10_OVP03847_WBGene00236819;409	SVLQGTPGQSEPPTP	153	1031	1.908885915	0.569952989	-4.243040625	2070.3225
OVOC10_OVP03847_WBGene00236819;415	PGQSEPPTPSSTPFR	286	146	1.042446075	0.306970711	-5.298283881	636.4908333
OVOC10_OVP03847_WBGene00236819;421	PTPSSTPFRDQL	658	202	1.544856339	0.721667995	-3.596171145	556.6591667
OVOC10_OVP03847_WBGene00236819;427	PFRDQLSINNPQL	156	1552	2.823922659	1.09721523	-1.88245694	4125.22
OVOC10_OVP03847_WBGene00236819;43	RWYEWLDPGIKK	254	1102	0.386487011	0.26270579	-5.467512169	45.9
OVOC10_OVP03847_WBGene00236819;433	SINNPQLSYDSRGE	890	858	2.804059966	0.766726579	-3.396218852	10418.09333
OVOC10_OVP03847_WBGene00236819;439	LSYDSRGELKKA	1024	750	0.639768522	0.257641524	-5.486523743	267.115
OVOC10_OVP03847_WBGene00236819;445	GELKKALSSLPA	905	1601	0.508801048	0.289437304	-5.365189414	94.79916667
OVOC10_OVP03847_WBGene00236819;451	LSSLPAPRNEF	980	1432	1.518618922	0.690993422	-3.728800006	519.7316667
OVOC10_OVP03847_WBGene00236819;457	PRNEFVIMVPPE	763	1683	1.091948169	0.562596267	-4.274590408	282.3883333
OVOC10_OVP03847_WBGene00236819;463	IMVPPEETEASQEE	837	829	2.521069116	1.183360726	-1.466953903	1209.541667
OVOC10_OVP03847_WBGene00236819;469	ETEASQEETADWVED	876	1378	2.814143542	1.069630659	-2.014074727	4324.855833
OVOC10_OVP03847_WBGene00236819;475	EETADWVEDASDVDA	465	129	1.091609881	0.41438245	-4.879118112	277.995
OVOC10_OVP03847_WBGene00236819;481	VEDASDVDAQKEEAN	104	1452	2.366470504	0.672941493	-3.806574537	6023.374167
OVOC10_OVP03847_WBGene00236819;487	VDAQKEEANELLR	81	723	1.12839388	0.245964592	-5.531949191	858.8283333
OVOC10_OVP03847_WBGene00236819;49	DPGIKKTEWSRTED	738	262	2.78826047	1.204078728	-1.367196032	2300.546667
OVOC10_OVP03847_WBGene00236819;493	EANELLRMQKLK	393	1643	0.284399705	0.162058682	-5.837850869	14.41833333
OVOC10_OVP03847_WBGene00236819;499	RMQKLKKESQVVQR	952	1328	0.357774524	0.192820619	-5.729541818	76.37666667
OVOC10_OVP03847_WBGene00236819;505	KESQVVQRGLPKP	948	1046	1.160496987	0.332792732	-5.197972409	2106.49
OVOC10_OVP03847_WBGene00236819;511	QRGLPKPSKINEQ	95	459	1.606576374	0.389498951	-4.97762093	3687.026667
OVOC10_OVP03847_WBGene00236819;517	PSKINEQSFKAMSSK	275	1221	0.357009383	0.134407387	-5.928814985	133.9116667
OVOC10_OVP03847_WBGene00236819;523	QSFKAMSSKSDIGKA	467	1679	-0.151156928	0.0253399	-6.182614381	-777.5133333
OVOC10_OVP03847_WBGene00236819;529	SSKSDIGKADDVI	154	1414	2.599011901	0.603241437	-4.105003521	7569.42
OVOC10_OVP03847_WBGene00236819;535	GKADDVIKAEM	162	1602	3.535049889	0.891438194	-2.834627282	9199.7375
OVOC10_OVP03847_WBGene00236819;541	IKAEMFNILKHD	820	548	0.562714081	0.241399785	-5.549611065	125.3008333
OVOC10_OVP03847_WBGene00236819;547	NILKHDVDENPIDD	228	1558	1.502914056	0.52931483	-4.412087123	835.095
OVOC10_OVP03847_WBGene00236819;55	TEWSRTEDEKLLHLA	793	1517	2.003689168	0.682079443	-3.767921077	3574.383333
OVOC10_OVP03847_WBGene00236819;553	VDENPIDDISLEDLE	368	1430	-1.187713371	0.27848524	-5.406904731	-2613.869167
OVOC10_OVP03847_WBGene00236819;559	DDISLEDLEEAGK	274	520	-1.324489146	0.285366699	-5.381270512	-3632.119167
OVOC10_OVP03847_WBGene00236819;565	DLEEAGKMIQNELR	616	1684	1.888751278	0.520126008	-4.449940107	1536.155
OVOC10_OVP03847_WBGene00236819;571	KMIQNELRSDEHAD	974	1094	3.330362461	1.526327588	0.248684124	2500.519167
OVOC10_OVP03847_WBGene00236819;577	LRSDEHADLDANL	52	1616	3.028201156	1.358650881	-0.594030348	1943.7525
OVOC10_OVP03847_WBGene00236819;583	ADLDANLWAVIEQC	235	395	0.751486043	0.358124825	-5.099782574	196.5233333
OVOC10_OVP03847_WBGene00236819;589	LWAVIEQCSSELILA	668	96	-0.033572569	0.011317834	-6.194549797	-10.07166667
OVOC10_OVP03847_WBGene00236819;595	QCSSELILAQNKF	504	580	0.416485234	0.128791531	-5.946292285	331.0833333
OVOC10_OVP03847_WBGene00236819;601	ILAQNKFTRLGVL	608	1706	0.195341239	0.121588614	-5.968278605	17.075
OVOC10_OVP03847_WBGene00236819;607	FTRLGVLPKKDQIDA	413	869	-0.161023474	0.060017074	-6.126189143	-69.9225
OVOC10_OVP03847_WBGene00236819;61	EDEKLLHLAKLMP	305	53	0.52806622	0.125930429	-5.955164528	315.0391667
OVOC10_OVP03847_WBGene00236819;613	LPKKDQIDALSAK	477	679	0.600017502	0.12656411	-5.953174589	695.57
OVOC10_OVP03847_WBGene00236819;619	IDALSAKFQLYRD	476	204	-0.770235074	0.2996153	-5.326310706	-1154.855833
OVOC10_OVP03847_WBGene00236819;625	KFQLYRDWMNTRAK	458	1734	-0.105889504	0.053359043	-6.139169392	-16.55916667
OVOC10_OVP03847_WBGene00236819;631	DWMNTRAKKTAKME	840	1516	0.596575316	0.531936511	-4.40124887	69.20916667
OVOC10_OVP03847_WBGene00236819;637	AKKTAKMEKKL	37	1649	0.234879489	0.114389414	-5.989561251	45.98083333
OVOC10_OVP03847_WBGene00236819;643	MEKKLKVKLAGYQSI	781	583	-0.950017855	0.314704778	-5.268347025	-775.4341667
OVOC10_OVP03847_WBGene00236819;649	VKLAGYQSIGQHLIK	1036	1544	0.182541269	0.091251935	-6.053603679	24.36
OVOC10_OVP03847_WBGene00236819;655	QSIGQHLIKLIEEVR	88	1350	0.286782029	0.154891958	-5.862366596	24.09666667
OVOC10_OVP03847_WBGene00236819;661	LIKLIEEVRAELEAC	1012	1250	0.228379757	0.12050661	-5.971591502	23.7
OVOC10_OVP03847_WBGene00236819;667	EVRAELEACKREKA	168	1264	1.347045205	0.70994834	-3.645777048	446.9566667
OVOC10_OVP03847_WBGene00236819;67	HLAKLMPTQWRTIA	129	703	-0.276187181	0.11789737	-5.979454341	-31.4175
OVOC10_OVP03847_WBGene00236819;673	EACKREKATFELLE	2	996	0.675287114	0.308704325	-5.291759598	120.2383333
OVOC10_OVP03847_WBGene00236819;679	KATFELLEKNEEKA	472	806	1.784673319	0.5988818	-4.122712894	3099.793333
OVOC10_OVP03847_WBGene00236819;685	LEKNEEKAIRKRL	260	206	1.080938468	0.497280662	-4.545243144	380.8625
OVOC10_OVP03847_WBGene00236819;691	KAIRKRLSKLMEEVT	611	501	-0.310408903	0.153100255	-5.868399855	-40.435
OVOC10_OVP03847_WBGene00236819;697	LSKLMEEVTQQEKRE	401	1067	1.942969347	0.799125364	-3.256356663	899.635
OVOC10_OVP03847_WBGene00236819;7	FLKDEILKAAI	159	703	0.602751578	0.367391167	-5.063880212	72.91416667
OVOC10_OVP03847_WBGene00236819;703	EVTQQEKREKELQKR	574	1624	1.221296479	0.729404009	-3.562005002	628.9125
OVOC10_OVP03847_WBGene00236819;709	KREKELQKRYDEL	1058	1084	0.676386863	0.195289817	-5.720530251	585.4333333
OVOC10_OVP03847_WBGene00236819;715	QKRYDELMQDKWKIG	689	95	0.624724226	0.236531423	-5.568079208	348.9966667
OVOC10_OVP03847_WBGene00236819;721	LMQDKWKIGQALVRM	830	1416	0.186654537	0.100594554	-6.028615153	20.57833333
OVOC10_OVP03847_WBGene00236819;727	KIGQALVRMDATFTA	659	451	0.649527178	0.365588668	-5.0711637	178.1233333
OVOC10_OVP03847_WBGene00236819;73	PTQWRTIAPIVGRTA	281	347	-0.067759548	0.028429199	-6.178937865	-5.2925
OVOC10_OVP03847_WBGene00236819;733	VRMDATFTAQPVTYQ	371	593	1.35925754	0.356758217	-5.10491729	3540.4175
OVOC10_OVP03847_WBGene00236819;739	FTAQPVTYQ	34	334	1.020506713	0.223975286	-5.613879944	2998.365
OVOC10_OVP03847_WBGene00236819;79	IAPIVGRTAAQCLER	335	1305	0.379889445	0.098221914	-6.03516845	357.6633333
OVOC10_OVP03847_WBGene00236819;85	RTAAQCLERYEHL	792	546	-0.061589933	0.008103429	-6.196156213	1099.445833
OVOC10_OVP03847_WBGene00236819;91	LERYEHLLDEAQK	605	1121	-0.34576818	0.043201452	-6.15747136	-4189.91
OVOC10_OVP03847_WBGene00236819;97	LLDEAQKKAEQ	188	442	0.776415583	0.172328191	-5.802078374	553.5091667
OVOC100_OVP01280_WBGene00236909;1	MIRSWGPISQAFVAS	558	982	0.081130086	0.037806785	-6.166093013	11.95166667
OVOC100_OVP01280_WBGene00236909;103	SGMSVVDLLKED	418	516	0.600461768	0.230285906	-5.590442426	114.93
OVOC100_OVP01280_WBGene00236909;109	DLLKEDVTVVDPK	52	1220	0.48183632	0.086811487	-6.065098872	1505.596667
OVOC100_OVP01280_WBGene00236909;115	VTVVDPKTVKSLDAI	424	184	0.771370676	0.187771976	-5.747658828	-40.335
OVOC100_OVP01280_WBGene00236909;121	KTVKSLDAIVEESI	232	68	1.575768802	0.966733129	-2.488349379	305.9033333
OVOC100_OVP01280_WBGene00236909;127	DAIVEESISMVKLKE	999	485	0.328812393	0.136551933	-5.922038145	92.26833333
OVOC100_OVP01280_WBGene00236909;13	VASLFTWGVTALGAA	267	399	-0.22086989	0.036630384	-6.16783216	1998.6725
OVOC100_OVP01280_WBGene00236909;133	SISMVKLKESNDNIA	969	1683	3.434098461	1.402427447	-0.374300842	6034.563333
OVOC100_OVP01280_WBGene00236909;139	LKESNDNIARYGSA	99	1465	3.171691935	1.241109438	-1.182997075	11339.03667
OVOC100_OVP01280_WBGene00236909;145	NIARYGSAPAKT	831	877	0.265689823	0.135930884	-5.924135534	46.37833333
OVOC100_OVP01280_WBGene00236909;151	SAPAKTTGQIIRQR	982	1478	0.015150158	0.002841689	-6.197709577	459.6191667
OVOC100_OVP01280_WBGene00236909;157	TGQIIRQRTAKNSIR	253	349	-0.132243786	0.063369806	-6.119310313	-28.62333333
OVOC100_OVP01280_WBGene00236909;163	QRTAKNSIRQTETND	333	1039	1.702747558	0.900074466	-2.796436827	514.6041667
OVOC100_OVP01280_WBGene00236909;169	SIRQTETNDATAATS	989	1355	2.483643735	0.822775015	-3.151612987	7914.936667
OVOC100_OVP01280_WBGene00236909;175	TNDATAATSNTGGS	878	1154	3.184694488	1.477837867	0.009567396	4009.92
OVOC100_OVP01280_WBGene00236909;181	ATSNTGGSTSDATT	720	1564	3.973533056	1.494649093	0.092996291	6813.8
OVOC100_OVP01280_WBGene00236909;187	GSTSDATTTAVTATE	488	1490	0.54491862	0.086705035	-6.06535927	-3015.304167
OVOC100_OVP01280_WBGene00236909;19	WGVTALGAAVVFFIP	271	655	0.604180981	0.324157113	-5.231957485	67.4725
OVOC100_OVP01280_WBGene00236909;193	TTTAVTATENDSRAV	277	145	2.012036128	0.760002745	-3.425913321	1322.678333
OVOC100_OVP01280_WBGene00236909;199	ATENDSRAVNKEETL	772	1196	1.2719375	0.329707533	-5.21042527	1551.1175
OVOC100_OVP01280_WBGene00236909;205	RAVNKEETLASSIS	793	875	0.821870438	0.21048702	-5.66434744	421.3508333
OVOC100_OVP01280_WBGene00236909;211	ETLASSISWRRI	322	1064	0.105354598	0.045960198	-6.152768003	11.6875
OVOC100_OVP01280_WBGene00236909;217	ISWRRILLLI	196	1256	0.100379278	0.045244994	-6.153947019	7.2125
OVOC100_OVP01280_WBGene00236909;223	LLLIIAVTVHNVPEG	410	1022	0.38738569	0.236960413	-5.566519738	32.21083333
OVOC100_OVP01280_WBGene00236909;229	VTVHNVPEGIAVGVA	863	1601	1.129217454	0.276076884	-5.416514244	2782.671667
OVOC100_OVP01280_WBGene00236909;235	PEGIAVGVAFGSAG	699	233	0.622439897	0.409633445	-4.897941746	73.4425
OVOC100_OVP01280_WBGene00236909;241	GVAFGSAGKTPKATF	234	920	1.526207647	0.602544835	-4.107878498	649.1991667
OVOC100_OVP01280_WBGene00236909;247	AGKTPKATFESAFAL	1025	939	0.700382679	0.192102503	-5.732118722	355.625
OVOC100_OVP01280_WBGene00236909;25	GAAVVFFIPPS	822	540	-0.008004222	0.00350259	-6.197590606	-0.021666667
OVOC100_OVP01280_WBGene00236909;253	ATFESAFALALGIGL	818	74	0.261214795	0.17842225	-5.780969626	18.59916667
OVOC100_OVP01280_WBGene00236909;259	FALALGIGLQNFPEG	690	1514	0.255807296	0.128487716	-5.947323124	21.61333333
OVOC100_OVP01280_WBGene00236909;265	IGLQNFPEGLAVSLP	175	1635	1.50086476	0.666516525	-3.835171933	409.0616667
OVOC100_OVP01280_WBGene00236909;271	PEGLAVSLPLAAFGH	964	630	0.131434803	0.04917985	-6.146976511	17.715
OVOC100_OVP01280_WBGene00236909;277	SLPLAAFGHTKMRAF	661	1273	0.220530971	0.111620648	-5.997525136	32.08583333
OVOC100_OVP01280_WBGene00236909;283	FGHTKMRAFFYGQL	399	1333	0.059530304	0.029082046	-6.178165003	4.755833333
OVOC100_OVP01280_WBGene00236909;289	RAFFYGQLSGMVE	472	1166	0.553930966	0.203628784	-5.69006475	288.9241667
OVOC100_OVP01280_WBGene00236909;295	QLSGMVEPMGALAG	1078	1502	0.272408884	0.057636032	-6.130998657	1103.430833
OVOC100_OVP01280_WBGene00236909;301	EPMGALAGVTAVVLM	26	1474	-0.096494642	0.051300014	-6.143059972	-22.8
OVOC100_OVP01280_WBGene00236909;307	AGVTAVVLMEPIL	63	1229	-0.150657797	0.089920207	-6.057126892	-14.12
OVOC100_OVP01280_WBGene00236909;31	FIPPSSKKLLDI	447	1257	-0.421551222	0.185261367	-5.756513924	-129.045
OVOC100_OVP01280_WBGene00236909;313	VLMEPILPYALSFA	661	1427	-0.393177078	0.266956572	-5.451827026	-45.1875
OVOC100_OVP01280_WBGene00236909;319	LPYALSFAAGAMI	424	658	0.10892772	0.05493304	-6.13616067	12.90583333
OVOC100_OVP01280_WBGene00236909;325	FAAGAMIYVVLDD	55	1171	0.135909519	0.055702956	-6.134703578	11.0825
OVOC100_OVP01280_WBGene00236909;331	IYVVLDDIIPEA	722	770	1.049930176	0.344688612	-5.151840698	430.6416667
OVOC100_OVP01280_WBGene00236909;337	DIIPEAQRNGNGR	758	1306	3.026698738	1.155081873	-1.605244367	4091.205833
OVOC100_OVP01280_WBGene00236909;343	QRNGNGRLASLSS	730	500	1.834976845	0.729960036	-3.559481626	1982.1525
OVOC100_OVP01280_WBGene00236909;349	RLASLSSVVGFL	1035	217	0.037740196	0.017958702	-6.189836602	2.054166667
OVOC100_OVP01280_WBGene00236909;355	SVVGFLVMMALDVG	232	38	0.050974171	0.022845602	-6.185256267	5.769166667
OVOC100_OVP01280_WBGene00236909;361	VMMALDVGTS	270	532	0.458938692	0.277356956	-5.411400681	46.54833333
OVOC100_OVP01280_WBGene00236909;37	KKLLDISLGFAAG	547	1083	-0.204583927	0.095213585	-6.04323264	-39.2375
OVOC100_OVP01280_WBGene00236909;43	SLGFAAGIMTAA	806	790	0.759003474	0.218643203	-5.633421509	926.3925
OVOC100_OVP01280_WBGene00236909;49	GIMTAASFWSLLA	278	1020	0.126168553	0.056825229	-6.132518043	13.1025
OVOC100_OVP01280_WBGene00236909;55	SFWSLLAPALELAEV	493	1081	-1.416555325	0.326591504	-5.222653442	-4012.394167
OVOC100_OVP01280_WBGene00236909;61	APALELAEVEMGRFA	718	124	-0.801379665	0.269060428	-5.443572938	-296.3941667
OVOC100_OVP01280_WBGene00236909;67	AEVEMGRFAFLPVA	77	1187	0.733882038	0.200990845	-5.699760633	647.2225
OVOC100_OVP01280_WBGene00236909;7	PISQAFVASLFTWG	284	640	0.292286388	0.150891123	-5.875850995	32.10166667
OVOC100_OVP01280_WBGene00236909;73	RFAFLPVAVGFAA	277	229	0.794978455	0.247129178	-5.527274115	578.9333333
OVOC100_OVP01280_WBGene00236909;79	VAVGFAAGSAFVYA	52	148	0.44399063	0.29666298	-5.337645774	42.7825
OVOC100_OVP01280_WBGene00236909;85	AGSAFVYAADRVM	736	1208	-0.455148418	0.201219712	-5.69894077	-373.7241667
OVOC100_OVP01280_WBGene00236909;91	YAADRVMPSCMF	755	1619	0.587873708	0.203050484	-5.692305953	293.0275
OVOC100_OVP01280_WBGene00236909;97	MPSCMFSGMS	203	731	0.647354081	0.24712421	-5.527301648	237.5441667
OVOC1000_OVP05774_WBGene00237809;1	LPSIKLMLLRLAG	182	656	-0.572810161	0.423527654	-4.841543797	-107.755
OVOC1000_OVP05774_WBGene00237809;103	FGCWKALLLVCPLTA	432	868	0.390695114	0.263388524	-5.46501536	41.60333333
OVOC1000_OVP05774_WBGene00237809;109	LLLVCPLTAVGASC	988	636	0.114656693	0.033635426	-6.172194038	-4.773333333
OVOC1000_OVP05774_WBGene00237809;115	LTAVGASCCYLLSL	274	1634	-0.015949824	0.006668148	-6.19669902	-0.876666667
OVOC1000_OVP05774_WBGene00237809;121	SCCYLLSLWFAKP	995	155	0.408194922	0.266742209	-5.452664936	37.18833333
OVOC1000_OVP05774_WBGene00237809;127	SLWFAKPVVEFF	582	554	-0.026202574	0.011621094	-6.194376795	-0.93
OVOC1000_OVP05774_WBGene00237809;13	GFAVIFTTSTLMLI	6	94	0.014524546	0.006032649	-6.196921979	0.025833333
OVOC1000_OVP05774_WBGene00237809;133	PVVEFFFSDH	745	1237	-0.033966174	0.007839079	-6.196257471	-14.97583333
OVOC1000_OVP05774_WBGene00237809;139	FSDHLQRLKYEVA	636	1238	0.697606546	0.243978952	-5.539551355	609.4683333
OVOC1000_OVP05774_WBGene00237809;145	RLKYEVAENQYR	601	113	0.038634774	0.009335259	-6.195592942	-170.9808333
OVOC1000_OVP05774_WBGene00237809;151	AENQYRLFTFLLCA	806	122	0.111540308	0.045516171	-6.153516063	7.681666667
OVOC1000_OVP05774_WBGene00237809;157	LFTFLLCARLFPL	652	1498	-0.024196996	0.010658266	-6.194908498	-1.039166667
OVOC1000_OVP05774_WBGene00237809;163	CARLFPLTPHWLLN	983	755	0.415028702	0.167319448	-5.819739389	61.09916667
OVOC1000_OVP05774_WBGene00237809;169	LTPHWLLNVCLPLIN	847	39	0.206378293	0.117411171	-5.980797166	14.0175
OVOC1000_OVP05774_WBGene00237809;175	LNVCLPLINIPLGSF	156	240	0.161131915	0.078905029	-6.084475416	13.5525
OVOC1000_OVP05774_WBGene00237809;181	LINIPLGSFALSILI	585	1363	-0.016208003	0.007653291	-6.196335784	1.984166667
OVOC1000_OVP05774_WBGene00237809;187	GSFALSILIGLIPYN	996	266	0.079950403	0.042990077	-6.157831974	3.558333333
OVOC1000_OVP05774_WBGene00237809;19	TTSTLMLIFMWSLRP	578	1678	0.040833825	0.020556945	-6.187521213	3.374166667
OVOC1000_OVP05774_WBGene00237809;193	ILIGLIPYNLLCVQA	677	309	0.082213797	0.046679969	-6.15152202	5.870833333
OVOC1000_OVP05774_WBGene00237809;199	PYNLLCVQAGSIL	826	542	0.439214735	0.197136739	-5.714039017	54.40583333
OVOC1000_OVP05774_WBGene00237809;205	VQAGSILSDLKDI	1038	1350	0.294204351	0.053376164	-6.139133617	27.5025
OVOC1000_OVP05774_WBGene00237809;211	LSDLKDISEVFNL	669	367	0.681322673	0.116475125	-5.983525577	4511.949167
OVOC1000_OVP05774_WBGene00237809;217	ISEVFNLTTTVQ	813	633	0.355089627	0.102341989	-6.023795012	226.5341667
OVOC1000_OVP05774_WBGene00237809;223	LTTTVQLAVLAVI	217	1153	-0.003767041	0.001606828	-6.197864768	-0.250833333
OVOC1000_OVP05774_WBGene00237809;229	LAVLAVIVFLFGKFT	262	1066	0.183694383	0.105397019	-6.01553631	14.085
OVOC1000_OVP05774_WBGene00237809;235	IVFLFGKFTKTFCAT	611	1767	0.259785034	0.161786295	-5.838841185	28.485
OVOC1000_OVP05774_WBGene00237809;241	KFTKTFCATSRNVVG	788	1600	0.36794268	0.273953071	-5.424743768	46.26333333
OVOC1000_OVP05774_WBGene00237809;247	CATSRNVVGHIFL	774	1722	0.106552689	0.055208514	-6.135654037	8.71
OVOC1000_OVP05774_WBGene00237809;25	LIFMWSLRPELSPSS	66	250	0.012209863	0.005009107	-6.19723205	3.93
OVOC1000_OVP05774_WBGene00237809;253	VVGHIFLVR	877	1327	-0.138957106	0.056400914	-6.133359549	-31.66333333
OVOC1000_OVP05774_WBGene00237809;31	LRPELSPSSTHSK	36	1070	0.802020367	0.364328483	-5.076104904	218.4808333
OVOC1000_OVP05774_WBGene00237809;37	PSSTHSKPSVYF	598	1560	1.229187177	0.658718194	-3.867473954	229.0533333
OVOC1000_OVP05774_WBGene00237809;43	KPSVYFPRTVAD	848	274	2.086076659	0.525267026	-4.428787265	4157.78
OVOC1000_OVP05774_WBGene00237809;49	PRTVADLNVYVNYF	944	1050	-0.091589731	0.042542792	-6.158547594	-5.815
OVOC1000_OVP05774_WBGene00237809;55	LNVYVNYFSKYKEKH	129	717	-0.123506549	0.064019243	-6.11798996	-12.88083333
OVOC1000_OVP05774_WBGene00237809;61	YFSKYKEKHFVYLLL	797	1623	-0.75729281	0.180331591	-5.774014712	-870.2083333
OVOC1000_OVP05774_WBGene00237809;67	EKHFVYLLLLF	229	405	0.05010148	0.024682344	-6.183325478	2.5175
OVOC1000_OVP05774_WBGene00237809;7	MLLRLAGFAVIFT	463	107	0.095613893	0.047827849	-6.149419303	6.423333333
OVOC1000_OVP05774_WBGene00237809;73	LLLLFSLVYLYKQ	568	1536	0.032510229	0.014397931	-6.192572465	-0.105
OVOC1000_OVP05774_WBGene00237809;79	LVYLYKQSFAIPGSF	267	583	0.280179258	0.17275168	-5.800615409	25.39083333
OVOC1000_OVP05774_WBGene00237809;85	QSFAIPGSFFMNILA	133	49	-0.210569512	0.116360288	-5.983837891	-17.97916667
OVOC1000_OVP05774_WBGene00237809;91	GSFFMNILAGALFGC	871	1093	0.506744373	0.27007079	-5.439910384	60.19083333
OVOC1000_OVP05774_WBGene00237809;97	ILAGALFGCWKALL	10	608	0.417689101	0.186360743	-5.752521335	80.34916667
OVOC10000_OVP11694_WBGene00246809;1	MFEETRNGDAELN	392	1644	1.801996352	0.828100542	-3.127456995	2366.9125
OVOC10000_OVP11694_WBGene00246809;103	GGWGARRYVAI	961	217	0.713997041	0.319850272	-5.248979823	117.2808333
OVOC10000_OVP11694_WBGene00246809;109	RYVAIFATPPSDR	344	1746	0.749685113	0.447368273	-4.746753816	99.02083333
OVOC10000_OVP11694_WBGene00246809;115	ATPPSDRKRPSNDN	307	451	1.9597284	1.021514474	-2.23364261	1195.4025
OVOC10000_OVP11694_WBGene00246809;121	RKRPSNDNMGDLVGE	742	1566	2.236126088	1.076559098	-1.981954423	1773.693333
OVOC10000_OVP11694_WBGene00246809;127	DNMGDLVGEKRSGLD	179	123	1.953178429	0.713365622	-3.631533211	1861.655
OVOC10000_OVP11694_WBGene00246809;13	NVETSNQSADLQCVR	532	1524	2.355794279	0.562830706	-4.273635875	7499.746667
OVOC10000_OVP11694_WBGene00246809;133	VGEKRSGLDGSLNES	237	1429	1.237762614	0.264434409	-5.461228093	-396.1
OVOC10000_OVP11694_WBGene00246809;139	GLDGSLNESLRVPVD	807	1695	1.35448568	0.310644189	-5.284068958	1731.37
OVOC10000_OVP11694_WBGene00246809;145	NESLRVPVDLIVLNL	358	1442	0.751432079	0.21528208	-5.646555987	279.8825
OVOC10000_OVP11694_WBGene00246809;151	PVDLIVLNLPFKTEE	1032	1014	-0.379309128	0.068131235	-6.108932296	445.6483333
OVOC10000_OVP11694_WBGene00246809;157	LNLPFKTEEEALK	200	1726	0.86754183	0.30425318	-5.308476708	425.3883333
OVOC10000_OVP11694_WBGene00246809;163	TEEEALKKFFE	845	1437	1.513251282	0.6741167	-3.80156029	395.2025
OVOC10000_OVP11694_WBGene00246809;169	KKFFEQYGEVQY	771	209	2.454060543	0.951783149	-2.55932757	4733.723333
OVOC10000_OVP11694_WBGene00246809;175	YGEVQYVEVKRDFKT	174	1134	1.252630484	0.35329224	-5.118442821	4878.635833
OVOC10000_OVP11694_WBGene00246809;181	VEVKRDFKTNLPKGY	656	956	-0.045841214	0.015525663	-6.191752514	-29.09416667
OVOC10000_OVP11694_WBGene00246809;187	FKTNLPKGYGFVKF	381	293	0.193020589	0.113210266	-5.992922366	20.3725
OVOC10000_OVP11694_WBGene00246809;19	QSADLQCVRKDSNSI	52	1362	1.282513486	0.30958502	-5.288300188	2594.14
OVOC10000_OVP11694_WBGene00246809;193	KGYGFVKFSNIESQD	617	393	0.273663866	0.042769242	-6.158196158	-1555.690833
OVOC10000_OVP11694_WBGene00246809;199	KFSNIESQDKVLRD	608	972	1.113289358	0.349793611	-5.132096711	4884.7825
OVOC10000_OVP11694_WBGene00246809;205	SQDKVLRDKEVFIEG	658	1188	0.926444562	0.22310396	-5.6172045	719.655
OVOC10000_OVP11694_WBGene00246809;211	RDKEVFIEGRVAQVK	82	56	0.431886114	0.084900883	-6.069856769	631.7466667
OVOC10000_OVP11694_WBGene00246809;217	IEGRVAQVKLPNHF	207	595	0.565929234	0.376694062	-5.027885987	100.1658333
OVOC10000_OVP11694_WBGene00246809;223	QVKLPNHFTNRIVQ	855	169	0.204378002	0.071048514	-6.102401518	75.25416667
OVOC10000_OVP11694_WBGene00246809;229	HFTNRIVQQQQ	389	1401	0.714027492	0.354706818	-5.113151257	157.7625
OVOC10000_OVP11694_WBGene00246809;235	VQQQQQQQQ	262	808	3.543514727	1.302670274	-0.877728872	9447.5025
OVOC10000_OVP11694_WBGene00246809;241	QQQQQSFFETI	851	367	1.985939623	0.645441501	-3.924395008	2885.456667
OVOC10000_OVP11694_WBGene00246809;247	FFETIPAQETISTKL	242	304	0.561105302	0.13410604	-5.929823615	-216.1866667
OVOC10000_OVP11694_WBGene00246809;25	CVRKDSNSIDFDGYI	653	1239	-0.08449977	0.01087681	-6.194786952	-1154.841667
OVOC10000_OVP11694_WBGene00246809;253	AQETISTKLYVGRVW	1056	1036	0.32598476	0.117982453	-5.979197533	71.03833333
OVOC10000_OVP11694_WBGene00246809;259	TKLYVGRVWNTLTEK	478	320	0.068579515	0.027807538	-6.179676708	15.24666667
OVOC10000_OVP11694_WBGene00246809;265	RVWNTLTEKDIFDAL	615	1541	1.099346296	0.251609652	-5.510054881	2247.413333
OVOC10000_OVP11694_WBGene00246809;271	TEKDIFDALDEEAK	817	1369	1.093823189	0.209312244	-5.668619099	3971.279167
OVOC10000_OVP11694_WBGene00246809;277	DALDEEAKKFSPRA	937	311	1.222065967	0.579401547	-4.202912483	225.8425
OVOC10000_OVP11694_WBGene00246809;283	AKKFSPRAKVERVFI	796	670	-0.10813171	0.056028032	-6.134055068	-10.81833333
OVOC10000_OVP11694_WBGene00246809;289	RAKVERVFIPKPHRG	324	10	-0.07978864	0.032444841	-6.173848692	2.991666667
OVOC10000_OVP11694_WBGene00246809;295	VFIPKPHRGFAFVTV	854	1460	0.363730961	0.217532526	-5.637844907	33.37333333
OVOC10000_OVP11694_WBGene00246809;301	HRGFAFVTVNDPN	846	1168	0.316599273	0.226449184	-5.60458052	25.47083333
OVOC10000_OVP11694_WBGene00246809;307	VTVNDPNVTKRFCQI	387	843	1.757056577	0.897943707	-2.805568268	1200.191667
OVOC10000_OVP11694_WBGene00246809;31	NSIDFDGYISVCSN	524	204	0.061799456	0.006225166	-6.196853472	-6506.0025
OVOC10000_OVP11694_WBGene00246809;313	NVTKRFCQIRDFVI	560	1670	0.059065837	0.023306883	-6.184774908	17.85416667
OVOC10000_OVP11694_WBGene00246809;319	CQIRDFVIKGK	1064	1322	0.209964557	0.088719216	-6.060208661	24.6025
OVOC10000_OVP11694_WBGene00246809;325	VIKGKSVCVSIPTPK	298	1400	0.233507711	0.143502649	-5.89999571	30.19166667
OVOC10000_OVP11694_WBGene00246809;331	VCVSIPTPKNNAKQM	332	568	0.801604088	0.384465024	-4.997540072	365.5158333
OVOC10000_OVP11694_WBGene00246809;337	TPKNNAKQMQQQQPM	301	625	1.149051648	0.559743609	-4.286546486	422.9033333
OVOC10000_OVP11694_WBGene00246809;343	KQMQQQQPMQSQDAY	244	1550	3.582596291	1.724025267	1.226865176	5783.82
OVOC10000_OVP11694_WBGene00246809;349	QPMQSQDAYAAPQYP	902	1056	1.395560169	0.436865071	-4.788900701	1039.068333
OVOC10000_OVP11694_WBGene00246809;355	DAYAAPQYPMHQLPQ	370	516	1.230712748	0.454332791	-4.71884687	335.9025
OVOC10000_OVP11694_WBGene00246809;361	QYPMHQLPQGSMHSY	380	1354	-0.684659035	0.154721792	-5.862850734	-2799.695
OVOC10000_OVP11694_WBGene00246809;367	LPQGSMHSYSPPVN	959	1167	0.517084142	0.243320901	-5.541944154	93.94833333
OVOC10000_OVP11694_WBGene00246809;37	GYISVCSNEDGNN	434	1600	4.654998548	1.591225831	0.568449535	21589.32333
OVOC10000_OVP11694_WBGene00246809;373	HSYSPPVNYPGQYPP	421	709	-0.66490781	0.136938277	-5.92078513	-756.935
OVOC10000_OVP11694_WBGene00246809;379	VNYPGQYPPNQNWVN	92	1624	-0.2843485	0.060665594	-6.124840493	-2472.528333
OVOC10000_OVP11694_WBGene00246809;385	YPPNQNWVNSPRASY	635	1671	1.214096206	0.511402772	-4.485397222	829.56
OVOC10000_OVP11694_WBGene00246809;391	WVNSPRASYRSGAPM	471	1281	0.690938271	0.428487194	-4.821785914	112.5916667
OVOC10000_OVP11694_WBGene00246809;397	ASYRSGAPMPYGHDN	1047	1289	-0.320554781	0.079209566	-6.083715515	-1071.484167
OVOC10000_OVP11694_WBGene00246809;403	APMPYGHDNQQWK	28	1010	0.65214931	0.204655389	-5.686050029	2690.708333
OVOC10000_OVP11694_WBGene00246809;43	SNEDGNNMLEIPVD	942	892	4.652525867	1.212837104	-1.321964315	21955.74083
OVOC10000_OVP11694_WBGene00246809;49	NMLEIPVDDDGN	256	1350	1.140109196	0.505074091	-4.512367025	354.4408333
OVOC10000_OVP11694_WBGene00246809;55	VDDDGNLSIATLAH	205	41	0.812545168	0.57882867	-4.205243951	133.0016667
OVOC10000_OVP11694_WBGene00246809;61	LSIATLAHSFPEAIG	662	250	0.317363103	0.175113559	-5.79261731	46.00666667
OVOC10000_OVP11694_WBGene00246809;67	AHSFPEAIGLKFKN	322	1610	0.732978074	0.224863164	-5.610488252	445.805
OVOC10000_OVP11694_WBGene00246809;7	NGDAELNVETSNQSA	934	1484	0.561627143	0.105133232	-6.016279168	2386.028333
OVOC10000_OVP11694_WBGene00246809;73	AIGLKFKNQSSG	952	1536	0.718121078	0.399583637	-4.938180385	188.2541667
OVOC10000_OVP11694_WBGene00246809;79	KNQSSGIYRTLAVD	754	580	0.719393164	0.150968507	-5.87562327	575.9133333
OVOC10000_OVP11694_WBGene00246809;85	IYRTLAVDEQKRC	942	454	0.485909332	0.253380287	-5.503052886	61.9025
OVOC10000_OVP11694_WBGene00246809;91	VDEQKRCIYPPKG	317	511	0.793215472	0.607867931	-4.085076491	139.24
OVOC10000_OVP11694_WBGene00246809;97	CIYPPKGGWGARR	922	910	-0.073220605	0.04141814	-6.160419327	-22.73083333
OVOC10001_OVP10103_WBGene00246810;1	MESRRSRNRLNSINN	235	141	0.409898623	0.125918942	-5.955193691	140.4358333
OVOC10001_OVP10103_WBGene00246810;103	SMKSSGYTVQDGTLI	887	1163	2.742042817	1.160701541	-1.575964874	1585.369167
OVOC10001_OVP10103_WBGene00246810;109	YTVQDGTLIGTAMVT	872	1362	1.550897419	0.66311366	-3.84908323	306.9016667
OVOC10001_OVP10103_WBGene00246810;115	TLIGTAMVTCFGAWF	552	1578	0.184923159	0.099470515	-6.03176287	13.43666667
OVOC10001_OVP10103_WBGene00246810;121	MVTCFGAWFFMSLAI	406	338	0.160108108	0.070853606	-6.102838591	16.14
OVOC10001_OVP10103_WBGene00246810;127	AWFFMSLAIYTLCLM	603	1269	-0.002183052	0.000944147	-6.197915669	0.753333333
OVOC10001_OVP10103_WBGene00246810;13	INNDSSATEDMLHAK	345	1427	0.584293487	0.102517725	-6.023330594	1823.656667
OVOC10001_OVP10103_WBGene00246810;133	LAIYTLCLMFSVD	554	600	0.18403552	0.097546403	-6.037132949	11.52
OVOC10001_OVP10103_WBGene00246810;139	CLMFSVDISF	676	120	-0.098560113	0.039811191	-6.163001413	-14.3225
OVOC10001_OVP10103_WBGene00246810;145	DISFVQFCSLYGYSL	172	276	0.101099994	0.051220646	-6.14319537	7.696666667
OVOC10001_OVP10103_WBGene00246810;151	FCSLYGYSLCSHCVV	768	362	0.540407578	0.297870316	-5.332765013	50.01916667
OVOC10001_OVP10103_WBGene00246810;157	YSLCSHCVVLLLTMI	502	1106	0.142896415	0.065811173	-6.11401793	11.41083333
OVOC10001_OVP10103_WBGene00246810;163	CVVLLLTMIFHPLH	398	600	0.129344706	0.063866352	-6.118319845	6.4775
OVOC10001_OVP10103_WBGene00246810;169	TMIFHPLHSHLFFYA	433	133	0.303948959	0.1678068	-5.818033044	19.74416667
OVOC10001_OVP10103_WBGene00246810;175	LHSHLFFYATMII	589	1633	0.058097156	0.03068235	-6.176145999	3.808333333
OVOC10001_OVP10103_WBGene00246810;181	FYATMIIFCVPSVLR	793	981	0.228945162	0.119655068	-5.974052311	22.35
OVOC10001_OVP10103_WBGene00246810;187	IFCVPSVLRVSLYLC	616	1042	0.216682424	0.127379726	-5.950818361	15.23666667
OVOC10001_OVP10103_WBGene00246810;19	ATEDMLHAKLSQMVW	920	728	2.084272249	0.486298538	-4.589254886	3041.455833
OVOC10001_OVP10103_WBGene00246810;193	VLRVSLYLCSRTHDY	490	26	0.201534298	0.092433118	-6.050508644	18.26833333
OVOC10001_OVP10103_WBGene00246810;199	YLCSRTHDYSHKLAI	42	228	-0.114642527	0.05026765	-6.144944893	-19.72416667
OVOC10001_OVP10103_WBGene00246810;205	HDYSHKLAITVTTYI	380	1394	-0.178623915	0.101870349	-6.025177081	-19.225
OVOC10001_OVP10103_WBGene00246810;211	LAITVTTYILHL	500	856	-0.059896574	0.028482164	-6.178877154	-3.084166667
OVOC10001_OVP10103_WBGene00246810;217	TYILHLSYLCYLHYG	271	399	-0.131860919	0.061556522	-6.123024959	-9.238333333
OVOC10001_OVP10103_WBGene00246810;223	SYLCYLHYGFHVVVE	920	238	0.232162235	0.116418195	-5.98368848	15.6975
OVOC10001_OVP10103_WBGene00246810;229	HYGFHVVVEEID	17	1187	0.738554595	0.449958644	-4.73656912	93.92833333
OVOC10001_OVP10103_WBGene00246810;235	VVEEIDEIIGDMHQ	139	693	1.187446424	0.235667268	-5.571252041	479.8441667
OVOC10001_OVP10103_WBGene00246810;241	EIIGDMHQSPIISMP	317	1139	-0.324686854	0.10537184	-6.015633212	-88.47333333
OVOC10001_OVP10103_WBGene00246810;247	HQSPIISMPLSAT	651	981	-0.230642296	0.065625619	-6.114418506	-118.9283333
OVOC10001_OVP10103_WBGene00246810;25	HAKLSQMVWEASSRQ	774	1448	0.31378373	0.179816249	-5.77590927	60.09416667
OVOC10001_OVP10103_WBGene00246810;31	MVWEASSRQMKDTLN	645	903	0.508163943	0.133661665	-5.931151234	213.3125
OVOC10001_OVP10103_WBGene00246810;37	SRQMKDTLNSYGRID	441	1397	0.039670261	0.00703802	-6.196562967	-414.4691667
OVOC10001_OVP10103_WBGene00246810;43	TLNSYGRIDIFRPYF	535	467	0.11073038	0.051518812	-6.142645848	16.41
OVOC10001_OVP10103_WBGene00246810;49	RIDIFRPYFDVEPR	47	761	-0.196449832	0.050650654	-6.144222413	-84.80583333
OVOC10001_OVP10103_WBGene00246810;55	PYFDVEPRQIRNRLI	667	11	-0.673570332	0.238312676	-5.561591869	-134.6583333
OVOC10001_OVP10103_WBGene00246810;61	PRQIRNRLIQSFIPR	375	1641	0.397187557	0.233432925	-5.57925324	36.32916667
OVOC10001_OVP10103_WBGene00246810;67	RLIQSFIPRKPSQMN	680	18	0.258333554	0.1307861	-5.940187995	31.09583333
OVOC10001_OVP10103_WBGene00246810;7	RNRLNSINNDSSA	986	90	0.487928026	0.082994563	-6.07461768	1257.115
OVOC10001_OVP10103_WBGene00246810;73	IPRKPSQMNVSND	911	1705	1.966478866	0.748925243	-3.475707514	1579.486667
OVOC10001_OVP10103_WBGene00246810;79	QMNVSNDMYGPTMI	607	1219	1.192181096	0.338349508	-5.176559597	1997.953333
OVOC10001_OVP10103_WBGene00246810;85	DMYGPTMIILTL	443	205	0.212501082	0.10994576	-6.002419996	12.255
OVOC10001_OVP10103_WBGene00246810;91	MIILTLVALLL	1064	734	0.08615298	0.032937515	-6.173187285	13.35333333
OVOC10001_OVP10103_WBGene00246810;97	VALLLYSMKSSGYT	176	1558	-0.035239756	0.013486044	-6.193196354	-12.16
OVOC10002_OVP04557_WBGene00246811;1	MNFKIGILGGTGLED	423	145	1.566585591	0.345449456	-5.148919486	2201.268333
OVOC10002_OVP04557_WBGene00246811;103	LDSVIDRTFKREVTF	873	1613	-0.122772894	0.041714686	-6.159910253	-126.8125
OVOC10002_OVP04557_WBGene00246811;109	RTFKREVTFHDGKDG	725	1563	0.799061986	0.16158359	-5.839478343	1498.85
OVOC10002_OVP04557_WBGene00246811;115	VTFHDGKDGHPKGVC	114	542	3.335694695	0.896105716	-2.813985905	11694.05167
OVOC10002_OVP04557_WBGene00246811;121	KDGHPKGVCHIPMH	893	1635	1.576429097	0.412417626	-4.88690754	1938.84
OVOC10002_OVP04557_WBGene00246811;127	GVCHIPMHPAYNE	271	1519	-0.353523406	0.077461395	-6.088032417	-374.2858333
OVOC10002_OVP04557_WBGene00246811;13	LEDPKIFTNAQELRV	245	293	1.51912569	0.371851383	-5.046832689	5112.7025
OVOC10002_OVP04557_WBGene00246811;133	MHPAYNEKLRQVLIT	567	39	-0.885606571	0.493397674	-4.560381305	-231.0266667
OVOC10002_OVP04557_WBGene00246811;139	EKLRQVLITSAEEL	955	1141	1.159192525	0.227070736	-5.602214517	1347.08
OVOC10002_OVP04557_WBGene00246811;145	LITSAEELKYKF	322	814	0.785936366	0.341265615	-5.165117574	244.62
OVOC10002_OVP04557_WBGene00246811;151	ELKYKFFKTGTA	619	1013	0.415570933	0.148656578	-5.883204694	196.2866667
OVOC10002_OVP04557_WBGene00246811;157	FKTGTAICIEGPRYS	607	1129	1.219663612	0.507035622	-4.50389137	327.815
OVOC10002_OVP04557_WBGene00246811;163	ICIEGPRYSSRAESE	764	1538	0.608622696	0.144955297	-5.895314469	1171.465
OVOC10002_OVP04557_WBGene00246811;169	RYSSRAESELYRS	823	603	0.175880802	0.086264026	-6.066444452	31.05666667
OVOC10002_OVP04557_WBGene00246811;175	ESELYRSWNVDI	110	1084	0.303371703	0.076573682	-6.090084198	209.8558333
OVOC10002_OVP04557_WBGene00246811;181	SWNVDIVNMTVC	463	1611	0.824424858	0.336325588	-5.184550423	460.9225
OVOC10002_OVP04557_WBGene00246811;187	VNMTVCPEVYLAKEL	712	6	0.901860909	0.250703736	-5.513586528	748.7616667
OVOC10002_OVP04557_WBGene00246811;19	FTNAQELRVNTPFGL	643	179	0.967863737	0.235133986	-5.57321018	1978.845833
OVOC10002_OVP04557_WBGene00246811;193	PEVYLAKELGIPFAT	926	860	0.144109501	0.024545071	-6.183492366	-129.2091667
OVOC10002_OVP04557_WBGene00246811;199	KELGIPFATTAIVTD	875	33	0.979532264	0.369218138	-5.056731037	223.2275
OVOC10002_OVP04557_WBGene00246811;205	FATTAIVTDYDCWR	282	1394	0.221330581	0.124284111	-5.960230708	18.90083333
OVOC10002_OVP04557_WBGene00246811;211	VTDYDCWREGEKVS	70	1380	-0.625838718	0.219916786	-5.628966324	-4496.854167
OVOC10002_OVP04557_WBGene00246811;217	WREGEKVSVDLVA	687	561	0.338283574	0.064406306	-6.117125298	2769.129167
OVOC10002_OVP04557_WBGene00246811;223	VSVDLVAQRMRES	414	428	0.999171202	0.355285667	-5.110811536	635.6941667
OVOC10002_OVP04557_WBGene00246811;229	AQRMRESSDRAKTL	852	1164	0.467916959	0.111657888	-5.997431357	517.5625
OVOC10002_OVP04557_WBGene00246811;235	SSDRAKTLFVTAIK	743	1147	0.302912777	0.154030828	-5.86519071	32.87333333
OVOC10002_OVP04557_WBGene00246811;241	TLFVTAIKKIGAMDW	1049	1071	0.967590816	0.4083032	-4.903097418	341.6241667
OVOC10002_OVP04557_WBGene00246811;247	IKKIGAMDWGNEIME	266	170	1.379509783	0.262996128	-5.466480943	1127.5925
OVOC10002_OVP04557_WBGene00246811;25	LRVNTPFGLPSDALI	720	1014	1.461736958	0.324171005	-5.231899112	2420.040833
OVOC10002_OVP04557_WBGene00246811;253	MDWGNEIMEAKKTA	811	407	2.41605705	1.033013254	-2.18220211	2692.915
OVOC10002_OVP04557_WBGene00246811;259	IMEAKKTARAGI	684	662	0.31263628	0.144705375	-5.896080918	51.6825
OVOC10002_OVP04557_WBGene00246811;265	TARAGIMIDEHV	746	1224	0.296216378	0.155034848	-5.861785433	14.03833333
OVOC10002_OVP04557_WBGene00246811;271	MIDEHVVFDHLK	28	1470	0.035726751	0.00915123	-6.195684125	-13.15583333
OVOC10002_OVP04557_WBGene00246811;31	FGLPSDALIEGKVGD	557	33	1.949587747	0.602680245	-4.107290304	2140.585833
OVOC10002_OVP04557_WBGene00246811;37	ALIEGKVGDNTCIL	570	1516	1.106246474	0.494697629	-4.555282083	357.3758333
OVOC10002_OVP04557_WBGene00246811;43	VGDNTCILLARHGRK	379	993	0.223091044	0.131567734	-5.937841128	17.10833333
OVOC10002_OVP04557_WBGene00246811;49	ILLARHGRKHEISP	143	667	0.110352409	0.068006164	-6.10922661	13.9725
OVOC10002_OVP04557_WBGene00246811;55	GRKHEISPTNVNYRA	47	535	0.336884339	0.168021834	-5.81719398	46.90083333
OVOC10002_OVP04557_WBGene00246811;61	SPTNVNYRANLWAL	642	606	0.870487263	0.206312824	-5.680150343	861.7166667
OVOC10002_OVP04557_WBGene00246811;67	YRANLWALMQQGA	411	1593	0.244991614	0.108317656	-6.007089602	65.21083333
OVOC10002_OVP04557_WBGene00246811;7	ILGGTGLEDPKIFTN	306	1120	0.252414954	0.032265783	-6.17409222	-99.7475
OVOC10002_OVP04557_WBGene00246811;73	ALMQQGAKVIL	43	1545	0.200822139	0.086667829	-6.065467426	30.54083333
OVOC10002_OVP04557_WBGene00246811;79	AKVILSTAAC	74	370	0.172684073	0.088621788	-6.060443459	14.7775
OVOC10002_OVP04557_WBGene00246811;85	TAACGSLKEEL	650	1304	0.851003526	0.202127218	-5.695618181	498.7533333
OVOC10002_OVP04557_WBGene00246811;91	LKEELTPCSFVFLDS	35	403	0.168738459	0.086923753	-6.064813064	12.24166667
OVOC10002_OVP04557_WBGene00246811;97	PCSFVFLDSVIDRTF	945	897	0.524960438	0.230999583	-5.587873686	97.60416667
OVOC10003_OVP01093_WBGene00246812;1	MSSDAATIAQEMTED	93	925	1.714485464	0.474361997	-4.638012869	30.59
OVOC10003_OVP01093_WBGene00246812;103	AELKCSEVRWFHRKR	123	981	-0.080223251	0.037212544	-6.166975574	-15.95416667
OVOC10003_OVP01093_WBGene00246812;109	EVRWFHRKRTETKWT	968	1720	0.161460751	0.087915597	-6.062152525	24.72333333
OVOC10003_OVP01093_WBGene00246812;115	RKRTETKWTPFKGMD	154	302	1.13210388	0.444635581	-4.75798599	542.9041667
OVOC10003_OVP01093_WBGene00246812;121	KWTPFKGMDSLLLEV	569	693	2.467085291	0.782579887	-3.32861719	1262.628333
OVOC10003_OVP01093_WBGene00246812;127	GMDSLLLEVYWRQRM	895	1589	0.029844418	0.010610474	-6.194928083	1.138333333
OVOC10003_OVP01093_WBGene00246812;13	TEDIQMNEDQTPTEK	1041	1347	2.266999479	0.823184733	-3.149983158	1393.529167
OVOC10003_OVP01093_WBGene00246812;133	LEVYWRQRMQIVLDQ	69	771	0.173800802	0.097088895	-6.038333044	22.0275
OVOC10003_OVP01093_WBGene00246812;139	QRMQIVLDQTTES	1068	650	1.371872658	0.455743354	-4.713205797	1052.825
OVOC10003_OVP01093_WBGene00246812;145	LDQTTESYLQTIK	787	45	1.308333109	0.541368948	-4.363135289	94.68083333
OVOC10003_OVP01093_WBGene00246812;151	SYLQTIKMPTSV	402	1378	0.879998556	0.224529775	-5.611845269	1683.963333
OVOC10003_OVP01093_WBGene00246812;157	KMPTSVVVLDG	78	1524	-0.043448956	0.020650572	-6.187429865	-5.23
OVOC10003_OVP01093_WBGene00246812;163	VVLDGLYRVSEDLT	753	155	0.951726476	0.234003268	-5.57709414	1564.570833
OVOC10003_OVP01093_WBGene00246812;169	YRVSEDLTVLNSIYW	451	277	0.162638247	0.078833374	-6.08464988	12.38583333
OVOC10003_OVP01093_WBGene00246812;175	LTVLNSIYWKDDTIA	416	1132	1.150530887	0.594426745	-4.140934525	314.9175
OVOC10003_OVP01093_WBGene00246812;181	IYWKDDTIAIRRGT	269	75	0.236437735	0.099888294	-6.030627776	39.91333333
OVOC10003_OVP01093_WBGene00246812;187	TIAIRRGTWFLTDSL	78	1170	0.179816442	0.08420238	-6.071513321	15.76333333
OVOC10003_OVP01093_WBGene00246812;19	NEDQTPTEKELKE	147	713	3.047392044	1.008919453	-2.290987664	3617.141667
OVOC10003_OVP01093_WBGene00246812;193	GTWFLTDSLQPIDPI	13	1481	0.564827884	0.238565476	-5.560671499	166.7775
OVOC10003_OVP01093_WBGene00246812;199	DSLQPIDPIMADPIE	273	1173	1.871552632	0.401414976	-4.931213617	2138.965
OVOC10003_OVP01093_WBGene00246812;205	DPIMADPIEAHHLH	363	1113	-0.146578109	0.028450512	-6.178909936	-195.9591667
OVOC10003_OVP01093_WBGene00246812;211	PIEAHHLHIFRSQTI	385	1631	-0.512959447	0.234071767	-5.576892173	-114.7858333
OVOC10003_OVP01093_WBGene00246812;217	LHIFRSQTIPDAPVF	862	1128	1.107679735	0.332200689	-5.200399968	275.1375
OVOC10003_OVP01093_WBGene00246812;223	QTIPDAPVFSEKES	844	426	0.595944039	0.185660696	-5.755080366	-12.78833333
OVOC10003_OVP01093_WBGene00246812;229	PVFSEKESSKKPI	218	290	1.090969168	0.370610471	-5.05159122	684.9491667
OVOC10003_OVP01093_WBGene00246812;235	ESSKKPILAEL	145	465	0.345056562	0.064345316	-6.117277306	1099.825833
OVOC10003_OVP01093_WBGene00246812;241	ILAELKLQDQYEVR	737	1555	0.484860483	0.24050425	-5.553086366	110.2858333
OVOC10003_OVP01093_WBGene00246812;247	LQDQYEVRWNSVIDI	733	219	-0.127415176	0.027627546	-6.179926673	113.3816667
OVOC10003_OVP01093_WBGene00246812;25	TEKELKEQINDL	322	156	2.69313801	1.312207098	-0.828045006	1503.675
OVOC10003_OVP01093_WBGene00246812;253	VRWNSVIDITLYNN	332	1096	-0.145166304	0.051804501	-6.142068078	-23.775
OVOC10003_OVP01093_WBGene00246812;259	IDITLYNNSKTSRL	794	866	0.876336311	0.315258597	-5.266264898	451.2508333
OVOC10003_OVP01093_WBGene00246812;265	NNSKTSRLLRYIAWG	660	1770	1.056530185	0.705768829	-3.664714626	240.4083333
OVOC10003_OVP01093_WBGene00246812;271	RLLRYIAWGKGTSLK	211	1275	0.037481374	0.014626383	-6.192407837	9.326666667
OVOC10003_OVP01093_WBGene00246812;277	AWGKGTSLKRGYEEA	372	1554	0.165425928	0.055222286	-6.13562673	-49.30416667
OVOC10003_OVP01093_WBGene00246812;283	SLKRGYEEAEWDD	997	689	0.71124163	0.280010348	-5.401013346	754.3958333
OVOC10003_OVP01093_WBGene00246812;289	EEAEWDDGKRI	731	1151	1.038610511	0.420017546	-4.85561871	155.4633333
OVOC10003_OVP01093_WBGene00246812;295	DGKRIIKHLIL	573	1531	-0.157455761	0.084732365	-6.07020869	-19.10833333
OVOC10003_OVP01093_WBGene00246812;301	KHLILVVHGIGQKGY	213	1315	0.46118825	0.26114853	-5.473232804	47.32666667
OVOC10003_OVP01093_WBGene00246812;307	VHGIGQKGYENLIAR	426	780	0.164279883	0.069034054	-6.106925414	38.695
OVOC10003_OVP01093_WBGene00246812;31	EQINDLYATPIVE	548	1252	1.637816993	0.684001466	-3.75960267	819.5233333
OVOC10003_OVP01093_WBGene00246812;313	KGYENLIARNTDQVR	818	522	-0.864297173	0.239744162	-5.556002693	-518.6491667
OVOC10003_OVP01093_WBGene00246812;319	IARNTDQVREAIHN	927	825	0.958259942	0.241230226	-5.550182646	1030.124167
OVOC10003_OVP01093_WBGene00246812;325	QVREAIHNIMDKHYP	151	581	0.31448534	0.16983771	-5.810912029	32.78833333
OVOC10003_OVP01093_WBGene00246812;331	HNIMDKHYPDEKSR	244	216	0.828967857	0.458800335	-4.701014454	239.8716667
OVOC10003_OVP01093_WBGene00246812;337	HYPDEKSRPMVLP	727	1047	0.987040898	0.292107132	-5.355023072	443.465
OVOC10003_OVP01093_WBGene00246812;343	SRPMVLPVEWRAALI	54	256	0.137989353	0.064784982	-6.11621247	13.7475
OVOC10003_OVP01093_WBGene00246812;349	PVEWRAALILDGG	30	92	-2.339425476	0.572229592	-4.233196978	-4737.454167
OVOC10003_OVP01093_WBGene00246812;355	ALILDGGITDY	393	575	0.731952511	0.388569881	-4.981417161	141.95
OVOC10003_OVP01093_WBGene00246812;361	GITDYVTLPKMS	143	1297	-1.661762343	0.437228975	-4.78736944	-2562.664167
OVOC10003_OVP01093_WBGene00246812;367	TLPKMSSMRNALNS	1055	463	-1.580538204	0.342118768	-5.161802205	-593.2825
OVOC10003_OVP01093_WBGene00246812;37	YATPIVEHFPIEIEN	1031	221	1.92145433	0.554936562	-4.306626231	2163.353333
OVOC10003_OVP01093_WBGene00246812;373	SMRNALNSTAMDIM	616	248	1.123043151	0.823943968	-3.14647165	212.285
OVOC10003_OVP01093_WBGene00246812;379	NSTAMDIMYYQ	846	780	1.289514592	1.033984783	-2.177726879	286.565
OVOC10003_OVP01093_WBGene00246812;385	IMYYQSPLYRNE	121	549	1.082519072	0.267188038	-5.450889769	2425.175
OVOC10003_OVP01093_WBGene00246812;391	PLYRNEIMEGLIR	301	505	0.105986886	0.027140388	-6.18053103	154.0458333
OVOC10003_OVP01093_WBGene00246812;397	IMEGLIRSLNNVYSL	92	1384	0.11149792	0.056317951	-6.133511434	12.7025
OVOC10003_OVP01093_WBGene00246812;403	RSLNNVYSLFIENYP	534	1124	0.166230778	0.083743537	-6.072659367	21.0925
OVOC10003_OVP01093_WBGene00246812;409	YSLFIENYPDFDGSI	566	480	0.53807703	0.123119778	-5.963821676	530.3441667
OVOC10003_OVP01093_WBGene00246812;415	NYPDFDGSISIYAH	1000	1412	-1.010024874	0.295440261	-5.342246864	-824.6141667
OVOC10003_OVP01093_WBGene00246812;421	GSISIYAHSLGSVMC	944	1544	0.223636844	0.119203626	-5.975463538	26.34583333
OVOC10003_OVP01093_WBGene00246812;427	AHSLGSVMCYDLL	277	1193	0.411855839	0.19456507	-5.723337407	50.86083333
OVOC10003_OVP01093_WBGene00246812;43	EHFPIEIENLSVT	658	676	0.661703981	0.249178153	-5.519553528	61.33916667
OVOC10003_OVP01093_WBGene00246812;433	VMCYDLLTCWSPLVL	469	1557	-0.078548143	0.043226017	-6.157426288	-5.224166667
OVOC10003_OVP01093_WBGene00246812;439	LTCWSPLVLYDKYVA	418	1758	0.561553551	0.165714988	-5.825594341	553.9866667
OVOC10003_OVP01093_WBGene00246812;445	LVLYDKYVAEMIE	326	1024	0.985283133	0.284434526	-5.384560571	842.6841667
OVOC10003_OVP01093_WBGene00246812;451	YVAEMIEQQLAI	849	95	1.019376674	0.417760536	-4.865119152	315.1641667
OVOC10003_OVP01093_WBGene00246812;457	EQQLAIKAEHA	565	687	1.166480382	0.739878294	-3.51597743	191.3891667
OVOC10003_OVP01093_WBGene00246812;463	KAEHAEILNGFQEA	765	1549	1.389222128	0.38216719	-5.006839777	705.4925
OVOC10003_OVP01093_WBGene00246812;469	ILNGFQEARLKLLE	690	1118	0.163762472	0.041855283	-6.159669802	213.6983333
OVOC10003_OVP01093_WBGene00246812;475	EARLKLLELYGG	950	450	0.396512466	0.336213596	-5.184988996	37.26583333
OVOC10003_OVP01093_WBGene00246812;481	LELYGGFQLAFITQ	178	850	0.169605555	0.080351245	-6.080900455	18.33333333
OVOC10003_OVP01093_WBGene00246812;487	FQLAFITQKQKLKFK	742	166	0.539601247	0.230422729	-5.589930052	117.5425
OVOC10003_OVP01093_WBGene00246812;49	IENLSVTTTPISGTN	94	1182	1.545404935	0.529657219	-4.410853442	846.9933333
OVOC10003_OVP01093_WBGene00246812;493	TQKQKLKFKVKNMFC	459	1585	1.22011074	0.350144534	-5.130730976	947.4141667
OVOC10003_OVP01093_WBGene00246812;499	KFKVKNMFCIGSPLA	565	1227	0.512204	0.128314536	-5.947882676	746.1091667
OVOC10003_OVP01093_WBGene00246812;505	MFCIGSPLAVFFIMR	167	1619	-0.008949026	0.003215126	-6.19764581	-38.16166667
OVOC10003_OVP01093_WBGene00246812;511	PLAVFFIMRGSTTF	669	737	0.188138304	0.101572133	-6.026031779	30.8875
OVOC10003_OVP01093_WBGene00246812;517	IMRGSTTFVPETD	1062	118	0.253655014	0.061167493	-6.123824317	-3.133333333
OVOC10003_OVP01093_WBGene00246812;523	TFVPETDSLKRIYNI	989	1315	1.897868433	0.557498662	-4.29584796	1755.831667
OVOC10003_OVP01093_WBGene00246812;529	DSLKRIYNIFHP	613	853	0.092953432	0.045981954	-6.152721035	9.168333333
OVOC10003_OVP01093_WBGene00246812;535	YNIFHPYDPVAYR	848	920	0.064099501	0.018217487	-6.189601186	74.16833333
OVOC10003_OVP01093_WBGene00246812;541	YDPVAYRLEPLMHKQ	744	1298	0.398925812	0.124427582	-5.959814984	204.0383333
OVOC10003_OVP01093_WBGene00246812;547	RLEPLMHKQYRLIRP	1059	1489	-0.037880065	0.0146577	-6.192386028	-7.054166667
OVOC10003_OVP01093_WBGene00246812;55	TTTPISGTNSNDIA	850	62	2.865487524	1.468707644	-0.031786336	1628.4625
OVOC10003_OVP01093_WBGene00246812;553	HKQYRLIRPIKLFS	462	538	0.135506386	0.081564057	-6.078041479	8.495833333
OVOC10003_OVP01093_WBGene00246812;559	IRPIKLFSSIDLRSL	1014	278	0.10764084	0.051748779	-6.142159859	13.89583333
OVOC10003_OVP01093_WBGene00246812;565	FSSIDLRSLRDYAL	374	70	0.559132628	0.248884212	-5.520822762	109.8291667
OVOC10003_OVP01093_WBGene00246812;571	RSLRDYALLLPE	772	62	0.162031403	0.060339006	-6.125487399	14.3
OVOC10003_OVP01093_WBGene00246812;577	ALLLPEINKAYI	283	809	-0.12150456	0.044159941	-6.155867121	-79.86416667
OVOC10003_OVP01093_WBGene00246812;583	INKAYIKKIKIKEK	533	1073	-0.094062412	0.047586053	-6.149854719	-11.28916667
OVOC10003_OVP01093_WBGene00246812;589	KKIKIKEKVGKEKDA	85	357	0.256752845	0.12082248	-5.970610906	45.9075
OVOC10003_OVP01093_WBGene00246812;595	EKVGKEKDAPMIAVG	1008	30	0.302234579	0.109360923	-6.004099729	-237.6883333
OVOC10003_OVP01093_WBGene00246812;601	KDAPMIAVGDKENEE	282	1586	2.19142461	1.146190095	-1.649237808	656.6258333
OVOC10003_OVP01093_WBGene00246812;607	AVGDKENEEIEEED	498	166	2.441252147	0.751117383	-3.465799315	5983.886667
OVOC10003_OVP01093_WBGene00246812;61	GTNSNDIALSPKVLA	901	95	0.962096597	0.206536514	-5.679338556	3138.300833
OVOC10003_OVP01093_WBGene00246812;613	NEEIEEEDECE	897	1641	1.289015336	0.451632429	-4.729911934	506.8033333
OVOC10003_OVP01093_WBGene00246812;619	EDECESDDSSALR	976	242	1.785797943	0.395042127	-4.956220332	4432.193333
OVOC10003_OVP01093_WBGene00246812;625	DDSSALRPSSPG	677	747	2.568481282	0.651225577	-3.899133114	3749.369167
OVOC10003_OVP01093_WBGene00246812;631	RPSSPGSSPRSLTP	336	1626	0.26141558	0.040450056	-6.161893295	-3496.78
OVOC10003_OVP01093_WBGene00246812;637	SSPRSLTPPPSESGD	1069	165	3.289358346	1.394360795	-0.417095165	2225.994167
OVOC10003_OVP01093_WBGene00246812;643	TPPPSESGDNKKS	612	802	4.756705634	2.87485328	6.221625982	11581.77833
OVOC10003_OVP01093_WBGene00246812;649	SGDNKKSWWKFGS	88	884	1.946910948	0.482287507	-4.605386848	4961.648333
OVOC10003_OVP01093_WBGene00246812;655	SWWKFGSSRKEKEA	67	595	0.091835174	0.041693813	-6.159941795	18.34666667
OVOC10003_OVP01093_WBGene00246812;661	SSRKEKEANEGFA	466	726	3.320459578	1.592869322	0.577463752	3668.695
OVOC10003_OVP01093_WBGene00246812;667	EANEGFAEEVKLN	709	331	2.55693285	0.799590524	-3.25425797	2666.158333
OVOC10003_OVP01093_WBGene00246812;67	IALSPKVLATQVEDL	979	1651	0.301974119	0.043605517	-6.156789933	1074.049167
OVOC10003_OVP01093_WBGene00246812;673	AEEVKLNEAQKLIEE	303	1621	0.509063047	0.351105374	-5.126829684	66.90416667
OVOC10003_OVP01093_WBGene00246812;679	NEAQKLIEEIPPE	132	256	1.459821321	0.80360868	-3.23720984	323.73
OVOC10003_OVP01093_WBGene00246812;685	IEEIPPEERLP	570	246	0.408156453	0.074629061	-6.094427814	19.61833333
OVOC10003_OVP01093_WBGene00246812;691	EERLPYRMDYQIQ	156	82	0.695610305	0.179950034	-5.775431098	1309.968333
OVOC10003_OVP01093_WBGene00246812;697	RMDYQIQPQITDRS	574	686	1.322885154	0.315919024	-5.263578749	954.2883333
OVOC10003_OVP01093_WBGene00246812;7	TIAQEMTEDIQMNED	344	834	1.685032633	0.67325728	-3.805228155	939.4125
OVOC10003_OVP01093_WBGene00246812;703	QPQITDRSYWSVLK	850	1066	0.670131426	0.313673081	-5.272253211	201.6975
OVOC10003_OVP01093_WBGene00246812;709	RSYWSVLKSHFAYWS	593	9	0.527708903	0.29145645	-5.357577635	98.18583333
OVOC10003_OVP01093_WBGene00246812;715	LKSHFAYWSNPDIAA	266	1548	1.120961435	0.350398374	-5.12969969	1050.3525
OVOC10003_OVP01093_WBGene00246812;721	YWSNPDIAAFLVNCL	911	775	0.168315278	0.079351978	-6.083395592	17.09833333
OVOC10003_OVP01093_WBGene00246812;727	IAAFLVNCLYRED	496	68	0.121835554	0.050046344	-6.145372705	8.331666667
OVOC10003_OVP01093_WBGene00246812;73	VLATQVEDLPVTSNP	36	540	1.538165754	0.398580203	-4.942222499	1351.365833
OVOC10003_OVP01093_WBGene00246812;733	NCLYREDKKQDD	457	765	0.163600587	0.024692049	-6.183308547	965.3816667
OVOC10003_OVP01093_WBGene00246812;739	DKKQDDKC	139	855	1.249873256	0.71555196	-3.62188143	494.6916667
OVOC10003_OVP01093_WBGene00246812;79	EDLPVTSNPLKTPLV	156	554	1.490861584	0.294234216	-5.346995721	2953.381667
OVOC10003_OVP01093_WBGene00246812;85	SNPLKTPLVPPRHK	297	1435	-0.625851775	0.173010183	-5.799688907	-1264.07
OVOC10003_OVP01093_WBGene00246812;91	PLVPPRHKKRRVA	706	396	0.259113549	0.105879859	-6.014204994	92.19
OVOC10003_OVP01093_WBGene00246812;97	HKKRRVAELKC	740	1030	0.302607103	0.228104192	-5.598585507	33.3175
OVOC10004_OVP08143_WBGene00246813;1	MERFTRNERTFHPTH	429	1505	1.083303501	0.721554933	-3.596633952	241.7708333
OVOC10004_OVP08143_WBGene00246813;103	DCKSVFDPALGEI	508	1300	0.520888153	0.17672985	-5.78694662	-18.01
OVOC10004_OVP08143_WBGene00246813;109	DPALGEIVLVKIDEK	929	1181	-0.446422024	0.120299763	-5.972166736	-285.8808333
OVOC10004_OVP08143_WBGene00246813;115	IVLVKIDEKFVRGC	565	1609	0.246264542	0.131242005	-5.938755776	25.05166667
OVOC10004_OVP08143_WBGene00246813;121	DEKFVRGCVMYK	775	365	0.703813214	0.281229832	-5.396608558	238.9358333
OVOC10004_OVP08143_WBGene00246813;127	GCVMYKTHFMTCTT	541	533	0.202817186	0.088124736	-6.061649427	18.27083333
OVOC10004_OVP08143_WBGene00246813;13	PTHSEFYFKALIKGI	693	79	0.28822916	0.196061331	-5.717876486	28.86416667
OVOC10004_OVP08143_WBGene00246813;133	THFMTCTTYLIDSGL	532	1332	0.271303277	0.164995899	-5.827952657	19.47
OVOC10004_OVP08143_WBGene00246813;139	TTYLIDSGLTMEVGL	111	1339	1.298015311	0.486744175	-4.587512722	452.6125
OVOC10004_OVP08143_WBGene00246813;145	SGLTMEVGLDQLY	1002	494	1.94878632	0.506924022	-4.504493187	5909.9675
OVOC10004_OVP08143_WBGene00246813;151	VGLDQLYVIGEEL	178	1500	2.536670095	0.717404866	-3.613878758	4114.1675
OVOC10004_OVP08143_WBGene00246813;157	YVIGEELLKIPPQA	132	278	2.101346008	0.559866295	-4.286024395	2502.500833
OVOC10004_OVP08143_WBGene00246813;163	LLKIPPQAFLMLLD	482	716	0.104255545	0.024539612	-6.183498154	-93.47333333
OVOC10004_OVP08143_WBGene00246813;169	QAFLMLLDVDIEKPL	618	1514	0.37505436	0.106696957	-6.011715072	236.355
OVOC10004_OVP08143_WBGene00246813;175	LDVDIEKPLISNDE	316	380	0.157362568	0.022120265	-6.186004095	-1200.505
OVOC10004_OVP08143_WBGene00246813;181	KPLISNDELNRMVKD	676	1198	-1.212315044	0.315012477	-5.267161522	-6642.01
OVOC10004_OVP08143_WBGene00246813;187	DELNRMVKDTIVAFR	1009	1571	-0.147086255	0.045254873	-6.153929444	-138.5808333
OVOC10004_OVP08143_WBGene00246813;19	YFKALIKGISYEIDS	132	838	0.954060596	0.57157276	-4.235934114	298.2075
OVOC10004_OVP08143_WBGene00246813;193	VKDTIVAFRLKYVSE	239	1213	0.179800067	0.10209039	-6.024555921	13.70333333
OVOC10004_OVP08143_WBGene00246813;199	AFRLKYVSENGEAF	93	417	0.411163692	0.067829152	-6.109648142	868.2275
OVOC10004_OVP08143_WBGene00246813;205	VSENGEAFVGEMIIQ	234	426	2.013598703	0.61314707	-4.063387047	1002.57
OVOC10004_OVP08143_WBGene00246813;211	AFVGEMIIQNQNGEI	399	1413	2.684593215	1.366084332	-0.554590336	1501.82
OVOC10004_OVP08143_WBGene00246813;217	IIQNQNGEICDLKNI	338	1292	3.058325975	1.42604556	-0.253746139	2910.723333
OVOC10004_OVP08143_WBGene00246813;223	GEICDLKNILLEG	811	709	0.954211793	0.48018595	-4.614211872	187.1066667
OVOC10004_OVP08143_WBGene00246813;229	KNILLEGIYAIN	132	310	0.331973904	0.157818728	-5.85232113	36.82083333
OVOC10004_OVP08143_WBGene00246813;235	GIYAINIFHENDQ	1006	678	0.455029081	0.263829939	-5.463453355	53.1325
OVOC10004_OVP08143_WBGene00246813;241	IFHENDQSTDYTKQT	493	1443	2.663821233	1.180239493	-1.482782019	3562.300833
OVOC10004_OVP08143_WBGene00246813;247	QSTDYTKQTQDPSVY	380	1458	2.735893513	1.184324187	-1.461380517	3317.360833
OVOC10004_OVP08143_WBGene00246813;25	KGISYEIDSQGETI	797	1083	1.073406518	0.337356158	-5.18048765	827.9841667
OVOC10004_OVP08143_WBGene00246813;253	KQTQDPSVYSTSNWD	569	1513	1.491150124	0.566865085	-4.256316438	2538.261667
OVOC10004_OVP08143_WBGene00246813;259	SVYSTSNWDATQSDK	893	719	0.272454532	0.06458708	-6.116664676	-2626.024167
OVOC10004_OVP08143_WBGene00246813;265	NWDATQSDKDDLSE	531	703	1.831711749	0.461143081	-4.691141176	3680.496667
OVOC10004_OVP08143_WBGene00246813;271	SDKDDLSEHSS	400	608	1.14824427	0.33023408	-5.208351037	321.4375
OVOC10004_OVP08143_WBGene00246813;277	SEHSSVDFDEDGQ	111	1109	1.959710848	1.222231384	-1.271394811	578.9891667
OVOC10004_OVP08143_WBGene00246813;283	DFDEDGQSVISYS	171	749	0.499635873	0.107765652	-6.00853674	433.2716667
OVOC10004_OVP08143_WBGene00246813;289	QSVISYSSDSEK	277	995	2.737914745	1.08742769	-1.928604203	2154.65
OVOC10004_OVP08143_WBGene00246813;295	SSDSEKSDENGECIQ	653	1557	2.979544304	1.018801681	-2.245167348	1481.319167
OVOC10004_OVP08143_WBGene00246813;301	SDENGECIQKRLISV	497	223	1.298318019	0.584399842	-4.182177798	465.035
OVOC10004_OVP08143_WBGene00246813;307	CIQKRLISVGSYWRA	527	513	-0.166665909	0.050216121	-6.145036521	-110.3283333
OVOC10004_OVP08143_WBGene00246813;31	IDSQGETIKRLASCT	65	537	0.371689291	0.104678198	-6.017529904	4.331666667
OVOC10004_OVP08143_WBGene00246813;313	ISVGSYWRAIHVSTK	367	323	0.522229375	0.226999376	-5.602484361	185.9266667
OVOC10004_OVP08143_WBGene00246813;319	WRAIHVSTKNSGPGL	587	133	0.791033228	0.336791052	-5.182717587	312.0516667
OVOC10004_OVP08143_WBGene00246813;325	STKNSGPGLFYLHFL	52	80	0.246075565	0.117219498	-5.98131941	31.675
OVOC10004_OVP08143_WBGene00246813;331	PGLFYLHFLDGPAN	904	1584	-0.572538694	0.205269499	-5.683834298	-228.1516667
OVOC10004_OVP08143_WBGene00246813;337	HFLDGPANFEDLRI	75	577	1.852147336	0.626765731	-4.004878701	3512.66
OVOC10004_OVP08143_WBGene00246813;343	ANFEDLRIFSTFL	488	576	0.186306326	0.095620204	-6.042172128	18.8925
OVOC10004_OVP08143_WBGene00246813;349	RIFSTFLFGKYN	281	1535	0.121543898	0.060901141	-6.124343283	11.58
OVOC10004_OVP08143_WBGene00246813;355	LFGKYNNIWHKL	1043	717	-0.142117597	0.059502971	-6.127234379	-9.853333333
OVOC10004_OVP08143_WBGene00246813;361	NIWHKLLEIPDFQ	704	686	0.385228314	0.156333178	-5.857389524	105.3241667
OVOC10004_OVP08143_WBGene00246813;367	LEIPDFQHDIKDG	140	1386	1.114367113	0.270198093	-5.439517801	2377.090833
OVOC10004_OVP08143_WBGene00246813;37	TIKRLASCTRLQICN	849	173	-0.479125901	0.248420234	-5.522574924	-98.88166667
OVOC10004_OVP08143_WBGene00246813;373	QHDIKDGKFVQ	460	1614	3.599664712	1.535228036	0.289473681	4959.885
OVOC10004_OVP08143_WBGene00246813;379	GKFVQVKNIMRS	814	966	0.003997882	0.001541443	-6.197871699	5.943333333
OVOC10004_OVP08143_WBGene00246813;385	KNIMRSYGALLYSG	86	56	0.467061229	0.278637359	-5.406237665	51.1325
OVOC10004_OVP08143_WBGene00246813;391	YGALLYSGKQVDAEL	821	597	1.801132523	0.688908614	-3.738238311	1184.605833
OVOC10004_OVP08143_WBGene00246813;397	SGKQVDAELRNRLKA	942	1278	0.098227752	0.03633999	-6.168255245	15.35916667
OVOC10004_OVP08143_WBGene00246813;403	AELRNRLKAAFA	394	982	0.008042273	0.003788904	-6.19752685	1.095833333
OVOC10004_OVP08143_WBGene00246813;409	LKAAFACRLAYSAPK	599	67	0.204524697	0.103888546	-6.019763349	24.25166667
OVOC10004_OVP08143_WBGene00246813;415	CRLAYSAPKPFNDNR	837	1519	0.801499584	0.4544539	-4.718380794	262.6125
OVOC10004_OVP08143_WBGene00246813;421	APKPFNDNRYSSEAK	186	22	1.917499484	0.592041707	-4.150725693	6135.821667
OVOC10004_OVP08143_WBGene00246813;427	DNRYSSEAKSYFIEK	369	1509	0.851429446	0.156560275	-5.856591185	151.6641667
OVOC10004_OVP08143_WBGene00246813;43	SCTRLQICNLPPLEL	749	1469	0.342693897	0.170732218	-5.807654922	32.3675
OVOC10004_OVP08143_WBGene00246813;433	EAKSYFIEKFMANQ	964	412	1.181709737	0.426974926	-4.827773247	1059.771667
OVOC10004_OVP08143_WBGene00246813;439	IEKFMANQTFDVYIV	177	1665	-0.015551831	0.004631309	-6.197331868	-24.2075
OVOC10004_OVP08143_WBGene00246813;445	NQTFDVYIVRILRG	1078	48	0.151218351	0.068083565	-6.109039734	24.6975
OVOC10004_OVP08143_WBGene00246813;451	YIVRILRGYILEVE	40	788	0.181483957	0.093240284	-6.048446752	11.40333333
OVOC10004_OVP08143_WBGene00246813;457	RGYILEVEILL	633	799	0.058196279	0.026450169	-6.181331582	2.525833333
OVOC10004_OVP08143_WBGene00246813;463	VEILLPGEKSLFD	136	356	1.327582924	1.043741231	-2.131630581	207.465
OVOC10004_OVP08143_WBGene00246813;469	GEKSLFDQLCELG	819	423	1.864006243	0.513326592	-4.47752111	5518.724167
OVOC10004_OVP08143_WBGene00246813;475	DQLCELGFAQRR	955	1593	-0.234878866	0.118739818	-5.97676891	-47.965
OVOC10004_OVP08143_WBGene00246813;481	GFAQRRWAWKAPSFN	810	204	0.242969219	0.122610121	-5.965360436	32.31333333
OVOC10004_OVP08143_WBGene00246813;487	WAWKAPSFNFESINE	475	1565	1.092403359	0.214048191	-5.65118331	1496.201667
OVOC10004_OVP08143_WBGene00246813;49	ICNLPPLELPTAVDN	285	563	1.175172241	0.334750337	-5.190599913	581.9566667
OVOC10004_OVP08143_WBGene00246813;493	SFNFESINEEQLVQR	631	895	0.720293136	0.281704982	-5.395003514	1569.426667
OVOC10004_OVP08143_WBGene00246813;499	INEEQLVQRTDD	639	1651	0.756474776	0.17718764	-5.785282119	547.0766667
OVOC10004_OVP08143_WBGene00246813;505	VQRTDDEDDVHMTF	878	1726	1.803690539	0.668478681	-3.826882765	1652.9825
OVOC10004_OVP08143_WBGene00246813;511	EDDVHMTFTVQIG	838	1154	0.438917082	0.310170023	-5.285821694	42.23083333
OVOC10004_OVP08143_WBGene00246813;517	TFTVQIGSKRNDLIE	204	348	-0.674669118	0.153898158	-5.865661064	-905.8716667
OVOC10004_OVP08143_WBGene00246813;523	GSKRNDLIEFQKHL	718	1226	0.747728815	0.487716489	-4.583667835	149.765
OVOC10004_OVP08143_WBGene00246813;529	LIEFQKHLKPSQH	163	805	0.093594078	0.045781845	-6.15307092	23.45083333
OVOC10004_OVP08143_WBGene00246813;535	HLKPSQHVLRN	542	816	0.195343782	0.120982076	-5.970100884	13.8475
OVOC10004_OVP08143_WBGene00246813;541	HVLRNPEIGDICIVE	1065	1565	1.4354908	0.398189998	-4.943780439	1122.268333
OVOC10004_OVP08143_WBGene00246813;547	EIGDICIVECEGQL	261	633	1.616983072	0.432193376	-4.80706223	1295.7525
OVOC10004_OVP08143_WBGene00246813;55	LELPTAVDNFVYVR	540	338	0.721717977	0.317516199	-5.257490861	153.415
OVOC10004_OVP08143_WBGene00246813;553	IVECEGQLFRCE	375	1221	0.915026937	0.264619239	-5.460523841	960.3725
OVOC10004_OVP08143_WBGene00246813;559	QLFRCEIVDMID	800	1374	-0.091413461	0.027893344	-6.179589284	-256.5333333
OVOC10004_OVP08143_WBGene00246813;565	IVDMIDENKSFIIS	589	1427	-1.248287362	0.217055956	-5.639754779	3239.811667
OVOC10004_OVP08143_WBGene00246813;571	ENKSFIISYVDYGE	469	1567	0.053752821	0.011746684	-6.194298692	84.53083333
OVOC10004_OVP08143_WBGene00246813;577	ISYVDYGEEQEL	900	244	1.24536239	0.396708036	-4.949582319	1538.348333
OVOC10004_OVP08143_WBGene00246813;583	GEEQELSGNSLYAVD	654	1168	3.910378634	1.696382188	1.085163458	4347.625
OVOC10004_OVP08143_WBGene00246813;589	SGNSLYAVDNQDKIV	1040	234	2.798167895	0.949908848	-2.568816823	10438.74167
OVOC10004_OVP08143_WBGene00246813;595	AVDNQDKIVFETPVF	579	233	4.241371998	1.15776457	-1.591300506	14864.0425
OVOC10004_OVP08143_WBGene00246813;601	KIVFETPVFGIKCRL	950	388	0.366578179	0.244715161	-5.536656015	33.50166667
OVOC10004_OVP08143_WBGene00246813;607	PVFGIKCRLKEIRP	1006	1594	0.347089383	0.128182608	-5.948283077	85.60833333
OVOC10004_OVP08143_WBGene00246813;61	VDNFVYVRITNIEG	650	172	0.444862818	0.23655814	-5.567994053	45.20666667
OVOC10004_OVP08143_WBGene00246813;613	CRLKEIRPSGRGLDR	580	2	0.927879966	0.47454398	-4.637342966	245.125
OVOC10004_OVP08143_WBGene00246813;619	RPSGRGLDRQTDT	9	1197	1.24650841	0.452244643	-4.727229798	621.0458333
OVOC10004_OVP08143_WBGene00246813;625	LDRQTDTWSRTALKL	843	1301	0.35753378	0.171287134	-5.805848951	88.595
OVOC10004_OVP08143_WBGene00246813;631	TWSRTALKLINNVVS	340	846	-0.009754501	0.004165385	-6.197446744	-3.461666667
OVOC10004_OVP08143_WBGene00246813;637	LKLINNVVSLNKQFK	741	1213	0.069913788	0.023547607	-6.184523159	34.05916667
OVOC10004_OVP08143_WBGene00246813;643	VVSLNKQFKAFIGPP	690	1640	0.172260865	0.104938313	-6.016815437	21.99166667
OVOC10004_OVP08143_WBGene00246813;649	QFKAFIGPPDSDNVH	174	1698	2.22077565	0.831948568	-3.110040349	2419.2025
OVOC10004_OVP08143_WBGene00246813;655	GPPDSDNVHPIRVTD	825	1199	2.004213552	0.770023638	-3.381983963	1448.491667
OVOC10004_OVP08143_WBGene00246813;661	NVHPIRVTDKALLYN	431	1371	0.196023184	0.064571986	-6.116697617	20.85166667
OVOC10004_OVP08143_WBGene00246813;667	VTDKALLYNDLAT	103	211	0.679586253	0.182477198	-5.766376146	606.7283333
OVOC10004_OVP08143_WBGene00246813;67	VRITNIEGMKKF	746	236	0.916675863	0.47731951	-4.625976557	264.1691667
OVOC10004_OVP08143_WBGene00246813;673	LYNDLATTLVLNN	752	566	0.13877826	0.046101103	-6.152499521	40.07666667
OVOC10004_OVP08143_WBGene00246813;679	TTLVLNNLAVYRPCN	968	138	0.382461647	0.204427648	-5.686914759	47.36
OVOC10004_OVP08143_WBGene00246813;685	NLAVYRPCNYYSSAI	130	1036	0.249445321	0.083998794	-6.072005066	62.61333333
OVOC10004_OVP08143_WBGene00246813;691	PCNYYSSAINLSSMG	278	1380	1.66337783	0.643336605	-3.933186988	1240.648333
OVOC10004_OVP08143_WBGene00246813;697	SAINLSSMGNLEIRY	423	619	0.869003493	0.320483454	-5.246500449	491.6191667
OVOC10004_OVP08143_WBGene00246813;7	NERTFHPTHSEFYFK	830	1592	-0.025925605	0.008879078	-6.19581336	-45.565
OVOC10004_OVP08143_WBGene00246813;703	SMGNLEIRYLNTEDG	1015	1659	1.425145876	0.522189214	-4.441436804	791.9583333
OVOC10004_OVP08143_WBGene00246813;709	IRYLNTEDGVIYGIP	42	466	1.094553377	0.654726385	-3.884623896	180.325
OVOC10004_OVP08143_WBGene00246813;715	EDGVIYGIPSTFE	946	1668	2.457728002	0.740925998	-3.511334648	5283.5025
OVOC10004_OVP08143_WBGene00246813;721	GIPSTFEIWLKEC	970	1138	0.677399191	0.162961858	-5.834832725	1044.084167
OVOC10004_OVP08143_WBGene00246813;727	EIWLKECQNYLEKMQ	35	1615	0.995320269	0.267486108	-5.44972766	609.5458333
OVOC10004_OVP08143_WBGene00246813;73	EGMKKFFGTLERNR	818	578	0.182015469	0.044668446	-6.154961952	350.2458333
OVOC10004_OVP08143_WBGene00246813;733	CQNYLEKMQIWEMK	866	1100	0.152385036	0.025397844	-6.182531208	-700.6041667
OVOC10004_OVP08143_WBGene00246813;739	KMQIWEMKTCKRD	727	77	0.356136502	0.218434036	-5.634136014	42.32
OVOC10004_OVP08143_WBGene00246813;745	MKTCKRDTMGIIL	486	1660	-0.098918355	0.028774398	-6.178538139	-32.24333333
OVOC10004_OVP08143_WBGene00246813;751	DTMGIILYKNKYR	828	1190	0.156410376	0.087578829	-6.062970397	17.57083333
OVOC10004_OVP08143_WBGene00246813;757	LYKNKYRRFIKLQEE	642	1640	-0.003520747	0.001170521	-6.197903685	-1.868333333
OVOC10004_OVP08143_WBGene00246813;763	RRFIKLQEENTKLEE	233	1123	1.053218631	0.311042623	-5.282535566	492.8866667
OVOC10004_OVP08143_WBGene00246813;769	QEENTKLEEAKEKYF	454	1460	1.94935185	0.903823484	-2.779078413	1568.998333
OVOC10004_OVP08143_WBGene00246813;775	LEEAKEKYFLIDEGR	522	220	2.29326265	1.054363359	-2.082933537	2358.156667
OVOC10004_OVP08143_WBGene00246813;781	KYFLIDEGRTIEFCE	251	927	1.679482986	0.490213576	-4.573542062	1476.128333
OVOC10004_OVP08143_WBGene00246813;787	EGRTIEFCEISEI	1052	1272	0.330526059	0.081539327	-6.078100351	200.9041667
OVOC10004_OVP08143_WBGene00246813;79	FGTLERNRLLLNDLE	111	747	-0.093897948	0.023958397	-6.184103682	-91.29083333
OVOC10004_OVP08143_WBGene00246813;793	FCEISEISAMISF	966	754	-0.306630619	0.195907175	-5.718422142	-84.39333333
OVOC10004_OVP08143_WBGene00246813;799	ISAMISFSALKDPQ	707	479	0.469417728	0.24236058	-5.545667261	177.1833333
OVOC10004_OVP08143_WBGene00246813;805	FSALKDPQTAFFLR	572	182	0.540770882	0.307102233	-5.297850643	67.17583333
OVOC10004_OVP08143_WBGene00246813;811	PQTAFFLRTCPALAV	640	1114	0.16897771	0.08928597	-6.058772163	17.05916667
OVOC10004_OVP08143_WBGene00246813;817	LRTCPALAVGFVLKD	1029	107	0.166504208	0.096366071	-6.040254267	9.366666667
OVOC10004_OVP08143_WBGene00246813;823	LAVGFVLKDEKLT	983	111	1.240126891	0.423317204	-4.842374498	505.6583333
OVOC10004_OVP08143_WBGene00246813;829	LKDEKLTTKHEQL	1067	1619	1.338740708	0.254670128	-5.497737874	1895.265
OVOC10004_OVP08143_WBGene00246813;835	TTKHEQLLENLCSGE	1078	264	3.085221855	1.035981101	-2.167976855	3404.404167
OVOC10004_OVP08143_WBGene00246813;841	LLENLCSGEKNVYLK	331	713	1.431897452	0.393916887	-4.960552265	2386.6025
OVOC10004_OVP08143_WBGene00246813;847	SGEKNVYLKVCIIDR	292	492	0.315887171	0.074037301	-6.095792893	810.5241667
OVOC10004_OVP08143_WBGene00246813;85	NRLLLNDLEKIL	441	137	-0.283981963	0.101379217	-6.026553021	-60.16416667
OVOC10004_OVP08143_WBGene00246813;853	YLKVCIIDRKKND	940	1636	0.174694304	0.071684314	-6.100914698	19.68916667
OVOC10004_OVP08143_WBGene00246813;859	IDRKKNDLYSVGDI	692	658	1.33085749	0.575234021	-4.220465847	1034.2175
OVOC10004_OVP08143_WBGene00246813;865	DLYSVGDIFIDGI	766	116	1.190627921	0.433141318	-4.803439717	502.5375
OVOC10004_OVP08143_WBGene00246813;871	DIFIDGISLVNLD	122	816	-0.094996949	0.016663677	-6.190860844	-234.7875
OVOC10004_OVP08143_WBGene00246813;877	ISLVNLDYSAEVIAA	305	845	1.566508141	0.397459992	-4.946537979	2539.701667
OVOC10004_OVP08143_WBGene00246813;883	DYSAEVIAAVELSP	725	1669	1.036437592	0.472383276	-4.645885305	249.6816667
OVOC10004_OVP08143_WBGene00246813;889	IAAVELSPTDKLP	183	481	0.279092429	0.085359535	-6.068688363	31.17
OVOC10004_OVP08143_WBGene00246813;895	SPTDKLPSVDKNN	455	85	1.719712777	0.497540122	-4.543980337	2739.066667
OVOC10004_OVP08143_WBGene00246813;901	PSVDKNNSSKDD	292	178	2.060975516	0.513565597	-4.476464029	9288.978333
OVOC10004_OVP08143_WBGene00246813;907	NSSKDDEQWEKD	1017	1183	3.036186628	1.357132142	-0.602264635	4093.0625
OVOC10004_OVP08143_WBGene00246813;91	DLEKILSDVKLADC	1024	1534	0.478557725	0.099739101	-6.031000771	144.4008333
OVOC10004_OVP08143_WBGene00246813;913	EQWEKDSNVCFEDF	107	1039	2.55211816	1.474805748	-0.006111512	12976.98167
OVOC10004_OVP08143_WBGene00246813;919	SNVCFEDFFSNVDF	340	1466	2.023822723	0.848644595	-3.035701843	1698.196667
OVOC10004_OVP08143_WBGene00246813;925	DFFSNVDFFKENE	447	1421	1.998400426	0.865622369	-2.957271012	4540.6725
OVOC10004_OVP08143_WBGene00246813;931	DFFKENEIAERKMD	803	1301	0.887543327	0.18523887	-5.756580146	2380.0675
OVOC10004_OVP08143_WBGene00246813;937	EIAERKMDDDLDA	380	270	0.650432106	0.119181772	-5.975533526	1667.591667
OVOC10004_OVP08143_WBGene00246813;943	MDDDLDAFSNISG	991	1595	-0.119106132	0.01905393	-6.188878959	1438.630833
OVOC10004_OVP08143_WBGene00246813;949	AFSNISGS	564	694	0.849803669	0.389135446	-4.979212273	300.4533333
OVOC10004_OVP08143_WBGene00246813;97	SDVKLADCKSVFDPA	288	1182	0.362937251	0.098850602	-6.033395586	-265.7666667
OVOC10005_OVP11947_WBGene00246814;1	MITVTIELMNFEITR	1034	32	0.2560706	0.115428053	-5.986536522	94.3125
OVOC10005_OVP11947_WBGene00246814;103	TSNSSQLTLATTNSN	1028	1064	1.568224171	0.820594126	-3.161499717	694.0225
OVOC10005_OVP11947_WBGene00246814;109	LTLATTNSNRLFAA	1015	1593	1.250221342	0.434506752	-4.798096334	793.9808333
OVOC10005_OVP11947_WBGene00246814;115	NSNRLFAALQTTD	805	239	1.297878873	0.335647351	-5.187169559	1907.935833
OVOC10005_OVP11947_WBGene00246814;121	AALQTTDKTCM	338	800	1.128874708	0.67231829	-3.808972818	214.0975
OVOC10005_OVP11947_WBGene00246814;127	DKTCMPHHLS	514	1050	2.325700402	1.238456626	-1.19649402	859.7016667
OVOC10005_OVP11947_WBGene00246814;13	ITRWKKYSPNICMAE	982	1596	0.239007214	0.123475687	-5.962762529	37.62166667
OVOC10005_OVP11947_WBGene00246814;133	HHLSSSLSLNP	119	309	-0.719127647	0.305404481	-5.303986256	-520.8483333
OVOC10005_OVP11947_WBGene00246814;139	LSLNPTTTAINL	80	1090	1.589576483	0.799877051	-3.253296326	504.7208333
OVOC10005_OVP11947_WBGene00246814;145	TTAINLLKQSDSFLD	32	762	2.396743526	0.698104467	-3.698272195	5114.849167
OVOC10005_OVP11947_WBGene00246814;151	LKQSDSFLDRKSDQN	30	932	1.202540766	0.294505947	-5.34593806	2386.2325
OVOC10005_OVP11947_WBGene00246814;157	FLDRKSDQNDDSIT	1026	1236	1.325089733	0.27413757	-5.423972686	-660.1533333
OVOC10005_OVP11947_WBGene00246814;163	DQNDDSITVGSH	117	15	0.840299944	0.266296943	-5.454406145	241.605
OVOC10005_OVP11947_WBGene00246814;169	ITVGSHFDDKSI	672	1374	0.087082706	0.021360402	-6.186748625	-167.085
OVOC10005_OVP11947_WBGene00246814;175	FDDKSILACRDT	635	531	0.558391689	0.153884743	-5.865727843	195.4666667
OVOC10005_OVP11947_WBGene00246814;181	LACRDTTTAAT	204	1190	1.883296795	0.625217217	-4.011375668	1631.626667
OVOC10005_OVP11947_WBGene00246814;187	TTAATTTTTI	919	1135	1.607028988	0.722232535	-3.593773547	687.3366667
OVOC10005_OVP11947_WBGene00246814;19	YSPNICMAEPRSAPS	268	1048	1.439609208	0.384829197	-4.996203928	1585.789167
OVOC10005_OVP11947_WBGene00246814;193	TTTIPLWLNCAAA	1001	523	0.94289027	0.24047126	-5.553261195	1952.4525
OVOC10005_OVP11947_WBGene00246814;199	WLNCAAAATAAVL	103	1681	0.383772848	0.246822908	-5.528514735	44.45083333
OVOC10005_OVP11947_WBGene00246814;205	AATAAVLPFEQSFL	951	443	0.994964876	0.503915428	-4.517298825	176.6625
OVOC10005_OVP11947_WBGene00246814;211	LPFEQSFLMAQRSAA	723	121	0.406674277	0.096997753	-6.038572494	1789.579167
OVOC10005_OVP11947_WBGene00246814;217	FLMAQRSAAVFPHF	675	1375	0.194603417	0.101698205	-6.025690361	25.60916667
OVOC10005_OVP11947_WBGene00246814;223	SAAVFPHFWAAS	25	935	-0.38328358	0.174098337	-5.796043688	-49.21916667
OVOC10005_OVP11947_WBGene00246814;229	HFWAASTSTDALR	658	422	1.603677821	0.867710491	-2.94785573	500.1533333
OVOC10005_OVP11947_WBGene00246814;235	TSTDALRLVSASKSY	105	401	0.337810892	0.147438756	-5.887162312	90.88833333
OVOC10005_OVP11947_WBGene00246814;241	RLVSASKSYRRR	123	1207	0.155812147	0.072701202	-6.09866617	19.38666667
OVOC10005_OVP11947_WBGene00246814;247	KSYRRRKART	247	881	0.043897499	0.019669634	-6.188355042	3.675833333
OVOC10005_OVP11947_WBGene00246814;25	MAEPRSAPSPRVVA	1069	519	1.763905696	0.666380618	-3.835622629	1779.3175
OVOC10005_OVP11947_WBGene00246814;253	KARTVFSDQQLQ	546	1690	0.106918084	0.036984242	-6.167338018	44.9825
OVOC10005_OVP11947_WBGene00246814;259	SDQQLQGLEKRFE	404	652	1.210967972	0.438086189	-4.783935579	549.3458333
OVOC10005_OVP11947_WBGene00246814;265	GLEKRFETQRYLSTP	46	1604	-0.053501407	0.018381609	-6.189466809	-73.29083333
OVOC10005_OVP11947_WBGene00246814;271	ETQRYLSTPERIELA	60	1352	0.189525046	0.033683345	-6.1721304	1102.863333
OVOC10005_OVP11947_WBGene00246814;277	STPERIELATILNLS	196	1374	0.469071214	0.258041813	-5.485104743	57.35
OVOC10005_OVP11947_WBGene00246814;283	ELATILNLSETQVK	836	372	1.078589057	0.158570001	-5.849722424	1618.001667
OVOC10005_OVP11947_WBGene00246814;289	NLSETQVKTWFQNRR	33	137	0.750063447	0.637921824	-3.956243477	88.08583333
OVOC10005_OVP11947_WBGene00246814;295	VKTWFQNRRMKHKKI	758	340	-0.041057895	0.017508634	-6.190214904	-5.0525
OVOC10005_OVP11947_WBGene00246814;301	NRRMKHKKIVRKQGD	239	589	0.091387838	0.039082868	-6.164112538	16.4825
OVOC10005_OVP11947_WBGene00246814;307	KKIVRKQGDSCISN	865	1307	-0.659549285	0.323262919	-5.235599071	-166.0825
OVOC10005_OVP11947_WBGene00246814;31	APSPRVVASVRH	917	1013	0.03871089	0.015741709	-6.191567713	7.89
OVOC10005_OVP11947_WBGene00246814;313	QGDSCISNGNST	75	1197	2.437053058	0.754828918	-3.449549336	3315.479167
OVOC10005_OVP11947_WBGene00246814;319	SNGNSTTNTDNIDSN	101	1077	0.574031145	0.117006484	-5.981963796	12501.26917
OVOC10005_OVP11947_WBGene00246814;325	TNTDNIDSNER	362	520	1.986990939	0.400067725	-4.936458785	16884.26167
OVOC10005_OVP11947_WBGene00246814;37	VASVRHFSISHL	465	395	0.148926492	0.07904351	-6.084142836	15.51833333
OVOC10005_OVP11947_WBGene00246814;43	FSISHLLRQATSS	636	1160	0.086185248	0.04072881	-6.161480611	14.21
OVOC10005_OVP11947_WBGene00246814;49	LRQATSSSSSS	876	372	2.121334153	0.720635489	-3.60057935	4157.535
OVOC10005_OVP11947_WBGene00246814;55	SSSSSSSS	474	62	1.646497023	0.642403393	-3.937244468	1440.951667
OVOC10005_OVP11947_WBGene00246814;61	SSSSESGIIDPKN	831	977	4.33702701	1.335290177	-0.714704777	13464.22917
OVOC10005_OVP11947_WBGene00246814;67	GIIDPKNHSQIDG	173	1689	3.516230242	0.859480555	-2.986227967	11675.44083
OVOC10005_OVP11947_WBGene00246814;7	ELMNFEITRWKK	1025	539	0.366385028	0.16622779	-5.823666529	207.6775
OVOC10005_OVP11947_WBGene00246814;73	NHSQIDGGEYAG	961	747	1.431545465	1.112101684	-1.809471827	400.6691667
OVOC10005_OVP11947_WBGene00246814;79	GGEYAGISSSFG	192	1464	1.090010781	0.50572851	-4.509737027	490.5083333
OVOC10005_OVP11947_WBGene00246814;85	ISSSFGKNPIPEKE	483	839	1.88760604	0.453457277	-4.722217438	3032.600833
OVOC10005_OVP11947_WBGene00246814;91	KNPIPEKELETTTSN	370	688	1.835988266	0.475171441	-4.634906779	3305.461667
OVOC10005_OVP11947_WBGene00246814;97	KELETTTSNSSQL	293	633	2.054126478	0.496488075	-4.548382903	3225.9575
OVOC10006_OVP06158_WBGene00246815;1	MFIESSDSAEDPKQI	81	753	0.679994173	0.179914674	-5.775582165	654.725
OVOC10006_OVP06158_WBGene00246815;103	SKREIDLIVDDGAT	974	812	0.854589562	0.382888652	-5.003764456	274.4283333
OVOC10006_OVP06158_WBGene00246815;109	LIVDDGATWVKV	438	1750	1.745362228	0.478944936	-4.619298846	2275.413333
OVOC10006_OVP06158_WBGene00246815;115	ATWVKVVSRNVR	312	1218	0.110371124	0.052424485	-6.140866554	13.49166667
OVOC10006_OVP06158_WBGene00246815;121	VSRNVRGLAMDFIGA	88	784	0.530138894	0.175303532	-5.792000408	282.4225
OVOC10006_OVP06158_WBGene00246815;127	GLAMDFIGASGSSNR	836	220	3.345141142	1.044398825	-2.128524901	13197.5
OVOC10006_OVP06158_WBGene00246815;13	KQIWKNKIHQIESLL	81	835	0.225840214	0.114300622	-5.989803111	36.8275
OVOC10006_OVP06158_WBGene00246815;133	IGASGSSNRSVIEQT	972	836	4.13238453	1.606649031	0.64191234	9830.245833
OVOC10006_OVP06158_WBGene00246815;139	SNRSVIEQTQDYIEM	898	1418	2.426962929	1.004766523	-2.310902114	1474.141667
OVOC10006_OVP06158_WBGene00246815;145	EQTQDYIEMAQIHLH	339	1033	1.235629711	0.545325237	-4.346791206	344.7291667
OVOC10006_OVP06158_WBGene00246815;151	IEMAQIHLHFFKM	543	1739	0.273176432	0.185554146	-5.755485877	29.86166667
OVOC10006_OVP06158_WBGene00246815;157	HLHFFKMPKIIFE	239	1107	0.271513451	0.158645878	-5.849437782	15.1525
OVOC10006_OVP06158_WBGene00246815;163	MPKIIFEFMHGVPDL	917	1311	0.082894584	0.037481107	-6.16657546	24.1
OVOC10006_OVP06158_WBGene00246815;169	EFMHGVPDLLQYKLE	221	227	1.811628729	0.619380652	-4.035723847	2803.293333
OVOC10006_OVP06158_WBGene00246815;175	PDLLQYKLESFGIEV	342	1412	0.492246854	0.227736167	-5.599924371	137.715
OVOC10006_OVP06158_WBGene00246815;181	KLESFGIEVVGDMVD	638	110	0.773508707	0.384073388	-4.999212513	210.0875
OVOC10006_OVP06158_WBGene00246815;187	IEVVGDMVDINEF	440	306	-0.345221658	0.118603334	-5.977200247	-68.70833333
OVOC10006_OVP06158_WBGene00246815;19	KIHQIESLLLEADIF	595	1053	0.900898265	0.421552693	-4.849504889	164.7116667
OVOC10006_OVP06158_WBGene00246815;193	MVDINEFVKLPVD	910	566	1.166454107	0.264638019	-5.460428	2458.6725
OVOC10006_OVP06158_WBGene00246815;199	FVKLPVDFAPYYN	908	620	0.362978883	0.158065894	-5.851445786	60.15916667
OVOC10006_OVP06158_WBGene00246815;205	DFAPYYNDDICDN	447	723	1.366297464	0.473241915	-4.64247048	7953.134167
OVOC10006_OVP06158_WBGene00246815;211	NDDICDNTVSSFLEQ	418	402	1.921738204	0.593902602	-4.143101186	4409.0175
OVOC10006_OVP06158_WBGene00246815;217	NTVSSFLEQKCLKE	587	371	1.986239934	0.712462897	-3.635611684	1077.425
OVOC10006_OVP06158_WBGene00246815;223	LEQKCLKEEECVMD	245	195	1.32095	0.930303201	-2.659515325	170.8441667
OVOC10006_OVP06158_WBGene00246815;229	KEEECVMDTVNLDI	626	1586	2.367055976	0.679702479	-3.777767484	5989.628333
OVOC10006_OVP06158_WBGene00246815;235	MDTVNLDISTVFA	136	300	1.871203822	0.468807259	-4.660106563	2987.596667
OVOC10006_OVP06158_WBGene00246815;241	DISTVFALISSL	983	695	-0.081487162	0.038876203	-6.164450363	-4.7275
OVOC10006_OVP06158_WBGene00246815;247	ALISSLTHGNGANYN	927	153	2.722725524	1.192488935	-1.422843047	2089.173333
OVOC10006_OVP06158_WBGene00246815;25	SLLLEADIFFHDVE	93	569	0.06173916	0.021303767	-6.186811395	17.14666667
OVOC10006_OVP06158_WBGene00246815;253	THGNGANYNYDSQLL	578	1748	0.268604456	0.069378476	-6.106188007	629.79
OVOC10006_OVP06158_WBGene00246815;259	NYNYDSQLLNAQAA	856	1018	0.080280341	0.009819438	-6.195360235	3214.3375
OVOC10006_OVP06158_WBGene00246815;265	QLLNAQAALERTKP	419	905	0.39448462	0.14946835	-5.880495321	85.00916667
OVOC10006_OVP06158_WBGene00246815;271	AALERTKPVLPPI	307	503	-0.70513656	0.273904903	-5.425002501	-398.4358333
OVOC10006_OVP06158_WBGene00246815;277	KPVLPPILKAI	547	649	0.257906373	0.131173041	-5.938974513	40.72083333
OVOC10006_OVP06158_WBGene00246815;283	ILKAIKDTKLIICRT	539	963	0.030300394	0.014009676	-6.192853778	1.816666667
OVOC10006_OVP06158_WBGene00246815;289	DTKLIICRTAYDAVQ	214	1172	-1.52484445	0.519812741	-4.451124891	-1969.725
OVOC10006_OVP06158_WBGene00246815;295	CRTAYDAVQSILST	30	1000	-1.384118389	0.44933786	-4.739058086	-1436.565
OVOC10006_OVP06158_WBGene00246815;301	AVQSILSTVAG	242	192	0.337744474	0.120206911	-5.972427581	48.875
OVOC10006_OVP06158_WBGene00246815;307	STVAGPEEIVRA	1074	1076	0.954416347	0.309390228	-5.288986606	626.7541667
OVOC10006_OVP06158_WBGene00246815;31	DIFFHDVEGIGK	251	1073	0.825882131	0.213326222	-5.653817153	1104.875
OVOC10006_OVP06158_WBGene00246815;313	EEIVRAKELFEK	865	765	1.455841778	0.889679403	-2.842981279	430.965
OVOC10006_OVP06158_WBGene00246815;319	KELFEKVEVVEDKL	885	1603	1.019294739	0.222393731	-5.619732156	3314.558333
OVOC10006_OVP06158_WBGene00246815;325	VEVVEDKLSEQAAKL	714	1280	1.319088987	0.258355681	-5.48393644	4162.085833
OVOC10006_OVP06158_WBGene00246815;331	KLSEQAAKLKLTDKI	656	796	1.070921767	0.362383055	-5.083766988	1267.733333
OVOC10006_OVP06158_WBGene00246815;337	AKLKLTDKISQRSKI	620	194	0.143065716	0.066808951	-6.11186757	17.73416667
OVOC10006_OVP06158_WBGene00246815;343	DKISQRSKIIFGSGD	1036	1776	0.909496827	0.505396872	-4.511064768	311.6158333
OVOC10006_OVP06158_WBGene00246815;349	SKIIFGSGDYYKAVT	751	1145	0.618698287	0.551807919	-4.319723607	75.545
OVOC10006_OVP06158_WBGene00246815;355	SGDYYKAVTITANRH	864	1506	0.256066952	0.128490996	-5.947312097	27.8625
OVOC10006_OVP06158_WBGene00246815;361	AVTITANRHFVYAA	1038	1148	0.011994888	0.004472521	-6.197371009	24.82583333
OVOC10006_OVP06158_WBGene00246815;367	NRHFVYAAAHQEM	161	551	-0.251749593	0.106054826	-6.013647885	-74.975
OVOC10006_OVP06158_WBGene00246815;37	VEGIGKYKKKLRTE	569	717	0.199686773	0.082057932	-6.076884131	27.505
OVOC10006_OVP06158_WBGene00246815;373	AAAHQEMVDLSDA	729	201	-0.332816307	0.046029151	-6.15261599	-3313.0375
OVOC10006_OVP06158_WBGene00246815;379	MVDLSDANLPRTL	20	1550	1.109749309	0.244196669	-5.538709455	1291.421667
OVOC10006_OVP06158_WBGene00246815;385	ANLPRTLLRTINC	578	960	-0.067871781	0.032208068	-6.174167853	-1.636666667
OVOC10006_OVP06158_WBGene00246815;391	LLRTINCKQNAVRAV	147	741	0.254654599	0.158634936	-5.849501649	21.72583333
OVOC10006_OVP06158_WBGene00246815;397	CKQNAVRAVRFNVDG	212	318	0.022313597	0.010357933	-6.195064948	4.2325
OVOC10006_OVP06158_WBGene00246815;403	RAVRFNVDGNYCISC	1063	999	0.752079264	0.241016996	-5.551016915	136.2841667
OVOC10006_OVP06158_WBGene00246815;409	VDGNYCISCGADK	150	1722	2.939742487	1.065206373	-2.03506334	3141.8675
OVOC10006_OVP06158_WBGene00246815;415	ISCGADKSVKLWN	867	851	2.363020455	1.14049695	-1.676022234	1579.926667
OVOC10006_OVP06158_WBGene00246815;421	KSVKLWNPYKGTLL	466	1534	-0.073421962	0.029422426	-6.177748365	-2.341666667
OVOC10006_OVP06158_WBGene00246815;427	NPYKGTLLKTYTG	298	1036	0.052803476	0.026579019	-6.181186493	8.5625
OVOC10006_OVP06158_WBGene00246815;43	YKKKLRTEMKFLTAL	57	1127	-0.034828603	0.015394191	-6.191862555	-4.22
OVOC10006_OVP06158_WBGene00246815;433	LLKTYTGTGWEVLDA	477	519	1.226778771	0.353751399	-5.116729796	1328.599167
OVOC10006_OVP06158_WBGene00246815;439	GTGWEVLDAQGSSDN	349	945	2.129767288	1.333454889	-0.724094402	1985.843333
OVOC10006_OVP06158_WBGene00246815;445	LDAQGSSDNSMILVG	947	513	2.261210423	0.763416658	-3.410485102	2210.528333
OVOC10006_OVP06158_WBGene00246815;451	SDNSMILVGGMDKQL	98	1044	1.783396306	1.072024421	-2.003378694	376.0025
OVOC10006_OVP06158_WBGene00246815;457	LVGGMDKQLTVFD	340	784	3.332848563	0.981939899	-2.419467583	6926.901667
OVOC10006_OVP06158_WBGene00246815;463	KQLTVFDVESGKIIR	989	1117	0.56684311	0.259424774	-5.479868234	108.5416667
OVOC10006_OVP06158_WBGene00246815;469	DVESGKIIRRWRG	1038	540	0.264575245	0.146114183	-5.891518497	30.785
OVOC10006_OVP06158_WBGene00246815;475	IIRRWRGHNGQVN	55	1505	0.292796524	0.175492671	-5.791238429	26.05666667
OVOC10006_OVP06158_WBGene00246815;481	GHNGQVNSVAFNE	590	638	1.426725455	0.458491707	-4.702255693	1287.995
OVOC10006_OVP06158_WBGene00246815;487	NSVAFNEEST	635	695	2.385470766	0.895754792	-2.815501598	1622.138333
OVOC10006_OVP06158_WBGene00246815;49	TEMKFLTALKNLPIN	129	1407	-0.251824471	0.05630362	-6.133527189	-924.9933333
OVOC10006_OVP06158_WBGene00246815;493	EESTVAVSGCQDG	821	1153	2.311314656	0.567119762	-4.255184516	4552.761667
OVOC10006_OVP06158_WBGene00246815;499	VSGCQDGVVRCFDIR	112	232	-0.819240213	0.30831248	-5.293149053	-331.2066667
OVOC10006_OVP06158_WBGene00246815;505	GVVRCFDIRDRNA	284	812	1.333432896	0.411396724	-4.890900247	897.9125
OVOC10006_OVP06158_WBGene00246815;511	DIRDRNAPIQQMDEA	1040	1212	1.62460857	0.973604089	-2.458230939	464.3258333
OVOC10006_OVP06158_WBGene00246815;517	APIQQMDEAKDAIL	766	1234	0.140379312	0.036022155	-6.16875605	-76.905
OVOC10006_OVP06158_WBGene00246815;523	DEAKDAILTVDVN	919	865	1.187427214	0.299774225	-5.325728631	819.4808333
OVOC10006_OVP06158_WBGene00246815;529	ILTVDVNSHEIASG	999	855	0.677480689	0.253187253	-5.503761283	169.7066667
OVOC10006_OVP06158_WBGene00246815;535	NSHEIASGSADGSA	129	1773	4.163632803	1.591225831	0.56762886	5781.418333
OVOC10006_OVP06158_WBGene00246815;541	SGSADGSARTYSIR	959	1611	1.698879806	0.506352308	-4.50684858	1449.028333
OVOC10006_OVP06158_WBGene00246815;547	SARTYSIRDGKM	468	124	0.637245403	0.184470103	-5.759335713	663.5341667
OVOC10006_OVP06158_WBGene00246815;55	TALKNLPINELK	747	63	-1.063969633	0.203896268	-5.689020109	-2866.6775
OVOC10006_OVP06158_WBGene00246815;553	IRDGKMTDDK	834	140	3.049666879	1.208046828	-1.347896584	5037.828333
OVOC10006_OVP06158_WBGene00246815;559	TDDKFIYFLGESVTS	402	606	0.912249334	0.357865954	-5.100809523	303.1025
OVOC10006_OVP06158_WBGene00246815;565	YFLGESVTSLHFSAD	982	346	0.741306033	0.301714324	-5.318183669	356.8558333
OVOC10006_OVP06158_WBGene00246815;571	VTSLHFSADGQCFLA	1014	840	0.896932327	0.538716009	-4.374077742	187.5341667
OVOC10006_OVP06158_WBGene00246815;577	SADGQCFLASTKDGF	306	1706	1.063191486	0.333945765	-5.193554628	610.9491667
OVOC10006_OVP06158_WBGene00246815;583	FLASTKDGFIRLIDK	745	1257	0.582959831	0.211666011	-5.660036724	163.2308333
OVOC10006_OVP06158_WBGene00246815;589	DGFIRLIDKMNGQL	873	609	1.065418723	0.3690152	-5.057592395	512.9875
OVOC10006_OVP06158_WBGene00246815;595	IDKMNGQLLADYTG	364	1110	2.025952203	0.576097503	-4.216417395	2696.556667
OVOC10006_OVP06158_WBGene00246815;601	QLLADYTGHVNTE	55	1243	2.663409691	0.878351233	-2.89649608	2172.195833
OVOC10006_OVP06158_WBGene00246815;607	TGHVNTEYRVESCL	1068	576	1.082657476	0.292054792	-5.355250957	1139.459167
OVOC10006_OVP06158_WBGene00246815;61	PINELKKYLDTSNI	580	916	0.457492237	0.073472974	-6.097053165	2383.030833
OVOC10006_OVP06158_WBGene00246815;613	EYRVESCLLATDAH	435	71	1.051974972	0.58992646	-4.159930792	217.0491667
OVOC10006_OVP06158_WBGene00246815;619	CLLATDAHVVSGSED	445	1291	0.982221887	0.249806944	-5.517119469	-220.15
OVOC10006_OVP06158_WBGene00246815;625	AHVVSGSEDAHLYI	697	455	1.186525782	0.185653352	-5.75510708	3036.916667
OVOC10006_OVP06158_WBGene00246815;631	SEDAHLYIWNLIEMK	422	1460	0.475893002	0.110225955	-6.001603355	-525.4666667
OVOC10006_OVP06158_WBGene00246815;637	YIWNLIEMKILHKLP	243	495	-0.006675015	0.003226781	-6.197644021	0.118333333
OVOC10006_OVP06158_WBGene00246815;643	EMKILHKLPHPNSV	310	1532	0.145703831	0.060734878	-6.124672531	9.369166667
OVOC10006_OVP06158_WBGene00246815;649	KLPHPNSVVHSVS	850	1450	0.75012268	0.476859751	-4.628131061	104.4366667
OVOC10006_OVP06158_WBGene00246815;655	SVVHSVSSHPKK	1065	1499	0.773001296	0.213450934	-5.653398923	841.7391667
OVOC10006_OVP06158_WBGene00246815;661	SSHPKKPILLS	730	964	0.367244577	0.177273718	-5.784882517	51.13166667
OVOC10006_OVP06158_WBGene00246815;667	PILLSSSTTN	956	1344	-0.297063868	0.050585688	-6.144350283	-923.7183333
OVOC10006_OVP06158_WBGene00246815;67	KYLDTSNITHLRDL	5	1173	1.072362726	0.345679126	-5.147933709	608.0075
OVOC10006_OVP06158_WBGene00246815;673	STTNIFLWGLQKE	654	486	0.342199009	0.12964521	-5.9435643	78.02333333
OVOC10006_OVP06158_WBGene00246815;679	LWGLQKEEEDST	804	1102	1.660469522	0.828234021	-3.126860485	833.5908333
OVOC10006_OVP06158_WBGene00246815;7	DSAEDPKQIWKNKIH	807	1743	2.009541501	0.694695564	-3.712808556	2563.696667
OVOC10006_OVP06158_WBGene00246815;73	NITHLRDLLDVA	56	1612	0.957741215	0.310194818	-5.285716825	570.6908333
OVOC10006_OVP06158_WBGene00246815;79	DLLDVAKKRSCCA	316	1050	0.503492599	0.275628233	-5.418192029	109.1341667
OVOC10006_OVP06158_WBGene00246815;85	KKRSCCAFYKSFAVL	144	1050	0.051523241	0.023415991	-6.184657819	5.5425
OVOC10006_OVP06158_WBGene00246815;91	AFYKSFAVLQRKSKR	1072	1526	0.073014012	0.032314218	-6.174017946	12.7675
OVOC10006_OVP06158_WBGene00246815;97	AVLQRKSKREIDLIV	292	972	0.388670858	0.231382962	-5.586538594	54.58333333
OVOC10007_OVP10121_WBGene00246816;1	LRCSVLIVPRTLLTS	229	1561	0.159119612	0.060271285	-6.125611761	8.9425
OVOC10007_OVP10121_WBGene00246816;103	QKISEGEEVILDE	265	707	1.760397488	0.482481826	-4.6046194	1526.535833
OVOC10007_OVP10121_WBGene00246816;109	EEVILDEVKKVTS	744	708	-0.80928492	0.141457276	-5.906360022	-2677.794167
OVOC10007_OVP10121_WBGene00246816;115	EVKKVTSSDFASFRK	378	350	1.172261624	0.278526199	-5.406762132	1971.1175
OVOC10007_OVP10121_WBGene00246816;121	SSDFASFRKRLVMTS	805	51	0.697505073	0.448301709	-4.743182813	101.8291667
OVOC10007_OVP10121_WBGene00246816;127	FRKRLVMTSKKQYKE	333	1691	0.000248099	0.000118617	-6.197939372	1.303333333
OVOC10007_OVP10121_WBGene00246816;13	LTSKLRQRYSNGILI	798	1062	-0.132018563	0.066903219	-6.111689039	-13.29916667
OVOC10007_OVP10121_WBGene00246816;133	MTSKKQYKEHKLGFP	484	1434	-0.536910532	0.279727891	-5.402011049	-122.3458333
OVOC10007_OVP10121_WBGene00246816;139	YKEHKLGFPSYLQEL	27	1097	1.2141778	0.474937407	-4.635836907	624.4866667
OVOC10007_OVP10121_WBGene00246816;145	GFPSYLQELIMSN	994	1070	0.370703826	0.080818542	-6.079775385	5.203333333
OVOC10007_OVP10121_WBGene00246816;151	QELIMSNIGLASVD	936	1330	0.194480195	0.041451697	-6.160356909	-141.5008333
OVOC10007_OVP10121_WBGene00246816;157	NIGLASVDSRWFGAT	167	493	0.001751707	0.000410586	-6.197935896	130.7791667
OVOC10007_OVP10121_WBGene00246816;163	VDSRWFGATSLHRLD	906	906	0.189145822	0.070424118	-6.103852285	50.7025
OVOC10007_OVP10121_WBGene00246816;169	GATSLHRLDLSGNKL	980	774	-0.114917463	0.054718392	-6.136565383	-67.81333333
OVOC10007_OVP10121_WBGene00246816;175	RLDLSGNKLGRSDTF	1019	1423	0.458585861	0.151092243	-5.87511116	202.03
OVOC10007_OVP10121_WBGene00246816;181	NKLGRSDTFGIKFLN	1007	591	0.208722653	0.123167602	-5.963703286	29.90416667
OVOC10007_OVP10121_WBGene00246816;187	DTFGIKFLNIVRLR	1041	1225	0.240336571	0.074662849	-6.094370637	139.1908333
OVOC10007_OVP10121_WBGene00246816;19	QRYSNGILILRRSK	105	1465	0.071245521	0.033470604	-6.172423557	4.088333333
OVOC10007_OVP10121_WBGene00246816;193	FLNIVRLRHLKVL	19	1637	0.122004006	0.063239898	-6.119563384	8.7925
OVOC10007_OVP10121_WBGene00246816;199	LRHLKVLVLADNE	211	1115	0.210671011	0.078692302	-6.085010307	30.72583333
OVOC10007_OVP10121_WBGene00246816;205	LVLADNEIQDISDD	74	1074	2.182979172	0.672173772	-3.809639089	3038.679167
OVOC10007_OVP10121_WBGene00246816;211	EIQDISDDLWNAL	133	47	0.030578778	0.003580832	-6.197574359	2311.209167
OVOC10007_OVP10121_WBGene00246816;217	DDLWNALPENLL	1065	1235	1.133357231	0.234002955	-5.577096459	374.4316667
OVOC10007_OVP10121_WBGene00246816;223	LPENLLSLDLSNN	142	936	0.482602725	0.158180742	-5.851056367	116.5675
OVOC10007_OVP10121_WBGene00246816;229	SLDLSNNQISYL	798	1190	1.090264818	0.189589561	-5.741475613	6115.575833
OVOC10007_OVP10121_WBGene00246816;235	NQISYLSPCCTR	507	1481	0.298907386	0.168982997	-5.814002265	38.81583333
OVOC10007_OVP10121_WBGene00246816;241	SPCCTRFPQMTHL	610	1026	-0.283491744	0.112597479	-5.994694933	-77.0475
OVOC10007_OVP10121_WBGene00246816;247	FPQMTHLSLSHNRIE	295	713	0.990593241	0.280282485	-5.400048055	842.9416667
OVOC10007_OVP10121_WBGene00246816;25	ILILRRSKVSEISE	500	1516	0.836910333	0.280415298	-5.399562016	282.4658333
OVOC10007_OVP10121_WBGene00246816;253	LSLSHNRIEELPRTI	597	723	-0.304642715	0.130515068	-5.940973432	-142.5475
OVOC10007_OVP10121_WBGene00246816;259	RIEELPRTINRLTKL	889	317	0.476052326	0.096958228	-6.038687478	845.0566667
OVOC10007_OVP10121_WBGene00246816;265	RTINRLTKLKCLDIS	333	1165	0.337551092	0.0886699	-6.060332603	208.6791667
OVOC10007_OVP10121_WBGene00246816;271	TKLKCLDISWNRMKF	575	1601	0.282935072	0.148862944	-5.882398717	44.59083333
OVOC10007_OVP10121_WBGene00246816;277	DISWNRMKFLPSE	1013	1641	-0.05434738	0.010345778	-6.195072686	-218.905
OVOC10007_OVP10121_WBGene00246816;283	MKFLPSEIKDLSLE	701	1073	0.661984677	0.320479896	-5.246555777	122.2425
OVOC10007_OVP10121_WBGene00246816;289	EIKDLSLEMIDVTAY	790	254	0.095830415	0.011370052	-6.194521319	1818.8025
OVOC10007_OVP10121_WBGene00246816;295	LEMIDVTAYSGEEKL	657	1085	1.14919805	0.317778111	-5.256454032	853.1033333
OVOC10007_OVP10121_WBGene00246816;301	TAYSGEEKLQVQDIL	874	206	1.929697243	0.615070197	-4.055254086	1588.12
OVOC10007_OVP10121_WBGene00246816;307	EKLQVQDILDQLLQR	400	358	-0.242502025	0.079449471	-6.083164422	-206.6566667
OVOC10007_OVP10121_WBGene00246816;31	SKVSEISEFELVLIT	664	572	0.14851924	0.059218624	-6.127795249	17.93166667
OVOC10007_OVP10121_WBGene00246816;313	DILDQLLQRVNSL	830	112	0.450068564	0.188837651	-5.744068899	63.24916667
OVOC10007_OVP10121_WBGene00246816;319	LQRVNSLVKVGSLFE	989	189	0.570243526	0.295804866	-5.340773482	100.3908333
OVOC10007_OVP10121_WBGene00246816;325	LVKVGSLFEYAAA	460	1472	0.465609637	0.083574061	-6.073135215	1548.515833
OVOC10007_OVP10121_WBGene00246816;331	LFEYAAAAILN	8	730	0.338545861	0.126380286	-5.953761351	60.30916667
OVOC10007_OVP10121_WBGene00246816;337	AAILNYGIST	550	1686	0.29724585	0.168931884	-5.814139518	37.8675
OVOC10007_OVP10121_WBGene00246816;343	GISTVSLPKSLCL	254	1466	0.387342214	0.237014537	-5.566287767	42.65833333
OVOC10007_OVP10121_WBGene00246816;349	LPKSLCLMIQQAVEN	110	10	1.248858649	0.28290941	-5.390358241	2887.778333
OVOC10007_OVP10121_WBGene00246816;355	LMIQQAVENCKCNSG	584	1138	1.756566011	0.935941064	-2.634047317	796.9725
OVOC10007_OVP10121_WBGene00246816;361	VENCKCNSGKNYRFY	421	1507	1.152159096	0.817970429	-3.173469758	289.1975
OVOC10007_OVP10121_WBGene00246816;367	NSGKNYRFYPAST	236	44	0.662513146	0.459081615	-4.699820841	91.4225
OVOC10007_OVP10121_WBGene00246816;37	SEFELVLITHQNRNG	11	1091	0.187389648	0.090438357	-6.055848468	26.76083333
OVOC10007_OVP10121_WBGene00246816;373	RFYPASTVTARYFID	837	13	0.596874574	0.321503684	-5.242485183	98.57166667
OVOC10007_OVP10121_WBGene00246816;379	TVTARYFIDDARSLA	190	642	0.579698422	0.265358769	-5.45769034	137.1466667
OVOC10007_OVP10121_WBGene00246816;385	FIDDARSLAFTTISK	809	1453	0.290092594	0.165158255	-5.827401738	38.36
OVOC10007_OVP10121_WBGene00246816;391	SLAFTTISKGHDYRV	711	39	0.33521868	0.176826791	-5.786615449	50.09
OVOC10007_OVP10121_WBGene00246816;397	ISKGHDYRVILQDMK	276	1058	0.772766219	0.50748035	-4.501871835	145.3583333
OVOC10007_OVP10121_WBGene00246816;403	YRVILQDMKMM	81	1005	0.317541688	0.153768112	-5.86611756	64.05333333
OVOC10007_OVP10121_WBGene00246816;43	LITHQNRNGQLLYIT	579	1167	-0.004388691	0.001632496	-6.197862802	-0.870833333
OVOC10007_OVP10121_WBGene00246816;49	RNGQLLYITRGN	660	1708	-0.012844936	0.00612164	-6.196894101	-0.139166667
OVOC10007_OVP10121_WBGene00246816;55	YITRGNVERIFSAKI	1057	423	-0.095919277	0.045045843	-6.154286276	-10.7675
OVOC10007_OVP10121_WBGene00246816;61	VERIFSAKIQWGSVT	525	1715	-0.216803954	0.119390226	-5.97487065	-39.8525
OVOC10007_OVP10121_WBGene00246816;67	AKIQWGSVTIEMNNP	538	700	0.940406411	0.267042567	-5.451561151	2087.703333
OVOC10007_OVP10121_WBGene00246816;7	IVPRTLLTSKLRQRY	526	1566	0.133598352	0.073928436	-6.096042457	11.6025
OVOC10007_OVP10121_WBGene00246816;73	SVTIEMNNPSVLICI	754	1148	0.720466779	0.314775306	-5.268051411	216.0516667
OVOC10007_OVP10121_WBGene00246816;79	NNPSVLICIKEASI	704	636	0.226371468	0.083097901	-6.074359081	22.04416667
OVOC10007_OVP10121_WBGene00246816;85	ICIKEASIPALRNFI	329	1191	0.516516738	0.323400711	-5.235047725	81.32
OVOC10007_OVP10121_WBGene00246816;91	SIPALRNFISNLQKI	545	67	0.355624031	0.185721245	-5.754773602	41.915
OVOC10007_OVP10121_WBGene00246816;97	NFISNLQKISEGEE	713	875	1.868374862	0.760100596	-3.425466121	1197.186667
OVOC10008_OVP04560_WBGene00246817;1	MSISEGAAETKAER	368	1124	2.963525708	1.12366458	-1.756454309	4061.059167
OVOC10008_OVP04560_WBGene00246817;103	SNDLRDKFQQNG	670	1098	0.502643349	0.094957241	-6.043895239	-48.2025
OVOC10008_OVP04560_WBGene00246817;109	KFQQNGPPELCSN	937	617	2.484549982	1.765389894	1.441842103	918.1033333
OVOC10008_OVP04560_WBGene00246817;115	PPELCSNVPEDLLDL	896	490	1.064209061	0.322973136	-5.236878975	467.5441667
OVOC10008_OVP04560_WBGene00246817;121	NVPEDLLDLKQECIR	334	844	1.102222668	0.44889677	-4.740709319	490.6991667
OVOC10008_OVP04560_WBGene00246817;127	LDLKQECIRLREELA	790	492	-0.085198079	0.01623175	-6.191180561	522.5858333
OVOC10008_OVP04560_WBGene00246817;13	ERLAQARKKLRDYQ	67	1645	0.147321207	0.065387004	-6.114931305	22.65666667
OVOC10008_OVP04560_WBGene00246817;133	CIRLREELALRTA	707	553	-0.643473067	0.220288473	-5.627725573	-594.0366667
OVOC10008_OVP04560_WBGene00246817;139	ELALRTAEKGQLS	624	1146	0.060687002	0.008680106	-6.195899794	24.29083333
OVOC10008_OVP04560_WBGene00246817;145	AEKGQLSSQLAE	460	74	-0.724676559	0.24498694	-5.535720371	-199.7958333
OVOC10008_OVP04560_WBGene00246817;151	SSQLAELVGHYSQ	328	968	0.345269342	0.121090658	-5.969802693	2.234166667
OVOC10008_OVP04560_WBGene00246817;157	LVGHYSQIHASYTKL	250	1516	0.134713266	0.076154998	-6.09097623	13.38083333
OVOC10008_OVP04560_WBGene00246817;163	QIHASYTKLSEYIKN	728	290	0.220625389	0.132947655	-5.933400798	37.49583333
OVOC10008_OVP04560_WBGene00246817;169	TKLSEYIKNGDPSGS	803	1539	1.606123745	1.007810212	-2.295740676	662.6933333
OVOC10008_OVP04560_WBGene00246817;175	IKNGDPSGSALQTQ	691	67	3.193335102	1.498418455	0.111184499	2548.311667
OVOC10008_OVP04560_WBGene00246817;181	SGSALQTQLVHLQTA	999	1	0.620078638	0.201931942	-5.696358391	204.0433333
OVOC10008_OVP04560_WBGene00246817;187	TQLVHLQTAMSV	174	1564	0.261155801	0.155671438	-5.85963814	29.24166667
OVOC10008_OVP04560_WBGene00246817;19	RKKLRDYQSKHRSEN	858	1572	0.066525096	0.026376823	-6.181420469	0.561666667
OVOC10008_OVP04560_WBGene00246817;193	QTAMSVVVKEK	689	87	0.423934671	0.304310898	-5.308202846	48.3675
OVOC10008_OVP04560_WBGene00246817;199	VVKEKTALQQQLR	549	1129	0.079744217	0.038570733	-6.164951212	7.6875
OVOC10008_OVP04560_WBGene00246817;205	ALQQQLRQKNE	770	1714	0.555909581	0.404068172	-4.920456395	92.76666667
OVOC10008_OVP04560_WBGene00246817;211	RQKNELVMDRDKQ	933	133	0.567720879	0.119400672	-5.974845522	654.5958333
OVOC10008_OVP04560_WBGene00246817;217	VMDRDKQICNLTVEM	812	1644	0.235363458	0.081917759	-6.077210375	-35.24
OVOC10008_OVP04560_WBGene00246817;223	QICNLTVEMQEKISH	141	675	-1.272398798	0.515329802	-4.469413007	-755.9591667
OVOC10008_OVP04560_WBGene00246817;229	VEMQEKISHISSLEA	1048	950	0.253215407	0.091113952	-6.053998549	76.38666667
OVOC10008_OVP04560_WBGene00246817;235	ISHISSLEAEII	710	1758	1.122032937	0.363814508	-5.078080835	735.1225
OVOC10008_OVP04560_WBGene00246817;241	LEAEIILLRKEIN	634	910	0.814737372	0.280405815	-5.399587032	281.575
OVOC10008_OVP04560_WBGene00246817;247	LLRKEINSLSNEVQR	578	108	0.731820862	0.195153837	-5.721100559	996.13
OVOC10008_OVP04560_WBGene00246817;25	YQSKHRSENKEFSLS	277	1687	0.046584618	0.007441128	-6.196409805	-1969.483333
OVOC10008_OVP04560_WBGene00246817;253	NSLSNEVQRQVKESK	757	743	0.682311696	0.202701829	-5.693500077	322.2541667
OVOC10008_OVP04560_WBGene00246817;259	VQRQVKESKNGQEEA	798	1068	2.389441728	0.782023981	-3.330685797	3057.273333
OVOC10008_OVP04560_WBGene00246817;265	ESKNGQEEAVNWQTK	879	945	2.110808816	0.607157698	-4.088315097	3406.08
OVOC10008_OVP04560_WBGene00246817;271	EEAVNWQTKLLHIQQ	926	842	0.003635044	0.00067781	-6.197928366	-803.6316667
OVOC10008_OVP04560_WBGene00246817;277	QTKLLHIQQDRDDAK	646	1274	-0.138833082	0.029757907	-6.177328133	-594.9
OVOC10008_OVP04560_WBGene00246817;283	IQQDRDDAKERLKIC	794	546	2.009840203	0.815147076	-3.186069947	1273.3225
OVOC10008_OVP04560_WBGene00246817;289	DAKERLKICMKKAEA	263	35	0.244061437	0.129777785	-5.943223332	27.34166667
OVOC10008_OVP04560_WBGene00246817;295	KICMKKAEAAQAELD	613	589	1.282835885	0.61383717	-4.060519997	559.7958333
OVOC10008_OVP04560_WBGene00246817;301	AEAAQAELDEAR	257	1621	0.25030953	0.054758685	-6.136494756	133.29
OVOC10008_OVP04560_WBGene00246817;307	ELDEARKQLRMKDI	460	1538	0.941964965	0.30030698	-5.323621354	403.1425
OVOC10008_OVP04560_WBGene00246817;31	SENKEFSLSSSASI	756	246	0.707697875	0.244338376	-5.538159948	216.4391667
OVOC10008_OVP04560_WBGene00246817;313	KQLRMKDIYLRQLGA	892	14	0.329950641	0.143192814	-5.900929746	48.85333333
OVOC10008_OVP04560_WBGene00246817;319	DIYLRQLGAYTSTDT	952	1124	0.367677447	0.086667829	-6.065467031	627.915
OVOC10008_OVP04560_WBGene00246817;325	LGAYTSTDTPLENDN	537	1065	0.649660488	0.144610895	-5.896407199	1965.31
OVOC10008_OVP04560_WBGene00246817;331	TDTPLENDNRNLSDE	578	576	2.742624408	1.094728021	-1.894544737	6313.343333
OVOC10008_OVP04560_WBGene00246817;337	NDNRNLSDEIEQ	492	1710	2.392257475	0.846000763	-3.047511143	2561.1825
OVOC10008_OVP04560_WBGene00246817;343	SDEIEQLKSGL	319	489	1.216316312	0.373441051	-5.040712219	680.05
OVOC10008_OVP04560_WBGene00246817;349	LKSGLVRAVDETE	428	1548	-0.012377266	0.003361979	-6.197620865	4.1875
OVOC10008_OVP04560_WBGene00246817;355	RAVDETEKWKKEAQ	392	564	2.758505902	1.178970551	-1.488525122	3449.559167
OVOC10008_OVP04560_WBGene00246817;361	EKWKKEAQLARER	478	1000	1.439640435	0.528938079	-4.413974084	968.7641667
OVOC10008_OVP04560_WBGene00246817;367	AQLARERYELYG	995	1171	2.04021938	0.541660151	-4.361938455	3941.621667
OVOC10008_OVP04560_WBGene00246817;37	SLSSSASISSIIEN	594	542	0.42109649	0.127293447	-5.951100472	158.8416667
OVOC10008_OVP04560_WBGene00246817;373	RYELYGTQLNQNI	94	748	0.711411585	0.405811516	-4.913297925	236.01
OVOC10008_OVP04560_WBGene00246817;379	TQLNQNIVQMSAKLE	1015	971	1.811637838	0.375040639	-5.034448404	-360.6575
OVOC10008_OVP04560_WBGene00246817;385	IVQMSAKLEEMSN	747	775	1.819752768	0.602904857	-4.106530138	860.8916667
OVOC10008_OVP04560_WBGene00246817;391	KLEEMSNEKLVLESK	1063	465	1.711428063	0.491166565	-4.569652766	2272.015
OVOC10008_OVP04560_WBGene00246817;397	NEKLVLESKVQALES	658	510	0.747136238	0.174590432	-5.794438793	650.4183333
OVOC10008_OVP04560_WBGene00246817;403	ESKVQALESEIKMLR	304	1298	1.518507871	0.703211984	-3.676310305	574.1983333
OVOC10008_OVP04560_WBGene00246817;409	LESEIKMLRTIDRPN	354	942	-0.818798548	0.264185527	-5.462141336	-622.3691667
OVOC10008_OVP04560_WBGene00246817;415	MLRTIDRPNLLNDDN	158	1372	2.741543506	0.727571683	-3.570483661	5999.59
OVOC10008_OVP04560_WBGene00246817;421	RPNLLNDDNTYA	448	264	2.317953553	0.696811778	-3.70360729	4298.794167
OVOC10008_OVP04560_WBGene00246817;427	DDNTYAKNSIELQK	432	1560	2.269361612	0.93070356	-2.657814617	1575.8125
OVOC10008_OVP04560_WBGene00246817;43	SISSIIENNGRRSA	316	146	1.455237798	0.711168417	-3.640874458	818.6366667
OVOC10008_OVP04560_WBGene00246817;433	KNSIELQKVQNKLVE	346	360	2.452859413	0.947928003	-2.578273634	1856.909167
OVOC10008_OVP04560_WBGene00246817;439	QKVQNKLVEVTNDYQ	158	1096	2.335182102	0.655186074	-3.88236292	3544.4
OVOC10008_OVP04560_WBGene00246817;445	LVEVTNDYQRAKQLI	1036	840	0.658692247	0.189281567	-5.742564971	685.2266667
OVOC10008_OVP04560_WBGene00246817;451	DYQRAKQLIEELNTK	363	1745	-2.39317086	0.678122531	-3.784590788	-10340.41917
OVOC10008_OVP04560_WBGene00246817;457	QLIEELNTKLANKEQ	594	1008	-0.174191962	0.026078849	-6.181766782	676.6633333
OVOC10008_OVP04560_WBGene00246817;463	NTKLANKEQEVLTLS	38	180	0.974240758	0.246796371	-5.528611176	983.3916667
OVOC10008_OVP04560_WBGene00246817;469	KEQEVLTLSSALSD	442	346	0.748249918	0.322478604	-5.238702618	126.125
OVOC10008_OVP04560_WBGene00246817;475	TLSSALSDEKSKLIE	4	336	1.549578667	0.336674168	-5.183100032	6168.788333
OVOC10008_OVP04560_WBGene00246817;481	SDEKSKLIEKNAELV	301	637	1.996558418	0.564526521	-4.26621546	2020.660833
OVOC10008_OVP04560_WBGene00246817;487	LIEKNAELVVAEE	897	75	0.869864799	0.250245002	-5.515389046	282.6116667
OVOC10008_OVP04560_WBGene00246817;49	ENNGRRSAISLQLCD	1001	183	1.304758265	0.254040158	-5.500314513	1395.515
OVOC10008_OVP04560_WBGene00246817;493	ELVVAEESLARA	204	914	0.348330734	0.115711786	-5.985716478	41.8275
OVOC10008_OVP04560_WBGene00246817;499	ESLARARSVAEE	919	1145	1.494254526	0.788663692	-3.302725294	257.945
OVOC10008_OVP04560_WBGene00246817;505	RSVAEEQKKH	905	1729	0.593111072	0.158472278	-5.850025183	893.0566667
OVOC10008_OVP04560_WBGene00246817;511	QKKHTEEALSLSE	1077	1319	1.272671161	0.552545157	-4.316431712	377.1566667
OVOC10008_OVP04560_WBGene00246817;517	EALSLSEQLQNEKA	947	535	1.028887973	0.281794731	-5.394674893	447.6258333
OVOC10008_OVP04560_WBGene00246817;523	EQLQNEKATVSRAI	887	1407	1.278837498	0.562743466	-4.273971564	572.2316667
OVOC10008_OVP04560_WBGene00246817;529	KATVSRAITQNRELK	47	545	-0.076948255	0.024919787	-6.183053644	-3.316666667
OVOC10008_OVP04560_WBGene00246817;535	AITQNRELKEQLIE	851	357	1.972967676	0.550105027	-4.326400331	1642.364167
OVOC10008_OVP04560_WBGene00246817;541	ELKEQLIELQDKLIA	192	1292	-1.10750721	0.295603712	-5.341558264	-109.9025
OVOC10008_OVP04560_WBGene00246817;547	IELQDKLIAVTQESM	546	578	3.336646235	0.983739586	-2.410190083	6965.746667
OVOC10008_OVP04560_WBGene00246817;55	SAISLQLCDHVEMKD	313	89	0.076398282	0.0129148	-6.193573095	-281.1425
OVOC10008_OVP04560_WBGene00246817;553	LIAVTQESMERENGR	807	279	4.635982141	1.761766809	1.421591127	7820.78
OVOC10008_OVP04560_WBGene00246817;559	ESMERENGRLSALHQ	799	577	1.457234341	0.772882474	-3.369046517	305.075
OVOC10008_OVP04560_WBGene00246817;565	NGRLSALHQISQLR	70	702	0.042030444	0.015748257	-6.191563035	8.81
OVOC10008_OVP04560_WBGene00246817;571	LHQISQLRNELNRVS	804	592	0.083590973	0.017812381	-6.189981214	304.29
OVOC10008_OVP04560_WBGene00246817;577	LRNELNRVSGQSFGG	266	416	-0.243884828	0.048630018	-6.147980389	-368.7866667
OVOC10008_OVP04560_WBGene00246817;583	RVSGQSFGGKNVDSS	243	369	2.161714762	0.559278555	-4.288359242	4521.961667
OVOC10008_OVP04560_WBGene00246817;589	FGGKNVDSSTIPMI	1050	1462	2.271907548	0.773052196	-3.368355377	2357.1025
OVOC10008_OVP04560_WBGene00246817;595	DSSTIPMIPNGDI	13	1641	2.869859229	1.00337234	-2.317577367	2214.6125
OVOC10008_OVP04560_WBGene00246817;601	MIPNGDIYEQQQN	1006	940	2.890012574	0.90003689	-2.796596849	6244.905833
OVOC10008_OVP04560_WBGene00246817;607	IYEQQQNVPYVD	481	1663	3.25172617	1.537260859	0.299843059	5707.563333
OVOC10008_OVP04560_WBGene00246817;61	LCDHVEMKDTLQRVQ	835	1693	0.531948484	0.114289029	-5.989841638	91.06416667
OVOC10008_OVP04560_WBGene00246817;613	NVPYVDSRDRDE	639	763	0.464910577	0.158206097	-5.850971948	331.9866667
OVOC10008_OVP04560_WBGene00246817;619	SRDRDETISTPS	254	1010	1.916714354	0.63136846	-3.984778441	991.4891667
OVOC10008_OVP04560_WBGene00246817;625	TISTPSVSECYDRDM	744	638	1.371947657	0.475421511	-4.633710774	866.9141667
OVOC10008_OVP04560_WBGene00246817;631	VSECYDRDMSLSHTE	189	1467	1.513737411	0.633910736	-3.973512171	469.5941667
OVOC10008_OVP04560_WBGene00246817;637	RDMSLSHTEDTHAH	702	968	1.038838511	0.772937556	-3.368819219	157.2858333
OVOC10008_OVP04560_WBGene00246817;643	HTEDTHAHTEVELAN	803	1267	0.633076877	0.184799746	-5.75819516	316.1358333
OVOC10008_OVP04560_WBGene00246817;649	AHTEVELANVRM	478	146	-0.632458556	0.123829376	-5.961659671	-1006.666667
OVOC10008_OVP04560_WBGene00246817;655	LANVRMVLDELRLD	518	1390	0.452836229	0.318636487	-5.25343477	60.50833333
OVOC10008_OVP04560_WBGene00246817;661	VLDELRLDHRRVVQE	802	1472	0.430180578	0.187623905	-5.748198919	101.2308333
OVOC10008_OVP04560_WBGene00246817;667	LDHRRVVQENEELR	374	186	2.181683052	0.659398529	-3.864688573	2413.506667
OVOC10008_OVP04560_WBGene00246817;67	MKDTLQRVQTGSHDS	752	854	2.390118829	0.537876574	-4.377562672	3408.0025
OVOC10008_OVP04560_WBGene00246817;673	VQENEELRRIMEQN	940	1210	2.28861278	0.784201701	-3.321787982	3966.345
OVOC10008_OVP04560_WBGene00246817;679	LRRIMEQNSEDENQN	570	1750	1.956299051	0.603994195	-4.101859616	2359.655
OVOC10008_OVP04560_WBGene00246817;685	QNSEDENQNNIHVEL	481	1149	3.763100011	1.339166563	-0.69657547	7731.9125
OVOC10008_OVP04560_WBGene00246817;691	NQNNIHVELGQAVER	744	962	0.789531285	0.170090657	-5.809930169	1034.4475
OVOC10008_OVP04560_WBGene00246817;697	VELGQAVERISTLSA	845	1423	0.458395824	0.216800343	-5.640683423	50.51833333
OVOC10008_OVP04560_WBGene00246817;7	AAETKAERLAQAR	220	1186	0.538790167	0.104983782	-6.01668588	894.655
OVOC10008_OVP04560_WBGene00246817;703	VERISTLSAENEQ	942	838	1.777238056	0.765051359	-3.403769554	971.6958333
OVOC10008_OVP04560_WBGene00246817;709	LSAENEQLRND	612	1160	1.77969538	0.410720285	-4.893558867	5633.310833
OVOC10008_OVP04560_WBGene00246817;715	QLRNDISMLQEKLNS	167	673	0.806837606	0.293841506	-5.348342798	406.0675
OVOC10008_OVP04560_WBGene00246817;721	SMLQEKLNSASLSSN	656	1398	0.416654429	0.067420715	-6.110538504	1415.176667
OVOC10008_OVP04560_WBGene00246817;727	LNSASLSSNVSPSS	920	384	0.658237148	0.119929948	-5.973225127	-3828.434167
OVOC10008_OVP04560_WBGene00246817;73	RVQTGSHDSPPMTTE	412	1652	3.803595491	1.654930198	0.891461407	4100.31
OVOC10008_OVP04560_WBGene00246817;733	SSNVSPSSSHCDTIS	443	443	1.067178527	0.421263822	-4.850394074	264.1375
OVOC10008_OVP04560_WBGene00246817;739	SSSHCDTISPVRPNV	1055	9	-0.367491857	0.111127044	-5.999034595	-43.525
OVOC10008_OVP04560_WBGene00246817;745	TISPVRPNVNVVRQ	481	273	0.566549904	0.329533358	-5.211063248	131.52
OVOC10008_OVP04560_WBGene00246817;751	PNVNVVRQLQAFSI	537	1699	0.368756903	0.245452724	-5.533842353	54.93083333
OVOC10008_OVP04560_WBGene00246817;757	RQLQAFSIKEKPLA	928	988	-0.600943297	0.236034354	-5.569878051	-276.44
OVOC10008_OVP04560_WBGene00246817;763	SIKEKPLAWTELEAR	122	250	0.24337821	0.03341698	-6.172512316	396.7416667
OVOC10008_OVP04560_WBGene00246817;769	LAWTELEARFTRAMR	163	997	0.082481661	0.027514525	-6.180062094	53.30666667
OVOC10008_OVP04560_WBGene00246817;775	EARFTRAMRQIAD	143	1709	0.016355763	0.003889163	-6.197508685	-165.5808333
OVOC10008_OVP04560_WBGene00246817;781	AMRQIADLAEE	188	500	1.646831666	0.568411795	-4.249442462	690.9591667
OVOC10008_OVP04560_WBGene00246817;787	DLAEEKERLQHVI	457	885	0.737369005	0.128850968	-5.946131622	427.6066667
OVOC10008_OVP04560_WBGene00246817;79	HDSPPMTTENVVNN	1043	1159	4.349035624	2.242103229	3.625227865	5337.945
OVOC10008_OVP04560_WBGene00246817;793	ERLQHVIMQLETEND	978	632	0.443153289	0.151700228	-5.873110273	51.91416667
OVOC10008_OVP04560_WBGene00246817;799	IMQLETENDTIGDYV	119	249	2.142967955	1.0415575	-2.143226595	1075.6675
OVOC10008_OVP04560_WBGene00246817;805	ENDTIGDYVTLYQHQ	281	77	0.812138086	0.12963883	-5.943586443	-5164.330833
OVOC10008_OVP04560_WBGene00246817;811	DYVTLYQHQRKKINE	826	116	-0.027484818	0.012672948	-6.193731754	-2.661666667
OVOC10008_OVP04560_WBGene00246817;817	QHQRKKINERMRERE	341	1353	1.046742043	0.287343297	-5.373391193	1070.909167
OVOC10008_OVP04560_WBGene00246817;823	INERMREREEAVAKL	789	27	0.942725677	0.337050807	-5.181781972	315.7508333
OVOC10008_OVP04560_WBGene00246817;829	EREEAVAKLSFEKEQ	788	892	1.424617419	0.44662405	-4.749794403	2053.47
OVOC10008_OVP04560_WBGene00246817;835	AKLSFEKEQMQQKLN	348	1426	1.345051306	0.527594693	-4.41975932	624.4991667
OVOC10008_OVP04560_WBGene00246817;841	KEQMQQKLNELQK	232	1498	0.741114339	0.450189119	-4.735600243	182.2108333
OVOC10008_OVP04560_WBGene00246817;847	KLNELQKTLINLLSK	246	886	-0.047597303	0.020043689	-6.188016294	-7.781666667
OVOC10008_OVP04560_WBGene00246817;85	TTENVVNNNISN	880	624	1.245028453	0.251828066	-5.509272853	5783.575833
OVOC10008_OVP04560_WBGene00246817;853	KTLINLLSKKGLLR	523	817	0.315546726	0.239907999	-5.555321171	29.91666667
OVOC10008_OVP04560_WBGene00246817;859	LSKKGLLRVYAHEKE	25	525	-0.208910677	0.129999329	-5.942502015	-20.935
OVOC10008_OVP04560_WBGene00246817;865	LRVYAHEKETLNNYN	810	328	1.886732704	0.884763005	-2.865796378	1426.955833
OVOC10008_OVP04560_WBGene00246817;871	EKETLNNYNGSSKH	232	40	1.81196746	0.690425326	-3.731301882	4228.7675
OVOC10008_OVP04560_WBGene00246817;877	NYNGSSKHSSS	296	414	0.2103896	0.037178583	-6.167039431	-1452.600833
OVOC10008_OVP04560_WBGene00246817;883	KHSSSVRSYSRG	100	1414	-0.129239342	0.062151094	-6.12178485	-13.80666667
OVOC10008_OVP04560_WBGene00246817;889	RSYSRGTVDKF	255	755	0.457417276	0.133171586	-5.932720368	630.0166667
OVOC10008_OVP04560_WBGene00246817;895	TVDKFSGDEEI	55	87	0.213324972	0.027770313	-6.1797379	-5506.2675
OVOC10008_OVP04560_WBGene00246817;901	GDEEIVDGSEL	185	819	-0.136786479	0.037416634	-6.166664843	-79.88083333
OVOC10008_OVP04560_WBGene00246817;907	DGSELVPNSPDSCID	374	364	2.062361753	0.799724289	-3.253728949	862.3741667
OVOC10008_OVP04560_WBGene00246817;91	NNNISNTNSSA	638	1006	1.028851666	0.185667485	-5.755038525	7391.870833
OVOC10008_OVP04560_WBGene00246817;913	PNSPDSCIDISSEFG	699	1437	0.281327451	0.061446021	-6.123278268	354.1166667
OVOC10008_OVP04560_WBGene00246817;919	CIDISSEFGSGKQNA	717	1093	0.483811795	0.087425187	-6.063411059	-1109.5225
OVOC10008_OVP04560_WBGene00246817;925	EFGSGKQNAGDDSFF	283	123	3.30707725	1.083992406	-1.945999293	8640.385
OVOC10008_OVP04560_WBGene00246817;931	QNAGDDSFFYISINE	89	637	1.479920995	0.741463135	-3.509007221	437.6241667
OVOC10008_OVP04560_WBGene00246817;937	SFFYISINEIKENI	569	947	0.11956707	0.022173657	-6.185948807	374.6258333
OVOC10008_OVP04560_WBGene00246817;943	INEIKENILGDNADD	571	411	2.13663372	0.590742571	-4.156364136	1573.03
OVOC10008_OVP04560_WBGene00246817;949	NILGDNADDDVGVQR	608	1606	2.339969012	0.833812355	-3.102139339	2315.885
OVOC10008_OVP04560_WBGene00246817;955	ADDDVGVQRILN	279	1645	0.659451575	0.121033438	-5.969947312	1078.8025
OVOC10008_OVP04560_WBGene00246817;961	VQRILNLISELQDLE	313	1029	0.072531474	0.020490378	-6.187586037	58.81
OVOC10008_OVP04560_WBGene00246817;967	LISELQDLERTRTFA	357	1773	0.726612279	0.278216961	-5.408096007	408.205
OVOC10008_OVP04560_WBGene00246817;97	TNSSALSNDLRD	25	1315	2.429037203	0.84036682	-3.072809964	2660.6675
OVOC10008_OVP04560_WBGene00246817;973	DLERTRTFAPCSPNL	1055	1517	0.487738346	0.342011757	-5.162246243	49.62583333
OVOC10008_OVP04560_WBGene00246817;979	TFAPCSPNLHCSECR	613	329	-0.397961205	0.093897904	-6.046781127	-179.4783333
OVOC10008_OVP04560_WBGene00246817;985	PNLHCSECRGKLINL	622	1276	0.106078821	0.054157471	-6.137592289	-20.71833333
OVOC10008_OVP04560_WBGene00246817;991	ECRGKLINL	44	212	0.224034401	0.141691412	-5.90564996	20.50416667
OVOC10009_OVP09476_WBGene00246818;1	MISVVEMTMDTRS	71	261	0.267642415	0.142709011	-5.902352557	24.74
OVOC10009_OVP09476_WBGene00246818;103	FATVLRLSKKYQVS	785	213	0.274166516	0.178605283	-5.780256316	24.385
OVOC10009_OVP09476_WBGene00246818;109	LSKKYQVSTLIEACE	897	1043	0.815776161	0.238538675	-5.560755842	586.8758333
OVOC10009_OVP09476_WBGene00246818;115	VSTLIEACEKFIANK	291	1127	1.556394265	0.382813091	-5.004078497	5756.2925
OVOC10009_OVP09476_WBGene00246818;121	ACEKFIANKCNLDA	792	1494	0.838141941	0.162521284	-5.836338308	5683.688333
OVOC10009_OVP09476_WBGene00246818;127	ANKCNLDALKADQ	125	57	0.963061106	0.192484904	-5.730803356	82.66833333
OVOC10009_OVP09476_WBGene00246818;13	STAEAQTSFHIERPF	39	175	0.556060563	0.112325313	-5.995466929	492.0975
OVOC10009_OVP09476_WBGene00246818;133	DALKADQVVTLLIEC	419	711	0.344011786	0.219198587	-5.631441429	19.52333333
OVOC10009_OVP09476_WBGene00246818;139	QVVTLLIECNEYHLC	625	1645	0.311721377	0.169047867	-5.813735753	30.235
OVOC10009_OVP09476_WBGene00246818;145	IECNEYHLCKEAMIK	861	683	1.045606509	0.858885548	-2.98888006	180.7175
OVOC10009_OVP09476_WBGene00246818;151	HLCKEAMIKLIKRIA	1058	1420	0.160316284	0.084314482	-6.071239306	13.59166667
OVOC10009_OVP09476_WBGene00246818;157	MIKLIKRIASEDRNS	917	1243	0.27773457	0.108450958	-6.006678918	129.1316667
OVOC10009_OVP09476_WBGene00246818;163	RIASEDRNSLARLKL	610	1006	0.146949939	0.05620063	-6.133728914	28.96333333
OVOC10009_OVP09476_WBGene00246818;169	RNSLARLKLSRSL	33	295	0.011764009	0.004794906	-6.197289086	3.4375
OVOC10009_OVP09476_WBGene00246818;175	LKLSRSLSPQVLHGT	514	216	0.341806648	0.280695422	-5.398487637	33.4225
OVOC10009_OVP09476_WBGene00246818;181	LSPQVLHGTIVTANL	275	1209	-1.368578952	0.525288424	-4.428740744	-758.2108333
OVOC10009_OVP09476_WBGene00246818;187	HGTIVTANLNMIQLK	604	436	0.034161368	0.01162827	-6.194372988	-24.86166667
OVOC10009_OVP09476_WBGene00246818;19	TSFHIERPFRLLVKD	162	982	0.146899188	0.066361383	-6.11287466	20.74083333
OVOC10009_OVP09476_WBGene00246818;193	ANLNMIQLKEIESMN	211	1093	-0.311041847	0.070992379	-6.102535494	156.9866667
OVOC10009_OVP09476_WBGene00246818;199	QLKEIESMNGHL	173	1463	-0.102751412	0.017011788	-6.190594291	223.6866667
OVOC10009_OVP09476_WBGene00246818;205	SMNGHLFKMNRCVTL	453	921	0.363548133	0.253802988	-5.501193882	38.79083333
OVOC10009_OVP09476_WBGene00246818;211	FKMNRCVTLYRRMAC	1079	289	-0.147812622	0.070643233	-6.103325433	-10.255
OVOC10009_OVP09476_WBGene00246818;217	VTLYRRMACEMCKR	823	557	-0.098318471	0.055958455	-6.13420173	-13.4625
OVOC10009_OVP09476_WBGene00246818;223	MACEMCKRIIDSA	574	616	0.354802539	0.101124872	-6.027257578	140.2225
OVOC10009_OVP09476_WBGene00246818;229	KRIIDSAYCEGCK	223	1667	0.242312866	0.078781245	-6.084797997	90.0275
OVOC10009_OVP09476_WBGene00246818;235	AYCEGCKKAFCKE	118	656	1.118824769	0.800863735	-3.249085064	248.2583333
OVOC10009_OVP09476_WBGene00246818;241	KKAFCKEHWTRNKC	821	1509	0.190662918	0.084878566	-6.06990524	29.6725
OVOC10009_OVP09476_WBGene00246818;247	EHWTRNKCKSNYGQ	664	1616	0.779001842	0.282048289	-5.393635476	308.3708333
OVOC10009_OVP09476_WBGene00246818;25	RPFRLLVKDRLFVIE	656	1514	0.126596437	0.0642974	-6.117383263	8.406666667
OVOC10009_OVP09476_WBGene00246818;253	KCKSNYGQSMIDELR	888	1202	1.363741448	0.397560758	-4.946169398	1144.054167
OVOC10009_OVP09476_WBGene00246818;259	GQSMIDELRQNLVEL	1067	1365	1.581836196	0.429649517	-4.817307494	1673.808333
OVOC10009_OVP09476_WBGene00246818;265	ELRQNLVELDYE	198	1412	0.360425947	0.097052049	-6.038441334	32.41666667
OVOC10009_OVP09476_WBGene00246818;31	VKDRLFVIESTIIAN	861	103	0.400610284	0.139409855	-5.912930491	50.91916667
OVOC10009_OVP09476_WBGene00246818;37	VIESTIIANLSPIFA	327	763	0.003407576	0.000976992	-6.197914301	-33.495
OVOC10009_OVP09476_WBGene00246818;43	IANLSPIFAGII	535	1503	0.181127357	0.087566883	-6.063001698	15.7875
OVOC10009_OVP09476_WBGene00246818;49	IFAGIIVCPENN	275	321	0.340562673	0.072832427	-6.098387397	129.285
OVOC10009_OVP09476_WBGene00246818;55	VCPENNSSSST	765	1381	2.166084061	0.690223879	-3.732154898	5622.530833
OVOC10009_OVP09476_WBGene00246818;61	SSSSTTATDND	241	1743	4.176151218	1.708606356	1.151266928	5330.084167
OVOC10009_OVP09476_WBGene00246818;67	ATDNDQPLREIVD	292	1130	1.674174157	0.643972476	-3.93028141	1085.179167
OVOC10009_OVP09476_WBGene00246818;7	MTMDTRSTAEAQTSF	662	1474	2.481690852	1.048514274	-2.109208935	1756.755
OVOC10009_OVP09476_WBGene00246818;73	PLREIVDESSND	545	951	1.206613725	0.244015288	-5.53939921	5459.446667
OVOC10009_OVP09476_WBGene00246818;79	DESSNDIATFLNC	924	1622	1.631421164	0.387930049	-4.983769539	6047.874167
OVOC10009_OVP09476_WBGene00246818;85	IATFLNCCNDADLID	293	1255	1.562598671	0.32379253	-5.233344841	4529.626667
OVOC10009_OVP09476_WBGene00246818;91	CCNDADLIDENNFA	99	315	1.818289787	0.430022959	-4.81594021	5851.484167
OVOC10009_OVP09476_WBGene00246818;97	LIDENNFATVLRLSK	219	695	0.726346538	0.322737303	-5.237746216	271.2691667
OVOC1001_OVP11398_WBGene00237810;1	MSERNKKKKKE	470	798	0.767075008	0.218514125	-5.633851052	670.7033333
OVOC1001_OVP11398_WBGene00237810;13	IASIGWSLSNNKEVK	440	576	-1.175190552	0.308252196	-5.293457934	-7890.085
OVOC1001_OVP11398_WBGene00237810;19	SLSNNKEVKLAAVIS	321	1391	-0.662063709	0.127650884	-5.950001209	-8132.570833
OVOC1001_OVP11398_WBGene00237810;25	EVKLAAVISFEGLIF	439	1295	0.331787017	0.165518845	-5.82625067	26.13166667
OVOC1001_OVP11398_WBGene00237810;31	VISFEGLIFPIMLAK	972	1190	0.056938348	0.022224844	-6.185902197	-10.38416667
OVOC1001_OVP11398_WBGene00237810;37	LIFPIMLAKKECLQI	457	259	0.803724231	0.320984183	-5.244518988	306.7366667
OVOC1001_OVP11398_WBGene00237810;43	LAKKECLQIDDPSD	33	769	1.75832544	0.669061197	-3.823915533	882.145
OVOC1001_OVP11398_WBGene00237810;49	LQIDDPSDSCMTPE	1019	185	1.275967896	0.572247431	-4.233059875	331.6433333
OVOC1001_OVP11398_WBGene00237810;55	SDSCMTPEIQLLE	82	1464	0.989307098	0.339058468	-5.173702422	420.335
OVOC1001_OVP11398_WBGene00237810;7	KKKKEQIASIGWSL	541	1315	0.054898472	0.026819471	-6.180906054	5.881666667
OVOC10010_OVP12425_WBGene00246819;1	MSSVKVAVRVRPFN	1004	574	0.293226235	0.202348656	-5.694807202	35.69666667
OVOC10010_OVP12425_WBGene00246819;1003	YSDVFCQFNFLHRHD	755	219	0.245125705	0.132940516	-5.933428129	23.77
OVOC10010_OVP12425_WBGene00246819;1009	QFNFLHRHDEAFSTE	687	1557	2.299391165	0.683536365	-3.761654936	4244.753333
OVOC10010_OVP12425_WBGene00246819;1015	RHDEAFSTEPMKNT	740	364	2.406733026	0.594561209	-4.140361137	6559.271667
OVOC10010_OVP12425_WBGene00246819;1021	STEPMKNTTKTPLTF	72	440	1.176405855	0.369648424	-5.055158287	1238.255833
OVOC10010_OVP12425_WBGene00246819;1027	NTTKTPLTFDHIQNI	512	204	1.51131739	0.956390069	-2.538463718	498.0075
OVOC10010_OVP12425_WBGene00246819;103	MMGKSNDENEMG	308	1758	3.169665109	0.971327484	-2.468176206	5232.775833
OVOC10010_OVP12425_WBGene00246819;1033	LTFDHIQNIRVVMSP	175	1215	0.089196469	0.025062196	-6.182917902	57.46583333
OVOC10010_OVP12425_WBGene00246819;1039	QNIRVVMSPTFLHYI	854	1390	0.336061293	0.217225179	-5.638987207	21.32333333
OVOC10010_OVP12425_WBGene00246819;1045	MSPTFLHYINHFPII	418	1560	-0.021281325	0.009126772	-6.195694355	-0.1175
OVOC10010_OVP12425_WBGene00246819;1051	HYINHFPIIFEI	506	484	0.197682974	0.101039078	-6.027475247	10.67833333
OVOC10010_OVP12425_WBGene00246819;1057	PIIFEIFGHYKP	1026	366	0.302477982	0.18150577	-5.769876394	34.56666667
OVOC10010_OVP12425_WBGene00246819;1063	FGHYKPSTQQF	214	1696	0.444345186	0.238907434	-5.559090631	69.37666667
OVOC10010_OVP12425_WBGene00246819;1069	STQQFVYERQNSSLG	1073	751	-0.084502801	0.017477253	-6.190239834	-311.9333333
OVOC10010_OVP12425_WBGene00246819;1075	YERQNSSLGRRLSTK	648	828	-0.251953145	0.082495391	-6.075815513	-193.1533333
OVOC10010_OVP12425_WBGene00246819;1081	SLGRRLSTKLSFQQP	183	1363	-0.049543829	0.021210304	-6.186907508	-3.7775
OVOC10010_OVP12425_WBGene00246819;1087	STKLSFQQPTLLIAT	945	1521	0.145871095	0.085107247	-6.069283635	11.5175
OVOC10010_OVP12425_WBGene00246819;109	DENEMGIIPRLCN	400	612	1.023896613	0.477963909	-4.623358544	259.81
OVOC10010_OVP12425_WBGene00246819;1093	QQPTLLIATPVKSK	131	171	0.583371365	0.4998345	-4.534671799	73.53333333
OVOC10010_OVP12425_WBGene00246819;1099	IATPVKSKKATIIP	51	633	0.453998897	0.26517024	-5.45835135	80.34833333
OVOC10010_OVP12425_WBGene00246819;1105	SKKATIIPTNLNQ	289	99	0.694782983	0.267397226	-5.450089049	327.8933333
OVOC10010_OVP12425_WBGene00246819;1111	IPTNLNQVRSKYD	245	1229	1.539091186	0.46073384	-4.692917502	2811.938333
OVOC10010_OVP12425_WBGene00246819;1117	QVRSKYDLLVWFEIC	923	159	0.136229355	0.060730629	-6.124679984	10.6825
OVOC10010_OVP12425_WBGene00246819;1123	DLLVWFEICELGSN	751	777	0.206946179	0.086306071	-6.066342321	26.57833333
OVOC10010_OVP12425_WBGene00246819;1129	EICELGSNGEYVPA	236	1740	2.904288207	0.848609526	-3.035914871	9712.5975
OVOC10010_OVP12425_WBGene00246819;1135	SNGEYVPATVDHAQ	1004	1606	3.824120078	1.50981532	0.170655064	5777.158333
OVOC10010_OVP12425_WBGene00246819;1141	PATVDHAQGLL	656	432	1.215780024	0.614907601	-4.056036573	175.945
OVOC10010_OVP12425_WBGene00246819;1147	AQGLLTHGIFL	455	1497	0.110698861	0.019248066	-6.188711011	807.6766667
OVOC10010_OVP12425_WBGene00246819;115	IIPRLCNHLFQKIH	33	473	0.0608337	0.025030787	-6.182950926	-3.110833333
OVOC10010_OVP12425_WBGene00246819;1153	HGIFLLHQGIQRRL	332	1264	0.078633753	0.036033962	-6.168738187	2.716666667
OVOC10010_OVP12425_WBGene00246819;1159	HQGIQRRLKITICHE	671	1673	0.255253704	0.131053438	-5.939338392	31.70333333
OVOC10010_OVP12425_WBGene00246819;1165	RLKITICHEKGDDVK	972	1630	1.841225506	0.918149711	-2.714363505	590.7208333
OVOC10010_OVP12425_WBGene00246819;1171	CHEKGDDVKWKDCQE	429	1491	2.920880506	1.322763792	-0.775166204	2900.750833
OVOC10010_OVP12425_WBGene00246819;1177	DVKWKDCQELVVGR	870	1122	0.922927517	0.571051513	-4.238285448	183.91
OVOC10010_OVP12425_WBGene00246819;1183	CQELVVGRIRSTPE	914	430	1.225494663	0.551369201	-4.32132766	512.1225
OVOC10010_OVP12425_WBGene00246819;1189	GRIRSTPEWCGEDVD	45	45	1.573932439	0.382031974	-5.007355243	2506.216667
OVOC10010_OVP12425_WBGene00246819;1195	PEWCGEDVDVLSLGL	290	1528	1.221942554	0.268667908	-5.44528223	2038.514167
OVOC10010_OVP12425_WBGene00246819;1201	DVDVLSLGLFPGTFL	216	946	0.478369206	0.154978092	-5.862047069	137.0641667
OVOC10010_OVP12425_WBGene00246819;1207	LGLFPGTFLEFSMDD	961	891	1.076098791	0.32763985	-5.218652332	743.9283333
OVOC10010_OVP12425_WBGene00246819;121	NHLFQKIHSNMDLN	1055	1433	0.794967847	0.157779027	-5.852432661	2714.9575
OVOC10010_OVP12425_WBGene00246819;1213	TFLEFSMDDRHVFCY	975	1407	0.494955567	0.153422567	-5.867276215	158.8608333
OVOC10010_OVP12425_WBGene00246819;1219	MDDRHVFCYMKPAWD	942	644	1.422560997	0.495493989	-4.552339081	2647.024167
OVOC10010_OVP12425_WBGene00246819;1225	FCYMKPAWDSSLHNS	742	974	0.565498823	0.298866558	-5.32917335	129.8708333
OVOC10010_OVP12425_WBGene00246819;1231	AWDSSLHNSPLLNKV	36	1072	-0.031212377	0.0061105	-6.196898081	-207.1091667
OVOC10010_OVP12425_WBGene00246819;1237	HNSPLLNKVSNYGEQ	103	579	0.820421663	0.163579823	-5.832547141	1649.433333
OVOC10010_OVP12425_WBGene00246819;1243	NKVSNYGEQVYMTLS	132	468	1.948365964	0.493052659	-4.561994581	7835.655833
OVOC10010_OVP12425_WBGene00246819;1249	GEQVYMTLSAYMELE	77	1619	1.163586194	0.404802696	-4.917459663	419.8583333
OVOC10010_OVP12425_WBGene00246819;1255	TLSAYMELENCAQSA	137	153	1.1000283	0.279634363	-5.402344962	1947.048333
OVOC10010_OVP12425_WBGene00246819;1261	ELENCAQSAVITKDL	76	396	1.158310162	0.563210747	-4.272079364	177.0516667
OVOC10010_OVP12425_WBGene00246819;1267	QSAVITKDLCMMIYA	142	1282	0.15981084	0.045628188	-6.153322516	52.46
OVOC10010_OVP12425_WBGene00246819;127	IHSNMDLNLKYSVE	612	922	2.149060389	1.302670274	-0.877810146	860.1458333
OVOC10010_OVP12425_WBGene00246819;1273	KDLCMMIYARDSKI	1039	1353	0.692193274	0.239527802	-5.556795406	479.0958333
OVOC10010_OVP12425_WBGene00246819;1279	IYARDSKISAASR	691	721	-0.902552383	0.136263014	-5.923017319	-3779.675
OVOC10010_OVP12425_WBGene00246819;1285	KISAASRLPTIVA	270	1374	-1.481973396	0.452956321	-4.724321069	-349.5941667
OVOC10010_OVP12425_WBGene00246819;1291	RLPTIVALYKYG	1073	939	0.576552576	0.424971882	-4.835787202	53.52416667
OVOC10010_OVP12425_WBGene00246819;1297	ALYKYGLIICFLRFC	147	1325	0.168254359	0.076940493	-6.089220228	12.5825
OVOC10010_OVP12425_WBGene00246819;13	FNNREISNNAKII	218	334	1.001262621	0.259468916	-5.479675891	1007.555
OVOC10010_OVP12425_WBGene00246819;1303	LIICFLRFCRSLIGG	12	362	-0.189632184	0.110457024	-6.000969339	-16.86583333
OVOC10010_OVP12425_WBGene00246819;1309	RFCRSLIGGISKSPE	754	744	-0.003509275	0.00091243	-6.197917525	-249.0791667
OVOC10010_OVP12425_WBGene00246819;1315	IGGISKSPEMNRVPG	512	978	-0.034988895	0.005010233	-6.197231564	-84.4075
OVOC10010_OVP12425_WBGene00246819;1321	SPEMNRVPGVYELTI	999	627	2.20089998	0.681465571	-3.770097759	1505.400833
OVOC10010_OVP12425_WBGene00246819;1327	VPGVYELTIKESLDK	464	808	1.374373259	0.330637393	-5.206850227	732.6833333
OVOC10010_OVP12425_WBGene00246819;133	LNLKYSVEVSYMEI	927	1189	0.968477485	0.602319344	-4.108830767	178.6008333
OVOC10010_OVP12425_WBGene00246819;1333	LTIKESLDKGSPGAA	729	79	1.546476825	0.319204782	-5.251281927	3075.796667
OVOC10010_OVP12425_WBGene00246819;1339	LDKGSPGAARRQRR	990	1738	0.931159471	0.436077689	-4.791951959	239.7483333
OVOC10010_OVP12425_WBGene00246819;1345	GAARRQRRVLDTS	474	1002	0.213310822	0.106976495	-6.010855023	26.99333333
OVOC10010_OVP12425_WBGene00246819;1351	RRVLDTSSAYVRGE	9	1573	1.189559064	0.3981492	-4.943936578	725.86
OVOC10010_OVP12425_WBGene00246819;1357	SSAYVRGEENLGL	806	810	1.058314672	0.213470596	-5.653352989	391.3816667
OVOC10010_OVP12425_WBGene00246819;1363	GEENLGLWRPRGDSL	380	544	0.787653581	0.286240338	-5.377794685	255.6816667
OVOC10010_OVP12425_WBGene00246819;1369	LWRPRGDSLIFEHQW	331	63	0.558673252	0.273610617	-5.426267287	88.5575
OVOC10010_OVP12425_WBGene00246819;1375	DSLIFEHQWELERLT	142	656	0.337576269	0.148885973	-5.882326159	108.0933333
OVOC10010_OVP12425_WBGene00246819;1381	HQWELERLTRLQQVE	784	128	-0.758403749	0.312281571	-5.277527582	-226.5925
OVOC10010_OVP12425_WBGene00246819;1387	RLTRLQQVERVRL	954	1038	0.034149963	0.015584197	-6.191702233	4.100833333
OVOC10010_OVP12425_WBGene00246819;139	VEVSYMEIYCERVRD	337	1595	0.244778296	0.135670761	-5.924881226	37.63583333
OVOC10010_OVP12425_WBGene00246819;1393	QVERVRLFLRLRNKL	409	797	0.153958841	0.084523649	-6.070742189	15.6475
OVOC10010_OVP12425_WBGene00246819;1399	LFLRLRNKLKSGK	747	1705	-0.000627737	0.000303712	-6.197937565	-2.531666667
OVOC10010_OVP12425_WBGene00246819;1405	NKLKSGKKSKEND	328	978	0.77431282	0.308062575	-5.29419274	458.9741667
OVOC10010_OVP12425_WBGene00246819;1411	KKSKENDIETPVSPT	328	334	1.358011224	0.601352009	-4.112613495	530.4616667
OVOC10010_OVP12425_WBGene00246819;1417	DIETPVSPTAPKYPV	907	1377	1.825435314	0.665011346	-3.841413075	1831.4175
OVOC10010_OVP12425_WBGene00246819;1423	SPTAPKYPVPTTVKL	128	530	1.040169277	0.703153678	-3.676658492	217.86
OVOC10010_OVP12425_WBGene00246819;1429	YPVPTTVKLTEKEAN	521	1543	0.326103736	0.054407761	-6.137127455	771.6225
OVOC10010_OVP12425_WBGene00246819;1435	VKLTEKEANLAQKIL	230	1540	-0.822970503	0.132628973	-5.934381222	-2996.851667
OVOC10010_OVP12425_WBGene00246819;1441	EANLAQKILRLIKQR	28	822	0.299725259	0.191025953	-5.736157638	29.0675
OVOC10010_OVP12425_WBGene00246819;1447	KILRLIKQRIPINKE	785	173	-0.127398147	0.073964171	-6.095959188	-10.36416667
OVOC10010_OVP12425_WBGene00246819;145	EIYCERVRDLLN	824	1206	1.40791192	0.376794168	-5.027501124	1852.73
OVOC10010_OVP12425_WBGene00246819;1453	KQRIPINKEPPTGK	288	1628	0.86244913	0.380000899	-5.015156628	236.74
OVOC10010_OVP12425_WBGene00246819;1459	NKEPPTGKSMEQ	696	1236	3.214595187	2.568978799	5.007944473	1366.069167
OVOC10010_OVP12425_WBGene00246819;1465	GKSMEQSDQASS	587	1509	2.987960204	0.847190468	-3.042415853	3779.564167
OVOC10010_OVP12425_WBGene00246819;1471	SDQASSSLGDSITSP	518	1282	2.56320717	0.812773975	-3.197287583	2729.355833
OVOC10010_OVP12425_WBGene00246819;1477	SLGDSITSPTTDKDL	834	1438	2.281500919	0.514908617	-4.471053641	6017.870833
OVOC10010_OVP12425_WBGene00246819;1483	TSPTTDKDLLIKS	43	911	2.101755555	0.943692711	-2.598899578	1803.0875
OVOC10010_OVP12425_WBGene00246819;1489	KDLLIKSSLSLEFLN	733	1547	0.558870805	0.274184033	-5.423798389	149.8591667
OVOC10010_OVP12425_WBGene00246819;1495	SSLSLEFLNKIRSKS	455	1227	0.185671709	0.10537158	-6.015635246	19.76
OVOC10010_OVP12425_WBGene00246819;1501	FLNKIRSKSNQNLVL	651	1603	0.07787467	0.038928408	-6.164342686	8.5525
OVOC10010_OVP12425_WBGene00246819;1507	SKSNQNLVLSSNE	259	211	1.692789279	0.686239661	-3.750151512	927.0925
OVOC10010_OVP12425_WBGene00246819;151	VRDLLNPSNGGN	416	1452	4.048651444	2.360005706	4.07594511	7682.3225
OVOC10010_OVP12425_WBGene00246819;1513	LVLSSNETDDG	664	1274	0.90899846	0.17276281	-5.800574644	1497.501667
OVOC10010_OVP12425_WBGene00246819;1519	ETDDGLHRSSSG	384	1478	1.57444164	0.72861089	-3.56585155	405.6458333
OVOC10010_OVP12425_WBGene00246819;1525	HRSSSGSRISQM	59	233	0.446790661	0.28674753	-5.375912975	48.7325
OVOC10010_OVP12425_WBGene00246819;1531	SRISQMSLLIPEVTE	311	1637	1.293344341	0.362421651	-5.083612529	1340.368333
OVOC10010_OVP12425_WBGene00246819;1537	SLLIPEVTEERVGIV	522	256	3.423247252	0.966737498	-2.4882078	6406.759167
OVOC10010_OVP12425_WBGene00246819;1543	VTEERVGIVVSKKGY	772	764	0.304176797	0.179261776	-5.778004969	34.375
OVOC10010_OVP12425_WBGene00246819;1549	GIVVSKKGYMNFLEE	200	552	1.261425109	0.255488537	-5.494683829	94.83083333
OVOC10010_OVP12425_WBGene00246819;1555	KGYMNFLEEKTQGW	632	488	1.249699842	0.477425942	-4.625404672	901.5158333
OVOC10010_OVP12425_WBGene00246819;1561	LEEKTQGWVKRW	160	1630	0.365432972	0.08811072	-6.061687212	-133.6141667
OVOC10010_OVP12425_WBGene00246819;1567	GWVKRWVVVRR	762	1030	0.237033431	0.150442739	-5.877393163	20.69916667
OVOC10010_OVP12425_WBGene00246819;157	PSNGGNLRVREH	6	1514	2.702412499	0.983934548	-2.40957063	3313.820833
OVOC10010_OVP12425_WBGene00246819;1573	VVVRRPYILL	495	591	0.27215028	0.175034339	-5.79290658	21.78833333
OVOC10010_OVP12425_WBGene00246819;1579	YILLFRDDRDL	537	1417	0.377758059	0.11410266	-5.990376984	201.5616667
OVOC10010_OVP12425_WBGene00246819;1585	DDRDLVIRGIIN	759	85	0.052194037	0.023200349	-6.184908705	5.689166667
OVOC10010_OVP12425_WBGene00246819;1591	IRGIINLANARVE	916	1590	0.527075482	0.2971192	-5.335768298	86.55166667
OVOC10010_OVP12425_WBGene00246819;1597	LANARVEYSEDQQAM	920	1068	0.263656213	0.040576818	-6.161693892	-632.805
OVOC10010_OVP12425_WBGene00246819;1603	EYSEDQQAMLKVPNT	567	137	2.195614795	1.141871655	-1.669875831	892.1433333
OVOC10010_OVP12425_WBGene00246819;1609	QAMLKVPNTFSVCTN	185	385	1.02931938	0.707142953	-3.658147625	271.7691667
OVOC10010_OVP12425_WBGene00246819;1615	PNTFSVCTNHRGFL	105	361	0.297967771	0.139264866	-5.913377997	58.74166667
OVOC10010_OVP12425_WBGene00246819;1621	CTNHRGFLMQTVD	753	801	0.582038585	0.292558189	-5.353432257	111.1483333
OVOC10010_OVP12425_WBGene00246819;1627	FLMQTVDGQMYDWL	277	531	1.32339065	0.478673652	-4.620414259	724.5208333
OVOC10010_OVP12425_WBGene00246819;163	LRVREHPLLGPY	222	692	0.517907815	0.266823168	-5.452405777	66.71333333
OVOC10010_OVP12425_WBGene00246819;1633	DGQMYDWLYAINPL	742	1174	0.481635474	0.164102993	-5.83084536	97.3325
OVOC10010_OVP12425_WBGene00246819;1639	WLYAINPLLAGQLRS	205	229	0.505890177	0.359660037	-5.09399951	40.57583333
OVOC10010_OVP12425_WBGene00246819;1645	PLLAGQLRSKKGSMA	168	1530	0.119862712	0.059582165	-6.127072445	11.225
OVOC10010_OVP12425_WBGene00246819;1651	LRSKKGSMAIPL	736	594	0.007594187	0.003093814	-6.19766975	1.379166667
OVOC10010_OVP12425_WBGene00246819;169	PLLGPYVDDLTKLA	395	1093	1.132463462	0.299355354	-5.327275986	894.9066667
OVOC10010_OVP12425_WBGene00246819;175	VDDLTKLAVCSYQDI	720	724	1.393051636	0.443534043	-4.762179343	1081.465833
OVOC10010_OVP12425_WBGene00246819;181	LAVCSYQDICDLMDE	531	123	0.264610165	0.119521464	-5.974474439	53.44583333
OVOC10010_OVP12425_WBGene00246819;187	QDICDLMDEGNKAR	495	1737	2.444862729	0.486253599	-4.589422018	8472.841667
OVOC10010_OVP12425_WBGene00246819;19	SNNAKIIITMAGNT	952	1174	0.471092875	0.271182065	-5.435660911	67.03
OVOC10010_OVP12425_WBGene00246819;193	MDEGNKARTVAA	50	372	2.018641296	0.380352312	-5.013755665	3440.128333
OVOC10010_OVP12425_WBGene00246819;199	ARTVAATNMNS	986	74	0.403418139	0.307530045	-5.296353335	42.1775
OVOC10010_OVP12425_WBGene00246819;205	TNMNSTSSRSHAVFT	2	1552	1.07428581	0.313761914	-5.271898893	1008.400833
OVOC10010_OVP12425_WBGene00246819;211	SSRSHAVFTIVLTQR	1025	1377	0.191669405	0.135698538	-5.924811298	15.54166667
OVOC10010_OVP12425_WBGene00246819;217	VFTIVLTQRKHDPDA	15	519	0.617935166	0.203622926	-5.690105654	468.56
OVOC10010_OVP12425_WBGene00246819;223	TQRKHDPDADLDCEK	1043	1343	-0.260459007	0.055337023	-6.135379089	-310.1366667
OVOC10010_OVP12425_WBGene00246819;229	PDADLDCEKVSKISL	754	88	0.293777624	0.084035501	-6.071898774	-58.91
OVOC10010_OVP12425_WBGene00246819;235	CEKVSKISLVDLAG	129	1007	-0.217479005	0.053251697	-6.139359478	-169.0508333
OVOC10010_OVP12425_WBGene00246819;241	ISLVDLAGSERATST	254	960	1.617669866	1.160153019	-1.578423849	385.7225
OVOC10010_OVP12425_WBGene00246819;247	AGSERATSTGAEGQR	190	1650	2.438078003	0.683902321	-3.760018253	5652.228333
OVOC10010_OVP12425_WBGene00246819;25	IITMAGNTTTITG	135	1567	1.25227249	0.549308809	-4.329678655	462.9883333
OVOC10010_OVP12425_WBGene00246819;253	TSTGAEGQRLKEGAN	464	1262	3.279163919	1.02414389	-2.220848833	6896.453333
OVOC10010_OVP12425_WBGene00246819;259	GQRLKEGANINKSL	714	276	1.553085674	0.644343259	-3.928836184	927.9366667
OVOC10010_OVP12425_WBGene00246819;265	GANINKSLTTLGL	1055	487	1.021304755	0.285027804	-5.38241774	1007.3925
OVOC10010_OVP12425_WBGene00246819;271	SLTTLGLVISKLAEE	367	443	0.953498174	0.45014458	-4.735849927	190.1175
OVOC10010_OVP12425_WBGene00246819;277	LVISKLAEEAGKK	380	1518	3.342234724	0.940999954	-2.611240636	9123.355
OVOC10010_OVP12425_WBGene00246819;283	AEEAGKKKSKG	39	1005	3.478394787	0.702608367	-3.67896894	18211.67667
OVOC10010_OVP12425_WBGene00246819;289	KKSKGKSVIPYR	993	229	0.292215936	0.126908692	-5.952162363	81.0075
OVOC10010_OVP12425_WBGene00246819;295	SVIPYRDSVLT	142	40	0.445239506	0.104410152	-6.018252008	340.7775
OVOC10010_OVP12425_WBGene00246819;301	DSVLTWLLRENLG	1035	1623	0.566776344	0.389143796	-4.979174128	70.14666667
OVOC10010_OVP12425_WBGene00246819;307	LLRENLGGNSKTAMI	15	1189	1.13526913	0.730888189	-3.555183789	467.5983333
OVOC10010_OVP12425_WBGene00246819;31	NTTTITGGNAPDRTH	115	1	2.611649048	1.102295313	-1.858019795	3186.9025
OVOC10010_OVP12425_WBGene00246819;313	GGNSKTAMIAALSPA	568	1408	1.478411662	1.160558592	-1.576813199	412.2925
OVOC10010_OVP12425_WBGene00246819;319	AMIAALSPADINFD	173	1579	1.332473953	0.253543719	-5.502259937	2787.2125
OVOC10010_OVP12425_WBGene00246819;325	SPADINFDETLSTLR	633	1097	1.886574923	0.69816402	-3.698046135	896.9541667
OVOC10010_OVP12425_WBGene00246819;331	FDETLSTLRYADRAK	108	298	0.078405792	0.034370073	-6.171182827	23.76083333
OVOC10010_OVP12425_WBGene00246819;337	TLRYADRAKQIVCQA	597	365	-0.309083516	0.159771369	-5.845728703	-45.56416667
OVOC10010_OVP12425_WBGene00246819;343	RAKQIVCQAKVNED	834	1310	0.765340049	0.210770689	-5.66335813	1272.299167
OVOC10010_OVP12425_WBGene00246819;349	CQAKVNEDPNAKLIR	353	1359	3.234601209	0.903432977	-2.780443269	7063.0475
OVOC10010_OVP12425_WBGene00246819;355	EDPNAKLIRELKEEV	475	1705	1.478006319	0.388028275	-4.983437333	2891.93
OVOC10010_OVP12425_WBGene00246819;361	LIRELKEEVLKLRSL	421	1727	0.272902603	0.104000002	-6.019441934	80.21833333
OVOC10010_OVP12425_WBGene00246819;367	EEVLKLRSLLELKG	263	427	-0.361067492	0.124296556	-5.960200145	-173.695
OVOC10010_OVP12425_WBGene00246819;37	GGNAPDRTHSFNFDY	238	1582	1.624127666	0.699702879	-3.691304799	5647.083333
OVOC10010_OVP12425_WBGene00246819;373	RSLLELKGIDSDD	298	992	0.849670416	0.259271324	-5.480505575	492.5883333
OVOC10010_OVP12425_WBGene00246819;379	KGIDSDDPQNEKT	138	726	3.758571679	1.440785956	-0.18158867	6632.518333
OVOC10010_OVP12425_WBGene00246819;385	DPQNEKTVFSAKD	327	1611	3.107896311	1.191043488	-1.428792977	5009.886667
OVOC10010_OVP12425_WBGene00246819;391	TVFSAKDHDTIEQL	110	1654	-1.786795785	0.408778551	-4.901268996	-5622.518333
OVOC10010_OVP12425_WBGene00246819;397	DHDTIEQLKASEKLI	786	148	0.457874952	0.120571832	-5.971410316	-297.0408333
OVOC10010_OVP12425_WBGene00246819;403	QLKASEKLIAELNE	932	368	1.634469481	1.121353908	-1.765956549	460.8166667
OVOC10010_OVP12425_WBGene00246819;409	KLIAELNETWEEKLR	396	380	2.276969028	1.066996814	-2.026657664	1798.984167
OVOC10010_OVP12425_WBGene00246819;415	NETWEEKLRKTE	873	1717	3.143159383	1.749565717	1.360520561	2089.788333
OVOC10010_OVP12425_WBGene00246819;421	KLRKTEEIRKQREDE	27	1203	1.047454456	0.434692832	-4.797289863	506.3166667
OVOC10010_OVP12425_WBGene00246819;427	EIRKQREDELREMG	189	1491	2.275600411	0.777930573	-3.347477626	4468.376667
OVOC10010_OVP12425_WBGene00246819;43	RTHSFNFDYSYWSFN	666	1596	0.26228108	0.147985743	-5.885397104	37.78583333
OVOC10010_OVP12425_WBGene00246819;433	EDELREMGLATSAD	994	374	1.337638626	0.323183751	-5.236005058	1377.634167
OVOC10010_OVP12425_WBGene00246819;439	MGLATSADGTTLGVF	158	786	1.786144819	0.528544031	-4.415631559	1919.5725
OVOC10010_OVP12425_WBGene00246819;445	ADGTTLGVFSPKK	115	1379	0.130821733	0.065803439	-6.114042648	25.9625
OVOC10010_OVP12425_WBGene00246819;451	GVFSPKKFPHLVN	525	697	0.448514162	0.299640494	-5.326213354	46.27333333
OVOC10010_OVP12425_WBGene00246819;457	KFPHLVNLNEDPL	584	1688	0.899443063	0.198176305	-5.709965315	-579.3583333
OVOC10010_OVP12425_WBGene00246819;463	NLNEDPLMSECLL	585	179	1.673449658	0.800061558	-3.252609531	365.8958333
OVOC10010_OVP12425_WBGene00246819;469	LMSECLLYYLKE	291	623	0.758601378	0.275112853	-5.42019776	191.8508333
OVOC10010_OVP12425_WBGene00246819;475	LYYLKEGITRVGR	405	703	0.264134916	0.173195803	-5.799090679	30.13666667
OVOC10010_OVP12425_WBGene00246819;481	GITRVGRPEASHRPD	837	1029	0.959598063	0.598355201	-4.124987661	135.59
OVOC10010_OVP12425_WBGene00246819;487	RPEASHRPDILLSGQ	669	711	1.22602088	0.49601511	-4.550330442	343.6383333
OVOC10010_OVP12425_WBGene00246819;49	FDYSYWSFNKDDSNF	310	58	1.234100629	0.54598756	-4.344065093	1747.244167
OVOC10010_OVP12425_WBGene00246819;493	RPDILLSGQLILD	730	1088	-0.327679066	0.175506721	-5.791206784	-50.23916667
OVOC10010_OVP12425_WBGene00246819;499	SGQLILDEHCRFLNE	698	204	-0.050018241	0.008955775	-6.195778686	-625.79
OVOC10010_OVP12425_WBGene00246819;505	DEHCRFLNEDGVVH	285	1611	0.426862698	0.110684826	-6.00033294	-7.924166667
OVOC10010_OVP12425_WBGene00246819;511	LNEDGVVHLIPEPGA	1007	661	1.355716668	0.949234412	-2.57191593	201.8833333
OVOC10010_OVP12425_WBGene00246819;517	VHLIPEPGAQCFVNG	605	1401	0.853065184	0.217987269	-5.635917344	162.2291667
OVOC10010_OVP12425_WBGene00246819;523	PGAQCFVNGKPV	895	1383	1.207304536	0.322663717	-5.238027137	2347.62
OVOC10010_OVP12425_WBGene00246819;529	VNGKPVVTSEILH	955	397	5.61409368	2.326359325	3.950355885	17959.16833
OVOC10010_OVP12425_WBGene00246819;535	VTSEILHTGSRVILG	498	1096	-0.121999475	0.058837644	-6.128530215	-9.606666667
OVOC10010_OVP12425_WBGene00246819;541	HTGSRVILGKYHVFR	713	1503	0.284591319	0.180384289	-5.773823079	23.345
OVOC10010_OVP12425_WBGene00246819;547	ILGKYHVFRYNDPIE	547	1073	0.357573788	0.165534778	-5.826189072	51.21583333
OVOC10010_OVP12425_WBGene00246819;55	SFNKDDSNFASQQQ	794	100	1.4090845	0.351535488	-5.125123641	2550.845833
OVOC10010_OVP12425_WBGene00246819;553	VFRYNDPIEARQSRQ	921	1477	0.374031218	0.093434071	-6.047975415	462.0291667
OVOC10010_OVP12425_WBGene00246819;559	PIEARQSRQNLTNLI	672	388	-0.856537247	0.23618268	-5.569374075	-1267.7525
OVOC10010_OVP12425_WBGene00246819;565	SRQNLTNLISSEMLD	136	18	1.444407062	0.323449785	-5.234815809	2923.860833
OVOC10010_OVP12425_WBGene00246819;571	NLISSEMLDWKYAQ	306	1658	1.193314447	0.207857108	-5.674365875	5526.249167
OVOC10010_OVP12425_WBGene00246819;577	MLDWKYAQQELLEKQ	337	413	1.210367013	0.315370002	-5.265811661	1201.228333
OVOC10010_OVP12425_WBGene00246819;583	AQQELLEKQGID	207	1755	2.333644444	1.019542487	-2.241789046	675.915
OVOC10010_OVP12425_WBGene00246819;589	EKQGIDLKAEME	93	709	1.004270304	0.344398431	-5.152964374	600.7358333
OVOC10010_OVP12425_WBGene00246819;595	LKAEMEKKMLEME	715	535	1.460737116	0.609823334	-4.077258674	414.5483333
OVOC10010_OVP12425_WBGene00246819;601	KKMLEMESQYRRER	758	968	0.735073132	0.200059752	-5.703292295	1197.121667
OVOC10010_OVP12425_WBGene00246819;607	ESQYRREREELE	305	1459	0.586106813	0.158892288	-5.848662557	82.08916667
OVOC10010_OVP12425_WBGene00246819;61	SNFASQQQVYQDLGV	44	750	1.053194254	0.284717931	-5.383549077	2429.074167
OVOC10010_OVP12425_WBGene00246819;613	EREELEVKMMRQ	718	102	1.52041886	0.514417501	-4.47291683	744.7775
OVOC10010_OVP12425_WBGene00246819;619	VKMMRQTKEYEMRIE	74	828	0.488594797	0.360580383	-5.090519957	61.23583333
OVOC10010_OVP12425_WBGene00246819;625	TKEYEMRIETLQRQV	794	732	0.970740237	0.212959115	-5.655195981	5356.065
OVOC10010_OVP12425_WBGene00246819;631	RIETLQRQVDLAQSM	903	263	0.239068978	0.090004827	-6.056920156	35.725
OVOC10010_OVP12425_WBGene00246819;637	RQVDLAQSMISS	745	459	0.591736418	0.209057754	-5.669723571	113.7708333
OVOC10010_OVP12425_WBGene00246819;643	QSMISSTCSTWD	441	1611	0.245789895	0.068211508	-6.10876661	126.925
OVOC10010_OVP12425_WBGene00246819;649	TCSTWDGERFLTSSL	290	52	0.052319755	0.017247113	-6.190414939	-31.15833333
OVOC10010_OVP12425_WBGene00246819;655	GERFLTSSLLNFVAE	960	296	0.600791317	0.312932981	-5.275053106	99.19916667
OVOC10010_OVP12425_WBGene00246819;661	SSLLNFVAEPECK	176	1474	1.267103592	0.434672642	-4.797421208	1172.095833
OVOC10010_OVP12425_WBGene00246819;667	VAEPECKWTPEEERI	832	478	1.591132478	0.492716833	-4.563479573	1538.114167
OVOC10010_OVP12425_WBGene00246819;67	QQVYQDLGVEMLDHA	872	124	0.345895424	0.072161409	-6.099825482	333.1925
OVOC10010_OVP12425_WBGene00246819;673	KWTPEEERIARCAA	551	773	1.375456003	0.32643223	-5.223239026	2863.254167
OVOC10010_OVP12425_WBGene00246819;679	ERIARCAATKWRYHQ	466	824	-0.006388915	0.002682671	-6.197734485	-2.973333333
OVOC10010_OVP12425_WBGene00246819;685	AATKWRYHQFTSVR	287	1629	0.154896736	0.088503291	-6.060737135	16.865
OVOC10010_OVP12425_WBGene00246819;691	YHQFTSVRDDLWGNA	133	1533	-0.33790369	0.091883824	-6.052029658	-517.7208333
OVOC10010_OVP12425_WBGene00246819;697	VRDDLWGNAIFLKEA	343	599	0.797420437	0.18935598	-5.74229054	1002.1225
OVOC10010_OVP12425_WBGene00246819;7	AVRVRPFNNREISN	298	1668	0.429442235	0.085807715	-6.067499134	780.4816667
OVOC10010_OVP12425_WBGene00246819;703	GNAIFLKEANAISVE	179	1269	1.857322887	0.620734002	-4.030332794	1695.61
OVOC10010_OVP12425_WBGene00246819;709	KEANAISVELRKK	630	22	0.356511535	0.150792443	-5.876185278	89.63583333
OVOC10010_OVP12425_WBGene00246819;715	SVELRKKVQFQF	958	750	0.726019618	0.198623307	-5.708415128	609.8475
OVOC10010_OVP12425_WBGene00246819;721	KVQFQFVLLTDTM	229	1129	0.063679219	0.027299824	-6.180333884	4.715833333
OVOC10010_OVP12425_WBGene00246819;727	VLLTDTMYSPLPPDL	86	1056	0.370519415	0.070154753	-6.10443787	819.1616667
OVOC10010_OVP12425_WBGene00246819;73	LGVEMLDHAFEGYNV	583	1243	-0.971354578	0.174409556	-5.79502519	-5192.309167
OVOC10010_OVP12425_WBGene00246819;733	MYSPLPPDLLPPGED	533	1099	1.971088454	0.598938012	-4.122431635	1769.5775
OVOC10010_OVP12425_WBGene00246819;739	PDLLPPGEDLSLRPF	4	266	2.0636185	0.614184801	-4.059046655	1828.4975
OVOC10010_OVP12425_WBGene00246819;745	GEDLSLRPFPKTIVT	946	1574	-0.137537187	0.037963895	-6.165874056	-189.35
OVOC10010_OVP12425_WBGene00246819;751	RPFPKTIVTVQVQDL	658	1706	0.171781559	0.065510271	-6.114701867	17.26916667
OVOC10010_OVP12425_WBGene00246819;757	IVTVQVQDLKNGAIH	726	1562	1.180171832	0.300397532	-5.323295838	1999.084167
OVOC10010_OVP12425_WBGene00246819;763	QDLKNGAIHYWSLEK	104	822	1.994351652	0.510554982	-4.489024592	3989.036667
OVOC10010_OVP12425_WBGene00246819;769	AIHYWSLEKLKMRLE	493	195	0.430279455	0.218642458	-5.633428219	82.60833333
OVOC10010_OVP12425_WBGene00246819;775	LEKLKMRLEGMRR	452	922	0.087078464	0.034916457	-6.170422742	19.4825
OVOC10010_OVP12425_WBGene00246819;781	RLEGMRRSYNAD	390	734	0.214259207	0.080409184	-6.080759184	41.6175
OVOC10010_OVP12425_WBGene00246819;787	RSYNADISDACTPD	291	1703	1.203888118	0.264283534	-5.46181303	3676.626667
OVOC10010_OVP12425_WBGene00246819;79	DHAFEGYNVCIFA	787	1505	-0.511228607	0.238032483	-5.562519931	-301.3058333
OVOC10010_OVP12425_WBGene00246819;793	ISDACTPDTPEEEQ	387	955	0.227199054	0.055148982	-6.135759271	214.8275
OVOC10010_OVP12425_WBGene00246819;799	PDTPEEEQHQCWLTA	1027	1177	0.805202786	0.267533013	-5.449467201	355.0641667
OVOC10010_OVP12425_WBGene00246819;805	EQHQCWLTAMQFNPA	776	1590	-0.138717054	0.030504321	-6.176363039	203.9533333
OVOC10010_OVP12425_WBGene00246819;811	LTAMQFNPARLIPDR	57	41	0.539292132	0.337933615	-5.178241811	62.36583333
OVOC10010_OVP12425_WBGene00246819;817	NPARLIPDRQRLESM	575	671	-0.339982576	0.051827121	-6.142034538	116.7525
OVOC10010_OVP12425_WBGene00246819;823	PDRQRLESMREIYQM	42	816	-0.062663708	0.007787234	-6.196275215	-2963.923333
OVOC10010_OVP12425_WBGene00246819;829	ESMREIYQMEEG	786	172	0.868322654	0.28958292	-5.364656807	271.8466667
OVOC10010_OVP12425_WBGene00246819;835	YQMEEGYSSESPEDP	740	1274	1.452502239	0.587515374	-4.170057098	858.7283333
OVOC10010_OVP12425_WBGene00246819;841	YSSESPEDPIVDVLM	167	1097	-0.005847161	0.001202615	-6.197901084	111.9908333
OVOC10010_OVP12425_WBGene00246819;847	EDPIVDVLMSTDPF	822	1558	-1.131743403	0.419092133	-4.859353728	-475.1833333
OVOC10010_OVP12425_WBGene00246819;85	YNVCIFAYGQTGSGK	58	46	0.903517476	0.643165903	-3.934098295	246.355
OVOC10010_OVP12425_WBGene00246819;853	VLMSTDPFYDRFP	674	342	-0.300755109	0.113392677	-5.99240909	-105.79
OVOC10010_OVP12425_WBGene00246819;859	PFYDRFPWFRMIGRS	705	613	0.283437393	0.179394087	-5.777515094	22.1825
OVOC10010_OVP12425_WBGene00246819;865	PWFRMIGRSFVYLNN	121	591	0.318986111	0.171664176	-5.804496004	32.34583333
OVOC10010_OVP12425_WBGene00246819;871	GRSFVYLNNLVHNVP	925	1043	0.51879119	0.160569301	-5.842960461	172.7266667
OVOC10010_OVP12425_WBGene00246819;877	LNNLVHNVPLVHKV	918	228	0.512513556	0.277906	-5.409458717	76.76583333
OVOC10010_OVP12425_WBGene00246819;883	NVPLVHKVVIVNERA	975	687	0.54571241	0.247539772	-5.525798776	98.65083333
OVOC10010_OVP12425_WBGene00246819;889	KVVIVNERAEVKGH	632	116	2.175619321	0.566392823	-4.258169568	4474.65
OVOC10010_OVP12425_WBGene00246819;895	ERAEVKGHLRVAIEP	458	864	0.971513058	0.189851138	-5.740438948	2866.696667
OVOC10010_OVP12425_WBGene00246819;901	GHLRVAIEPVSDD	301	373	-0.075271529	0.012863865	-6.193602502	134.2491667
OVOC10010_OVP12425_WBGene00246819;907	IEPVSDDEIKP	99	1493	0.49995361	0.073748851	-6.096409143	2193.108333
OVOC10010_OVP12425_WBGene00246819;91	AYGQTGSGKSYTMMG	887	365	1.853485287	1.209617578	-1.340162291	1292.919167
OVOC10010_OVP12425_WBGene00246819;913	DEIKPSKGVKQS	681	1507	0.604334505	0.219594493	-5.630052261	201.5508333
OVOC10010_OVP12425_WBGene00246819;919	KGVKQSVKCHFRKED	911	11	0.386839323	0.228342322	-5.597711685	51.18166667
OVOC10010_OVP12425_WBGene00246819;925	VKCHFRKEDFMKKIQ	715	941	0.290079518	0.185973245	-5.753948949	31.84333333
OVOC10010_OVP12425_WBGene00246819;931	KEDFMKKIQPTNTTL	273	647	0.37540235	0.100283934	-6.029491743	190.3108333
OVOC10010_OVP12425_WBGene00246819;937	KIQPTNTTLESTNER	1012	128	1.857184799	0.769517474	-3.383862413	1216.663333
OVOC10010_OVP12425_WBGene00246819;943	TTLESTNERFVEG	775	1265	1.929414953	0.478950926	-4.619283182	6396.9225
OVOC10010_OVP12425_WBGene00246819;949	NERFVEGINTKDGD	907	117	4.034413018	1.386966277	-0.455302989	12421.76917
OVOC10010_OVP12425_WBGene00246819;955	GINTKDGDIQQMIEK	804	114	3.100553558	0.830696831	-3.1153899	11265.50667
OVOC10010_OVP12425_WBGene00246819;961	GDIQQMIEKVDEED	904	1736	1.004835225	0.284385381	-5.384805108	181.6016667
OVOC10010_OVP12425_WBGene00246819;967	IEKVDEEDVQYPQH	772	870	1.701192153	0.77005584	-3.381833921	803.2175
OVOC10010_OVP12425_WBGene00246819;97	SGKSYTMMGKSND	602	902	1.208854774	0.401807498	-4.929385327	1298.683333
OVOC10010_OVP12425_WBGene00246819;973	EDVQYPQHMQPDKEY	567	1187	1.964515736	0.559427576	-4.2877828	1669.425
OVOC10010_OVP12425_WBGene00246819;979	QHMQPDKEYCFRI	476	1406	1.503487517	0.812252644	-3.199561005	376.67
OVOC10010_OVP12425_WBGene00246819;985	KEYCFRITIIEASDI	168	592	-0.098432347	0.0230777	-6.185033727	150.8316667
OVOC10010_OVP12425_WBGene00246819;991	ITIIEASDISEQYSD	1005	1685	2.788251055	0.638119927	-3.955366885	8521.465
OVOC10010_OVP12425_WBGene00246819;997	SDISEQYSDVFCQFN	893	1417	1.69464546	0.493398212	-4.560364429	3769.125
OVOC10011_OVP09236_WBGene00246820;1	MASFVNVCSVNVLEN	103	273	-0.798749496	0.276573744	-5.414590235	-652.5258333
OVOC10011_OVP09236_WBGene00246820;103	MEQEFINIGWFVATE	727	1389	0.320330263	0.209928305	-5.666388988	23.42
OVOC10011_OVP09236_WBGene00246820;109	NIGWFVATEYTDPEL	387	1259	0.066949371	0.030124791	-6.176861517	10.57083333
OVOC10011_OVP09236_WBGene00246820;115	ATEYTDPELQEEPPA	185	1601	1.012767551	0.227724902	-5.599979002	1133.02
OVOC10011_OVP09236_WBGene00246820;121	PELQEEPPASPILEK	66	918	1.160858981	0.479102682	-4.618685617	365.3166667
OVOC10011_OVP09236_WBGene00246820;127	PPASPILEKLQRRVC	715	1437	-0.131252229	0.039415457	-6.163610411	-46.8725
OVOC10011_OVP09236_WBGene00246820;13	LENPGKFGDPFKLEI	669	653	1.075191128	0.340802909	-5.16692521	-222.0825
OVOC10011_OVP09236_WBGene00246820;133	LEKLQRRVCTDDVRV	377	651	0.879199564	0.691578316	-3.726582605	92.02333333
OVOC10011_OVP09236_WBGene00246820;139	RVCTDDVRVTTFAI	1056	1226	-0.197237907	0.088837005	-6.059922267	-35.42916667
OVOC10011_OVP09236_WBGene00246820;145	VRVTTFAIKWHRNE	148	586	0.111655388	0.048591268	-6.148047751	12.60583333
OVOC10011_OVP09236_WBGene00246820;151	AIKWHRNEGNVID	564	138	2.014445068	0.91182691	-2.74235242	1072.076667
OVOC10011_OVP09236_WBGene00246820;157	NEGNVIDSGDSGDID	913	69	4.007985269	2.070388805	2.862560145	3632.726667
OVOC10011_OVP09236_WBGene00246820;163	DSGDSGDIDNSEDIE	742	96	2.093243034	0.565564787	-4.261977207	6089.1025
OVOC10011_OVP09236_WBGene00246820;169	DIDNSEDIEINETIK	1064	676	1.476870479	0.272915446	-5.428800265	6079.98
OVOC10011_OVP09236_WBGene00246820;175	DIEINETIKKDGD	579	1431	0.838566344	0.193909881	-5.725605267	1878.796667
OVOC10011_OVP09236_WBGene00246820;181	TIKKDGDDFAVKDD	283	1241	1.011711019	0.172919	-5.800008499	-5438.305833
OVOC10011_OVP09236_WBGene00246820;187	DDFAVKDDVDADKN	28	74	3.247435913	0.757655657	-3.436779592	11113.92333
OVOC10011_OVP09236_WBGene00246820;19	FGDPFKLEITFECYE	144	1374	0.44089025	0.277645587	-5.410384701	47.33
OVOC10011_OVP09236_WBGene00246820;193	DDVDADKNDDWE	332	324	2.971974196	0.813965828	-3.191448617	7309.503333
OVOC10011_OVP09236_WBGene00246820;199	KNDDWEQSLEANRD	1075	1093	2.371621662	1.205459807	-1.360571611	6046.576667
OVOC10011_OVP09236_WBGene00246820;205	QSLEANRDVEVKIED	193	1323	2.862533818	1.328424301	-0.747146338	1893.1175
OVOC10011_OVP09236_WBGene00246820;211	RDVEVKIEDDLEIEA	11	1321	2.464000453	0.973417645	-2.458844765	1515.278333
OVOC10011_OVP09236_WBGene00246820;217	IEDDLEIEASLEGKS	828	16	-0.077356403	0.014994428	-6.192160492	-252.4908333
OVOC10011_OVP09236_WBGene00246820;223	IEASLEGKSTITGL	957	807	0.578374919	0.176491247	-5.787782551	115.7583333
OVOC10011_OVP09236_WBGene00246820;229	GKSTITGLPLLD	292	1304	-0.594800768	0.134045177	-5.92998462	-3713.591667
OVOC10011_OVP09236_WBGene00246820;235	GLPLLDVTNESIPD	1070	1074	1.663044631	0.385719739	-4.992648115	4065.374167
OVOC10011_OVP09236_WBGene00246820;241	VTNESIPDLVD	773	781	2.738018171	1.30564947	-0.861357331	1225.970833
OVOC10011_OVP09236_WBGene00246820;25	LEITFECYEPLIEDL	104	20	-0.083828257	0.025546075	-6.182360737	-207.49
OVOC10011_OVP09236_WBGene00246820;31	CYEPLIEDLDWELVY	721	1583	0.199204124	0.039524839	-6.163445506	1634.38
OVOC10011_OVP09236_WBGene00246820;37	EDLDWELVYVGSGES	475	1411	1.490660835	0.94658736	-2.5853909	519.9866667
OVOC10011_OVP09236_WBGene00246820;43	LVYVGSGESNAYDQI	854	118	3.327318054	1.180613068	-1.480612647	4923.5925
OVOC10011_OVP09236_WBGene00246820;49	GESNAYDQILDSIL	881	873	2.367386581	1.197413811	-1.398905572	1128.465833
OVOC10011_OVP09236_WBGene00246820;55	DQILDSILVGP	611	505	-0.163461229	0.051932759	-6.141832642	-17.36583333
OVOC10011_OVP09236_WBGene00246820;61	ILVGPVGEGRHK	118	794	0.570087336	0.373288429	-5.041325418	71.34333333
OVOC10011_OVP09236_WBGene00246820;67	GEGRHKFIFEADG	557	1625	-0.039600541	0.00618357	-6.196869444	-338.5208333
OVOC10011_OVP09236_WBGene00246820;7	VCSVNVLENPGKFGD	582	1234	1.18789768	0.399114512	-4.939929278	1012.968333
OVOC10011_OVP09236_WBGene00246820;73	FIFEADGPDPSKIPE	487	127	1.564331394	0.548567835	-4.332845186	523.0466667
OVOC10011_OVP09236_WBGene00246820;79	GPDPSKIPESEIVG	537	255	1.355779847	0.391470565	-4.969584505	1175.005833
OVOC10011_OVP09236_WBGene00246820;85	IPESEIVGVTVLL	693	489	-0.01836653	0.006878486	-6.196617548	-3.655
OVOC10011_OVP09236_WBGene00246820;91	VGVTVLLLKCRYMEQ	707	675	0.346446242	0.175005539	-5.793012828	29.845
OVOC10011_OVP09236_WBGene00246820;97	LLKCRYMEQEFINIG	664	288	0.976691412	0.342486352	-5.16046754	845.675
OVOC10012_OVP00428_WBGene00246821;1	DGNSLDCDFNSTLCC	401	725	2.16212759	0.695768801	-3.708429539	4027.585
OVOC10012_OVP00428_WBGene00246821;103	NSIYRYCTFLRNSKS	730	52	0.403025536	0.262181972	-5.469516208	50.125
OVOC10012_OVP00428_WBGene00246821;109	CTFLRNSKSNNYVR	1020	442	0.029360239	0.012664568	-6.193736515	21.17666667
OVOC10012_OVP00428_WBGene00246821;115	SKSNNYVRKRFAVR	542	154	0.233158265	0.085358221	-6.068698982	93.68333333
OVOC10012_OVP00428_WBGene00246821;121	VRKRFAVRPYRPIK	44	290	0.5649843	0.397082032	-4.948045449	70.0125
OVOC10012_OVP00428_WBGene00246821;127	VRPYRPIKFYIKLHN	406	1026	0.145369041	0.089399618	-6.058434708	10.25166667
OVOC10012_OVP00428_WBGene00246821;13	LCCWKNKGNGVPWKI	491	165	2.03443325	0.840893903	-3.070811811	1215.393333
OVOC10012_OVP00428_WBGene00246821;133	IKFYIKLHNHGESTA	313	1099	0.571381633	0.112150677	-5.995976623	2384.46
OVOC10012_OVP00428_WBGene00246821;139	LHNHGESTAIATINS	512	1570	1.687180863	0.409114722	-4.899914509	2947.3925
OVOC10012_OVP00428_WBGene00246821;145	STAIATINSIRVITE	58	952	0.040813881	0.014183169	-6.192733608	-5.2675
OVOC10012_OVP00428_WBGene00246821;151	INSIRVITEECPSPF	757	237	0.533973531	0.257460035	-5.487289461	84.8725
OVOC10012_OVP00428_WBGene00246821;157	ITEECPSPFYQSEQR	319	1695	0.139260511	0.029227166	-6.177988077	-746.1991667
OVOC10012_OVP00428_WBGene00246821;163	SPFYQSEQRPMRLIS	858	450	1.03103445	0.34148184	-5.164227293	563.1083333
OVOC10012_OVP00428_WBGene00246821;169	EQRPMRLISIKRAPE	1061	157	0.125395636	0.04800351	-6.149088828	27.82083333
OVOC10012_OVP00428_WBGene00246821;175	LISIKRAPEKEILKI	298	1404	0.260553752	0.068581076	-6.107914593	-308.505
OVOC10012_OVP00428_WBGene00246821;181	APEKEILKIRPITSQ	999	67	1.884090752	0.770934227	-3.377704862	1969.5725
OVOC10012_OVP00428_WBGene00246821;187	LKIRPITSQDKIMKP	879	409	2.709312192	0.606236416	-4.091955837	13257.975
OVOC10012_OVP00428_WBGene00246821;19	KGNGVPWKIYRNKNY	978	532	0.868319847	0.225956218	-5.606383815	1307.635833
OVOC10012_OVP00428_WBGene00246821;193	TSQDKIMKPAIIQSS	779	1425	-0.27161141	0.056155419	-6.133832265	-651.51
OVOC10012_OVP00428_WBGene00246821;199	MKPAIIQSSST	921	1449	0.490719323	0.12939239	-5.944357167	132.615
OVOC10012_OVP00428_WBGene00246821;205	QSSSTTQPNLN	899	1103	2.602772921	0.899320385	-2.79973623	2882.1225
OVOC10012_OVP00428_WBGene00246821;211	QPNLNSSFTLRDI	282	482	0.695862703	0.192102503	-5.732082961	627.2925
OVOC10012_OVP00428_WBGene00246821;217	SFTLRDIFGNDFAQ	455	525	0.427317289	0.225329392	-5.6086571	113.99
OVOC10012_OVP00428_WBGene00246821;223	IFGNDFAQFLEDDTD	851	1345	1.531520048	0.558343756	-4.292140323	1185.254167
OVOC10012_OVP00428_WBGene00246821;229	AQFLEDDTDGLIVKN	442	950	2.273025958	1.015478016	-2.260729049	1102.138333
OVOC10012_OVP00428_WBGene00246821;235	DTDGLIVKNKQFEKD	1080	968	-0.162720432	0.035017832	-6.17027541	-241.3241667
OVOC10012_OVP00428_WBGene00246821;241	VKNKQFEKDSVSSEK	875	787	0.216077979	0.077703766	-6.087423668	54.43166667
OVOC10012_OVP00428_WBGene00246821;247	EKDSVSSEKQVSRN	948	1064	1.77278362	0.589910741	-4.15997466	1982.399167
OVOC10012_OVP00428_WBGene00246821;25	WKIYRNKNYNNENG	564	826	1.971495905	0.532255194	-4.399939526	4089.588333
OVOC10012_OVP00428_WBGene00246821;253	SEKQVSRNNDIFE	598	1600	1.512698674	0.433467661	-4.802240856	3382.778333
OVOC10012_OVP00428_WBGene00246821;259	RNNDIFETT	648	430	2.725807379	0.992012073	-2.37134574	3370.451667
OVOC10012_OVP00428_WBGene00246821;265	ETTTTTTKAI	49	293	2.189007269	0.743052287	-3.501753271	2374.716667
OVOC10012_OVP00428_WBGene00246821;271	TKAITMFNFNLLQCN	462	1588	0.363164436	0.173192951	-5.799107558	66.1975
OVOC10012_OVP00428_WBGene00246821;277	FNFNLLQCNTIGGCL	300	772	0.282925413	0.101324893	-6.026679743	83.46833333
OVOC10012_OVP00428_WBGene00246821;283	QCNTIGGCLFDYSMC	680	508	-0.239620635	0.060416472	-6.125332152	-56.04166667
OVOC10012_OVP00428_WBGene00246821;289	GCLFDYSMCSYQNSP	527	1641	0.63543878	0.09772619	-6.036575111	6707.826667
OVOC10012_OVP00428_WBGene00246821;295	SMCSYQNSPLSRGST	29	667	0.551907604	0.456992253	-4.708150238	107.7591667
OVOC10012_OVP00428_WBGene00246821;301	NSPLSRGSTFQRVKL	765	385	0.186805544	0.110156691	-6.00179323	23.695
OVOC10012_OVP00428_WBGene00246821;307	GSTFQRVKLRDRNFM	82	556	-0.126499911	0.070235161	-6.104287036	-12.20666667
OVOC10012_OVP00428_WBGene00246821;31	KNYNNENGTLLHSQ	567	1033	2.237476933	0.66721004	-3.832322706	13177.04667
OVOC10012_OVP00428_WBGene00246821;313	VKLRDRNFMQAFTKP	165	439	-0.248596415	0.174567044	-5.794525133	-28.81416667
OVOC10012_OVP00428_WBGene00246821;319	NFMQAFTKPNTVAVL	328	1520	0.248897704	0.071804578	-6.100656639	131.9958333
OVOC10012_OVP00428_WBGene00246821;325	TKPNTVAVLETDTSF	971	1103	1.302041843	0.42326211	-4.842715914	562.1841667
OVOC10012_OVP00428_WBGene00246821;331	AVLETDTSFAEEHKI	440	186	0.396455356	0.119573466	-5.974317003	399.6408333
OVOC10012_OVP00428_WBGene00246821;337	TSFAEEHKIVFDVLE	273	239	1.438469994	0.809668007	-3.210602153	416.2041667
OVOC10012_OVP00428_WBGene00246821;343	HKIVFDVLEYTEGER	106	1696	2.480440763	0.953671981	-2.551219316	2593.068333
OVOC10012_OVP00428_WBGene00246821;349	VLEYTEGERLYGCCY	703	707	1.440376624	1.071023287	-2.008384084	315.9083333
OVOC10012_OVP00428_WBGene00246821;355	GERLYGCCYNTKLES	651	467	0.755979365	0.309212091	-5.289695058	323.1291667
OVOC10012_OVP00428_WBGene00246821;361	CCYNTKLESGRSLIN	504	224	0.357518936	0.074898789	-6.093854471	-359.7525
OVOC10012_OVP00428_WBGene00246821;367	LESGRSLINIRIMMG	943	1611	0.225340063	0.123418852	-5.963001849	31.51333333
OVOC10012_OVP00428_WBGene00246821;37	NGTLLHSQFRDGQ	154	1676	1.898093698	0.849789887	-3.030017425	1165.126667
OVOC10012_OVP00428_WBGene00246821;373	LINIRIMMGGNRRSE	654	1706	0.217512284	0.111604547	-5.997569986	32.92
OVOC10012_OVP00428_WBGene00246821;379	MMGGNRRSELFCPFA	294	1726	0.621562326	0.315224619	-5.266379883	170.2208333
OVOC10012_OVP00428_WBGene00246821;385	RSELFCPFATEAYST	979	1343	1.601459911	0.669521814	-3.821914889	1434.829167
OVOC10012_OVP00428_WBGene00246821;391	PFATEAYSTLLVWRT	126	992	0.014835634	0.006951153	-6.196589863	2.279166667
OVOC10012_OVP00428_WBGene00246821;397	YSTLLVWRTERFICP	227	641	0.000250871	0.000110188	-6.197939443	2.075833333
OVOC10012_OVP00428_WBGene00246821;403	WRTERFICPQGTEKI	752	1578	1.818412483	0.412909029	-4.885089271	6319.184167
OVOC10012_OVP00428_WBGene00246821;409	ICPQGTEKILFVC	343	1687	0.946243626	0.282443517	-5.392155363	650.9208333
OVOC10012_OVP00428_WBGene00246821;415	EKILFVCENNG	917	59	-0.235474173	0.073113239	-6.097862409	-85.55166667
OVOC10012_OVP00428_WBGene00246821;421	CENNGKINGTCAMDN	29	1313	3.775344799	1.217708638	-1.296783673	14387
OVOC10012_OVP00428_WBGene00246821;427	INGTCAMDNIRIHKI	587	613	1.427294176	0.459386876	-4.698452169	2152.38
OVOC10012_OVP00428_WBGene00246821;43	SQFRDGQFFLATSVT	1052	334	0.292041896	0.162050444	-5.837885554	33.05333333
OVOC10012_OVP00428_WBGene00246821;433	MDNIRIHKIFDVLEV	1033	1535	1.327341518	0.51221938	-4.481914928	598.6158333
OVOC10012_OVP00428_WBGene00246821;439	HKIFDVLEVEPCQRD	794	928	1.137268453	0.2406661	-5.552355881	2586.571667
OVOC10012_OVP00428_WBGene00246821;445	LEVEPCQRDILVF	296	1274	0.384624567	0.242706788	-5.544295063	39.495
OVOC10012_OVP00428_WBGene00246821;451	QRDILVFS	654	1152	0.676202068	0.356742986	-5.104958323	85.40166667
OVOC10012_OVP00428_WBGene00246821;49	QFFLATSVTVEEK	100	208	0.574134767	0.166681337	-5.822103453	173.5933333
OVOC10012_OVP00428_WBGene00246821;55	SVTVEEKFSDD	925	1041	1.099698832	0.203851435	-5.689166601	1846.9825
OVOC10012_OVP00428_WBGene00246821;61	KFSDDWTSCVTCSET	857	805	2.287878729	0.556679527	-4.299164021	4226.4875
OVOC10012_OVP00428_WBGene00246821;67	TSCVTCSETGLFIFL	379	263	0.35010785	0.18609339	-5.753488336	31.8325
OVOC10012_OVP00428_WBGene00246821;7	CDFNSTLCCWKNKGN	103	291	2.713266317	0.888513267	-2.849067348	5022.189167
OVOC10012_OVP00428_WBGene00246821;73	SETGLFIFLIRAYQL	1028	190	-0.073361286	0.032698664	-6.173500265	-1.525
OVOC10012_OVP00428_WBGene00246821;79	IFLIRAYQLPKTRIE	773	1689	0.290381701	0.178460048	-5.780874872	22.06166667
OVOC10012_OVP00428_WBGene00246821;85	YQLPKTRIELCWKF	893	1251	-0.220167789	0.111851523	-5.996866937	-26.41
OVOC10012_OVP00428_WBGene00246821;91	RIELCWKFVSGKNSI	551	517	0.708023017	0.240583265	-5.552726348	604.4608333
OVOC10012_OVP00428_WBGene00246821;97	KFVSGKNSIYRYCTF	73	203	0.317789196	0.217888792	-5.636284083	34.8075
OVOC10013_OVP04474_WBGene00246822;1	MLNVNFAKLRGRNQL	181	1027	-0.122042405	0.052364855	-6.140980187	-19.09333333
OVOC10013_OVP04474_WBGene00246822;103	PAMAFDETPRCFFQ	209	373	1.539614659	0.588312542	-4.166599667	932.9258333
OVOC10013_OVP04474_WBGene00246822;109	ETPRCFFQLPISI	887	1109	0.162450849	0.093976502	-6.046530548	13.295
OVOC10013_OVP04474_WBGene00246822;115	FQLPISIVTEQYIRI	264	524	0.271136978	0.111377169	-5.998234299	48.1475
OVOC10013_OVP04474_WBGene00246822;121	IVTEQYIRITTMIRQ	810	1152	0.203388333	0.123472322	-5.962772985	23.89666667
OVOC10013_OVP04474_WBGene00246822;127	IRITTMIRQTWLHT	411	1241	0.131991416	0.059088587	-6.128044486	9.83
OVOC10013_OVP04474_WBGene00246822;13	NQLSESDIRSDRI	374	338	2.481502945	0.921152236	-2.700974455	2088.641667
OVOC10013_OVP04474_WBGene00246822;133	IRQTWLHTTIYIYS	148	1490	-0.044399316	0.020963991	-6.187149627	-2.914166667
OVOC10013_OVP04474_WBGene00246822;139	HTTIYIYSTNEKG	796	1752	0.620836655	0.123560536	-5.962459568	629.835
OVOC10013_OVP04474_WBGene00246822;145	YSTNEKGYLNIHQLD	43	15	2.720692314	0.831220322	-3.113141367	8975.9425
OVOC10013_OVP04474_WBGene00246822;151	GYLNIHQLDRMFTNA	741	131	0.438871531	0.173664485	-5.79747131	108.2566667
OVOC10013_OVP04474_WBGene00246822;157	QLDRMFTNAPLINRE	969	659	1.201694318	0.354579193	-5.113664226	630.9175
OVOC10013_OVP04474_WBGene00246822;163	TNAPLINRETNETEW	820	510	2.696833142	1.114312997	-1.797611833	6154.468333
OVOC10013_OVP04474_WBGene00246822;169	NRETNETEWDKRSQN	1024	126	3.034687635	1.641239046	0.825774486	8978.319167
OVOC10013_OVP04474_WBGene00246822;175	TEWDKRSQNLDEEI	13	1309	1.861072998	0.891778871	-2.832721444	2992.540833
OVOC10013_OVP04474_WBGene00246822;181	SQNLDEEIFVQNN	184	492	1.188200184	0.483832985	-4.599144549	685.0208333
OVOC10013_OVP04474_WBGene00246822;187	EIFVQNNIIKIR	262	1354	0.113868586	0.052866312	-6.140082478	17.8875
OVOC10013_OVP04474_WBGene00246822;19	DIRSDRILRSDLRQ	626	260	0.782803357	0.306928144	-5.298507661	209.1525
OVOC10013_OVP04474_WBGene00246822;193	NIIKIRRSILF	923	733	0.331493854	0.200850965	-5.70029962	30.49916667
OVOC10013_OVP04474_WBGene00246822;199	RSILFYDLQDGKQ	472	868	0.747334008	0.386430827	-4.989954023	136.5683333
OVOC10013_OVP04474_WBGene00246822;205	DLQDGKQVITNDRR	256	298	2.138229711	1.076559098	-1.982111767	911.4533333
OVOC10013_OVP04474_WBGene00246822;211	QVITNDRRSYNN	104	1320	0.544828941	0.110073629	-6.002040859	1201.210833
OVOC10013_OVP04474_WBGene00246822;217	RRSYNNLCPAG	106	1752	-0.343410471	0.089511008	-6.058129944	13.41916667
OVOC10013_OVP04474_WBGene00246822;223	LCPAGMTQRDVYSDR	937	241	0.530890248	0.123103659	-5.963872021	666.4033333
OVOC10013_OVP04474_WBGene00246822;229	TQRDVYSDRALEPQS	143	421	3.131282657	1.125986711	-1.744091018	7798.520833
OVOC10013_OVP04474_WBGene00246822;235	SDRALEPQSMLSVTT	731	597	1.232180909	0.274929648	-5.420918964	5448.494167
OVOC10013_OVP04474_WBGene00246822;241	PQSMLSVTTICGKQQ	652	940	0.324153777	0.186401391	-5.752383884	62.6475
OVOC10013_OVP04474_WBGene00246822;247	VTTICGKQQYMSGNI	691	1467	0.46381971	0.087290838	-6.063753774	1943.24
OVOC10013_OVP04474_WBGene00246822;25	ILRSDLRQKMKNEN	373	733	1.325851566	0.317565481	-5.257313568	2279.74
OVOC10013_OVP04474_WBGene00246822;253	KQQYMSGNIRLIEKL	835	497	0.255410955	0.061499657	-6.123159917	612.1858333
OVOC10013_OVP04474_WBGene00246822;259	GNIRLIEKLLITLSS	706	530	0.113827112	0.057027061	-6.132152484	7.866666667
OVOC10013_OVP04474_WBGene00246822;265	EKLLITLSSGRESEA	776	510	1.612616126	0.855314383	-3.004825545	405.8708333
OVOC10013_OVP04474_WBGene00246822;271	LSSGRESEASQRLQR	214	1746	1.600061163	0.56419839	-4.267647803	839.3216667
OVOC10013_OVP04474_WBGene00246822;277	SEASQRLQRQIERQI	593	325	0.856017029	0.683391002	-3.762270823	105.3641667
OVOC10013_OVP04474_WBGene00246822;283	LQRQIERQIIKPEN	1065	629	0.797074371	0.362309489	-5.084145326	253
OVOC10013_OVP04474_WBGene00246822;289	RQIIKPENCDI	339	105	1.860459533	0.729862282	-3.559925193	708.8908333
OVOC10013_OVP04474_WBGene00246822;295	ENCDIPVQYMEDVMI	635	1701	-0.138470842	0.023743868	-6.184325753	-463.0541667
OVOC10013_OVP04474_WBGene00246822;301	VQYMEDVMIGPRRID	355	149	0.767133256	0.286512615	-5.376805528	337.1333333
OVOC10013_OVP04474_WBGene00246822;307	VMIGPRRIDIFRKAE	655	1731	0.009578933	0.004366489	-6.197395756	-0.664166667
OVOC10013_OVP04474_WBGene00246822;31	RQKMKNENNEI	998	40	2.888820413	1.075756759	-1.985284849	6319.529167
OVOC10013_OVP04474_WBGene00246822;313	RIDIFRKAEIK	861	465	0.107917863	0.0569273	-6.132353976	11.02333333
OVOC10013_OVP04474_WBGene00246822;319	KAEIKPSEGL	81	323	0.823030966	0.6327907	-3.978525111	99.92666667
OVOC10013_OVP04474_WBGene00246822;325	SEGLSEFMTAKK	340	710	1.401641394	0.65217586	-3.895088394	652.5191667
OVOC10013_OVP04474_WBGene00246822;331	FMTAKKPRIFEF	48	1534	0.137812642	0.072063142	-6.100070796	15.09583333
OVOC10013_OVP04474_WBGene00246822;337	PRIFEFTEIRRYD	422	1352	0.20236009	0.105335127	-6.015723649	23.49833333
OVOC10013_OVP04474_WBGene00246822;343	TEIRRYDSSEISA	1027	869	1.299630023	0.760615407	-3.423236818	341.6091667
OVOC10013_OVP04474_WBGene00246822;349	DSSEISATQTGVY	360	1216	1.373747256	0.32737248	-5.219591979	1543.84
OVOC10013_OVP04474_WBGene00246822;355	ATQTGVYYREQFR	392	726	0.20713141	0.109274879	-6.004361445	36.43333333
OVOC10013_OVP04474_WBGene00246822;361	YYREQFRRPSL	514	1336	0.29409806	0.132794957	-5.933869194	45.26166667
OVOC10013_OVP04474_WBGene00246822;367	RRPSLKKSEG	491	83	-0.064168084	0.008272095	-6.196087413	841.98
OVOC10013_OVP04474_WBGene00246822;37	ENNEIIVRKGDKD	978	1636	0.296739917	0.056038354	-6.134027713	-318.565
OVOC10013_OVP04474_WBGene00246822;373	KSEGKIPEDRSALTL	627	283	2.520918975	0.755466979	-3.446777273	4102.529167
OVOC10013_OVP04474_WBGene00246822;379	PEDRSALTLARPTSS	711	1721	1.974836817	0.401990758	-4.928708813	2802.42
OVOC10013_OVP04474_WBGene00246822;385	LTLARPTSSSSPL	184	102	0.553765699	0.147685197	-5.886422543	260.4675
OVOC10013_OVP04474_WBGene00246822;391	TSSSSPLLPSQRF	409	1335	0.982296007	0.377636492	-5.024439838	352.5441667
OVOC10013_OVP04474_WBGene00246822;397	LLPSQRFSDGF	710	1632	0.815107735	0.230013108	-5.59156532	609.2408333
OVOC10013_OVP04474_WBGene00246822;43	VRKGDKDKANAIEQR	613	445	1.259197397	0.386687147	-4.988843112	965.8216667
OVOC10013_OVP04474_WBGene00246822;49	DKANAIEQRNELRA	105	1143	0.923410086	0.302022236	-5.317043827	660.0183333
OVOC10013_OVP04474_WBGene00246822;55	EQRNELRAGRRRA	373	381	0.941750311	0.350053376	-5.131127532	410.2083333
OVOC10013_OVP04474_WBGene00246822;61	RAGRRRAVGPLYDAT	163	1159	0.318066767	0.100542735	-6.028727865	222.3066667
OVOC10013_OVP04474_WBGene00246822;67	AVGPLYDATDTSSRS	222	640	2.76373393	1.225458002	-1.255551094	2638.974167
OVOC10013_OVP04474_WBGene00246822;7	AKLRGRNQLSESD	601	1707	0.366056825	0.088115229	-6.061674232	4.311666667
OVOC10013_OVP04474_WBGene00246822;73	DATDTSSRSIEIVRE	741	1435	0.598247549	0.333181911	-5.19658204	79.16833333
OVOC10013_OVP04474_WBGene00246822;79	SRSIEIVREGVPRR	70	470	0.372677968	0.153172227	-5.86813953	245.6941667
OVOC10013_OVP04474_WBGene00246822;85	VREGVPRREQI	515	1221	-0.068007711	0.026674891	-6.181081126	-9.13
OVOC10013_OVP04474_WBGene00246822;91	RREQIIRLRTG	340	754	0.138943818	0.075428245	-6.092621397	10.305
OVOC10013_OVP04474_WBGene00246822;97	RLRTGVPAMAFDETP	969	1241	0.225680618	0.04397877	-6.156170808	-348.38
OVOC10014_OVP02167_WBGene00246823;1	LRIFILEKTYIKR	397	131	0.168003448	0.093909528	-6.046736916	16.0225
OVOC10014_OVP02167_WBGene00246823;103	KVTSIPIEILGNLNG	141	1443	0.931515427	0.212128647	-5.658310862	1605.485833
OVOC10014_OVP02167_WBGene00246823;109	IEILGNLNGFPWC	463	895	0.610677936	0.289589327	-5.364620803	183.2083333
OVOC10014_OVP02167_WBGene00246823;115	LNGFPWCTTIRLR	317	41	0.310368819	0.192242985	-5.731590284	29.57083333
OVOC10014_OVP02167_WBGene00246823;121	CTTIRLRIKHNANE	226	1016	0.846971322	0.350136086	-5.130760638	152.1358333
OVOC10014_OVP02167_WBGene00246823;127	RIKHNANEKPIFI	522	1376	1.286081239	0.471395515	-4.649745794	494.925
OVOC10014_OVP02167_WBGene00246823;13	RGSQYSSRWTRFGQA	169	369	-0.164933644	0.093095153	-6.048801667	-22.02583333
OVOC10014_OVP02167_WBGene00246823;133	NEKPIFIPKRCKI	415	1575	0.431157112	0.327950623	-5.217371534	45.69833333
OVOC10014_OVP02167_WBGene00246823;139	IPKRCKIFQIL	577	1283	0.206299511	0.086313285	-6.066307627	22.88416667
OVOC10014_OVP02167_WBGene00246823;19	SRWTRFGQAKPSTFT	902	554	0.127567045	0.069784457	-6.105283303	14.12916667
OVOC10014_OVP02167_WBGene00246823;25	GQAKPSTFTPPT	447	373	1.453164886	1.165864895	-1.550127614	302.8725
OVOC10014_OVP02167_WBGene00246823;31	TFTPPTTSSVPIGF	336	424	-1.407782718	0.328080034	-5.216879905	-7929.4725
OVOC10014_OVP02167_WBGene00246823;37	TSSVPIGFSPLYTST	549	1615	-1.643657879	0.694628994	-3.713101987	-732.9475
OVOC10014_OVP02167_WBGene00246823;43	GFSPLYTSTPHSEKA	176	724	1.56732326	0.650037663	-3.904423829	838.3233333
OVOC10014_OVP02167_WBGene00246823;49	TSTPHSEKAKDLREQ	1035	385	1.174678896	0.306715749	-5.299288032	2431.968333
OVOC10014_OVP02167_WBGene00246823;55	EKAKDLREQKNL	175	699	0.963657705	0.220908915	-5.625221169	2136.936667
OVOC10014_OVP02167_WBGene00246823;61	REQKNLSMEKVTK	474	480	0.388269672	0.231963402	-5.584517134	59.95833333
OVOC10014_OVP02167_WBGene00246823;67	SMEKVTKTLKNKSAG	143	9	1.32629332	0.542957136	-4.356342766	530.9616667
OVOC10014_OVP02167_WBGene00246823;7	EKTYIKRGSQYS	949	95	0.33201553	0.13945146	-5.912798138	97.685
OVOC10014_OVP02167_WBGene00246823;73	KTLKNKSAGTGTH	547	1129	1.44133549	0.717274428	-3.614598275	610.0591667
OVOC10014_OVP02167_WBGene00246823;79	SAGTGTHIRSTLDCD	551	623	2.159809443	0.79795891	-3.261655596	1573.525833
OVOC10014_OVP02167_WBGene00246823;85	HIRSTLDCDITLGTI	887	1049	0.622380577	0.299434872	-5.327000852	102.3333333
OVOC10014_OVP02167_WBGene00246823;91	DCDITLGTIKEAKVT	1064	682	1.69032632	0.679207498	-3.779917468	781.1966667
OVOC10014_OVP02167_WBGene00246823;97	GTIKEAKVTSIPIEI	54	450	1.516629497	0.511013745	-4.486962318	840.6683333
OVOC10015_OVP11941_WBGene00246824;1	ENYIQSSTILGYCE	748	1740	0.007413455	0.00140272	-6.197883784	-155.4333333
OVOC10015_OVP11941_WBGene00246824;103	CITDIASGEYTCNCM	743	889	0.667422764	0.135861793	-5.924323897	990.8666667
OVOC10015_OVP11941_WBGene00246824;109	SGEYTCNCMQGTTGQ	49	739	3.551504356	1.331731201	-0.73209867	6129.371667
OVOC10015_OVP11941_WBGene00246824;115	NCMQGTTGQNCAID	573	999	2.156941693	0.92163278	-2.698236446	1380.37
OVOC10015_OVP11941_WBGene00246824;121	TGQNCAIDINECIEL	600	686	0.612441845	0.183644423	-5.762334072	-90.55166667
OVOC10015_OVP11941_WBGene00246824;127	IDINECIELDKTCFN	655	1591	1.178562078	0.346383616	-5.145168118	1017.625
OVOC10015_OVP11941_WBGene00246824;13	CEKFSNNLCKN	893	675	1.375958599	0.536681094	-4.382260406	1493.035
OVOC10015_OVP11941_WBGene00246824;133	IELDKTCFNGGIC	187	1633	0.326244868	0.067748096	-6.109812691	-1528.336667
OVOC10015_OVP11941_WBGene00246824;139	CFNGGICVNTFGS	142	696	-0.162116052	0.026878307	-6.180837413	-460.9533333
OVOC10015_OVP11941_WBGene00246824;145	CVNTFGSWYCDCP	681	307	0.008588603	0.002184207	-6.197806298	73.48166667
OVOC10015_OVP11941_WBGene00246824;151	SWYCDCPPGYDD	891	1561	0.923318116	0.261931601	-5.470532619	1305.988333
OVOC10015_OVP11941_WBGene00246824;157	PPGYDDPYCMNHDN	878	538	1.090137595	0.395795619	-4.953203667	4452.359167
OVOC10015_OVP11941_WBGene00246824;163	PYCMNHDNECESNPC	890	162	1.388754784	0.593989622	-4.142639983	682.6616667
OVOC10015_OVP11941_WBGene00246824;169	DNECESNPCLNEG	573	1481	1.521386184	0.692018978	-3.724441397	550.0525
OVOC10015_OVP11941_WBGene00246824;175	NPCLNEGTCLDYGNR	658	410	-1.389243245	0.593903614	-4.14309341	-4034.66
OVOC10015_OVP11941_WBGene00246824;181	GTCLDYGNRYECICQ	537	1359	0.914839916	0.225790223	-5.607016565	3664.619167
OVOC10015_OVP11941_WBGene00246824;187	GNRYECICQNGFYGT	650	1078	0.066124114	0.010970038	-6.194735555	678.8325
OVOC10015_OVP11941_WBGene00246824;19	NLCKNGGTCVNIG	727	1079	2.405377753	1.255293658	-1.110976186	1541.786667
OVOC10015_OVP11941_WBGene00246824;193	ICQNGFYGTNCEN	855	1435	0.294149201	0.065506053	-6.114712625	1620.720833
OVOC10015_OVP11941_WBGene00246824;199	YGTNCENICPPGFE	1047	1695	1.366081573	0.519909166	-4.450770878	1295.6175
OVOC10015_OVP11941_WBGene00246824;205	NICPPGFEGRMCKQ	528	1262	0.622736746	0.597426113	-4.128588537	116.7983333
OVOC10015_OVP11941_WBGene00246824;211	FEGRMCKQHRITLEN	199	245	-0.305466724	0.096510661	-6.039850727	-84.18916667
OVOC10015_OVP11941_WBGene00246824;217	KQHRITLENNHLEE	45	1235	-0.807527913	0.280838372	-5.397964245	-353.3133333
OVOC10015_OVP11941_WBGene00246824;223	LENNHLEESFEKEIC	853	513	1.806512862	0.513197019	-4.478057006	3009.0875
OVOC10015_OVP11941_WBGene00246824;229	EESFEKEICYLHNCS	257	957	1.079681116	0.537274263	-4.380063954	591.9333333
OVOC10015_OVP11941_WBGene00246824;235	EICYLHNCSLKAGNN	585	223	2.189760061	0.832696995	-3.106963051	5249.396667
OVOC10015_OVP11941_WBGene00246824;241	NCSLKAGNNICDSEC	805	29	2.452053987	0.956169838	-2.539653889	4156.385833
OVOC10015_OVP11941_WBGene00246824;247	GNNICDSECNYPTCQ	399	1249	1.745817456	0.762207398	-3.415826327	1330.939167
OVOC10015_OVP11941_WBGene00246824;25	GTCVNIGTNDYECYC	79	1247	1.948989399	0.750519922	-3.468262484	4131.074167
OVOC10015_OVP11941_WBGene00246824;253	SECNYPTCQYDGYDC	933	1729	0.445286106	0.103435265	-6.020941129	1141.514167
OVOC10015_OVP11941_WBGene00246824;259	TCQYDGYDCTAH	189	85	-0.624702485	0.198180235	-5.709947755	-19.2675
OVOC10015_OVP11941_WBGene00246824;265	YDCTAHLQPFQHCPI	457	5	0.06480517	0.009068259	-6.195725056	451.6308333
OVOC10015_OVP11941_WBGene00246824;271	LQPFQHCPIADFCGR	656	964	-0.602178104	0.15279842	-5.869330816	-642.9641667
OVOC10015_OVP11941_WBGene00246824;277	CPIADFCGRVFHDNK	934	1506	0.080804943	0.010012584	-6.195257399	1102.926667
OVOC10015_OVP11941_WBGene00246824;283	CGRVFHDNKCDSICD	570	1236	-0.467748453	0.097341279	-6.03769583	-1585.5925
OVOC10015_OVP11941_WBGene00246824;289	DNKCDSICDRSECLF	713	561	2.5543792	0.833867396	-3.101971358	2070.490833
OVOC10015_OVP11941_WBGene00246824;295	ICDRSECLFDGFDCN	706	1390	1.140471455	0.226850936	-5.603029416	5531.6075
OVOC10015_OVP11941_WBGene00246824;301	CLFDGFDCNKKIE	494	844	0.417554193	0.085622459	-6.067978056	-849.0875
OVOC10015_OVP11941_WBGene00246824;307	DCNKKIETCLFEDYC	422	236	0.515567987	0.179958704	-5.775379596	237.5341667
OVOC10015_OVP11941_WBGene00246824;31	GTNDYECYCLNGYSG	756	1344	1.060971228	0.365141025	-5.072906528	6235.714167
OVOC10015_OVP11941_WBGene00246824;313	ETCLFEDYCSFRFND	407	537	1.037074108	0.415129177	-4.875928913	396.31
OVOC10015_OVP11941_WBGene00246824;319	DYCSFRFNDGYCDQE	69	3	0.12856939	0.029373455	-6.177804559	1745.153333
OVOC10015_OVP11941_WBGene00246824;325	FNDGYCDQECFTEEC	352	1702	0.868087408	0.227191624	-5.601801469	1667.816667
OVOC10015_OVP11941_WBGene00246824;331	DQECFTEECYFDGRD	260	874	0.057567627	0.008096619	-6.196159037	3534.74
OVOC10015_OVP11941_WBGene00246824;337	EECYFDGRDCKQEIN	279	603	0.328590571	0.103176937	-6.021635158	796.4916667
OVOC10015_OVP11941_WBGene00246824;343	GRDCKQEINYKKLEG	233	1175	2.465260368	0.771527436	-3.374809464	6205.521667
OVOC10015_OVP11941_WBGene00246824;349	EINYKKLEGNLILII	294	576	0.307697335	0.150784205	-5.876207319	56.70333333
OVOC10015_OVP11941_WBGene00246824;355	LEGNLILIILLK	841	227	0.570624727	0.249741062	-5.517372129	67.12916667
OVOC10015_OVP11941_WBGene00246824;361	LIILLKSEAFLKHA	262	504	0.687285805	0.330498981	-5.207281589	197.2791667
OVOC10015_OVP11941_WBGene00246824;367	SEAFLKHASILQFIL	431	291	0.456643753	0.176345496	-5.788237633	136.3816667
OVOC10015_OVP11941_WBGene00246824;37	CYCLNGYSGKNCSR	542	1134	0.736255588	0.426250346	-4.830819219	220.8866667
OVOC10015_OVP11941_WBGene00246824;373	HASILQFILSQDLHA	573	1699	0.610305958	0.233321306	-5.579633161	116.6216667
OVOC10015_OVP11941_WBGene00246824;379	FILSQDLHARVTIAI	773	1413	0.078312838	0.03889388	-6.164420586	6.9825
OVOC10015_OVP11941_WBGene00246824;385	LHARVTIAIDNRDQK	1001	471	0.568684011	0.316238208	-5.262355468	150.8283333
OVOC10015_OVP11941_WBGene00246824;391	IAIDNRDQKRFYSWN	439	1545	0.51770698	0.268654262	-5.445345068	119.8641667
OVOC10015_OVP11941_WBGene00246824;397	DQKRFYSWNSNE	499	1023	0.732742044	0.210340683	-5.664951483	-86.93
OVOC10015_OVP11941_WBGene00246824;403	SWNSNEKGLNGTK	689	469	2.858543899	0.892462888	-2.82986736	5301.989167
OVOC10015_OVP11941_WBGene00246824;409	KGLNGTKVYLNVETR	665	1577	0.877274093	0.118419794	-5.977788243	-1857.26
OVOC10015_OVP11941_WBGene00246824;415	KVYLNVETRQCHKGD	408	378	0.443341405	0.232227881	-5.583547247	81.77583333
OVOC10015_OVP11941_WBGene00246824;421	ETRQCHKGDDCK	364	464	3.526355653	1.68844876	1.049439679	2590.970833
OVOC10015_OVP11941_WBGene00246824;427	KGDDCKYQITDIE	1027	1611	2.085780051	0.993536726	-2.364033792	1133.980833
OVOC10015_OVP11941_WBGene00246824;43	YSGKNCSRNDDD	464	226	0.398665144	0.073955286	-6.095991496	72.60916667
OVOC10015_OVP11941_WBGene00246824;433	YQITDIEQAANFL	732	120	2.228498156	0.594980101	-4.138671551	5721.428333
OVOC10015_OVP11941_WBGene00246824;439	EQAANFLLRRIGA	439	17	0.189366107	0.07699848	-6.089104362	42.20166667
OVOC10015_OVP11941_WBGene00246824;445	LLRRIGARLYAA	447	303	0.383165465	0.190113771	-5.739418622	62.3575
OVOC10015_OVP11941_WBGene00246824;451	ARLYAAETEL	434	148	0.675972967	0.200708645	-5.700838066	507.4558333
OVOC10015_OVP11941_WBGene00246824;457	ETELPSGTTNL	865	855	1.130991016	0.647155372	-3.916663912	203.2433333
OVOC10015_OVP11941_WBGene00246824;463	GTTNLKKWMIYMI	124	378	0.591869776	0.263122396	-5.465964306	123.6366667
OVOC10015_OVP11941_WBGene00246824;469	KWMIYMISGFVIQTI	472	754	0.451179705	0.266745629	-5.452634196	35.33083333
OVOC10015_OVP11941_WBGene00246824;475	ISGFVIQTIMIAIVF	943	677	0.211476749	0.11962613	-5.974178107	11.9075
OVOC10015_OVP11941_WBGene00246824;481	QTIMIAIVFTLHRNA	244	1090	-0.003169589	0.001425927	-6.197881506	-18.11833333
OVOC10015_OVP11941_WBGene00246824;487	IVFTLHRNAKRRNLA	1027	841	-0.030922651	0.015352946	-6.191897737	-2.833333333
OVOC10015_OVP11941_WBGene00246824;49	SRNDDDCLDNSCA	281	1749	1.990684329	1.141059509	-1.673644859	864.3066667
OVOC10015_OVP11941_WBGene00246824;493	RNAKRRNLARR	262	728	-0.011024461	0.004459544	-6.197374915	-3.463333333
OVOC10015_OVP11941_WBGene00246824;499	NLARRIQKKVH	753	391	0.095819657	0.052838595	-6.140122095	8.908333333
OVOC10015_OVP11941_WBGene00246824;505	QKKVHVAGTWF	453	53	0.033551447	0.009439707	-6.195544351	43.4775
OVOC10015_OVP11941_WBGene00246824;511	AGTWFPPTLDNYSPL	713	1481	0.841601788	0.145478073	-5.893677921	4922.311667
OVOC10015_OVP11941_WBGene00246824;517	PTLDNYSPLKSNYQN	118	1028	0.418534929	0.07955713	-6.082922517	4680.926667
OVOC10015_OVP11941_WBGene00246824;523	SPLKSNYQNENSQNN	763	1693	1.544181081	0.437242376	-4.787325752	5677.308333
OVOC10015_OVP11941_WBGene00246824;529	YQNENSQNNGISLEK	15	661	3.024756119	1.297827374	-0.906065559	9173.340833
OVOC10015_OVP11941_WBGene00246824;535	QNNGISLEKINENKD	408	1764	0.495197024	0.081323812	-6.078583962	2868.876667
OVOC10015_OVP11941_WBGene00246824;541	LEKINENKDGKYFIE	905	727	1.869733784	0.627014962	-4.003619967	3960.5975
OVOC10015_OVP11941_WBGene00246824;547	NKDGKYFIEVYMIPD	108	678	1.913902319	0.936359026	-2.63240558	742.3208333
OVOC10015_OVP11941_WBGene00246824;55	CLDNSCAYGSTCLDG	109	1645	1.717832604	0.698296201	-3.697560794	1474.095833
OVOC10015_OVP11941_WBGene00246824;553	FIEVYMIPDSEDENI	117	811	1.823708708	0.82866968	-3.124978856	1370.649167
OVOC10015_OVP11941_WBGene00246824;559	IPDSEDENIDERKWT	10	910	2.670612249	0.763797065	-3.408805388	3350.278333
OVOC10015_OVP11941_WBGene00246824;565	ENIDERKWTILHDQA	942	858	1.227346313	0.232300483	-5.583314369	3339.330833
OVOC10015_OVP11941_WBGene00246824;571	KWTILHDQAMDIFPI	696	1124	0.705933165	0.164773269	-5.828695224	735.9358333
OVOC10015_OVP11941_WBGene00246824;577	DQAMDIFPIKTPID	979	1607	0.476545782	0.094314225	-6.045601014	1009.93
OVOC10015_OVP11941_WBGene00246824;583	FPIKTPIDKLLVNTK	215	1279	0.002179899	0.00072916	-6.197926378	-170.6566667
OVOC10015_OVP11941_WBGene00246824;589	IDKLLVNTKNNDG	797	1773	0.667155688	0.158395485	-5.850259044	1582.183333
OVOC10015_OVP11941_WBGene00246824;595	NTKNNDGKTAM	289	1019	2.393972383	0.847751077	-3.039610212	4122.991667
OVOC10015_OVP11941_WBGene00246824;601	GKTAMMITALNQR	936	164	0.110300401	0.05487703	-6.136295026	11.04666667
OVOC10015_OVP11941_WBGene00246824;607	ITALNQRKNEEI	480	1414	1.781581832	0.826040206	-3.135828902	1059.1075
OVOC10015_OVP11941_WBGene00246824;61	AYGSTCLDGIAK	228	1494	0.756342783	0.408457444	-4.902493494	146.7241667
OVOC10015_OVP11941_WBGene00246824;613	RKNEEISCTDVEN	230	1718	2.0362007	0.829364241	-3.121788627	945.76
OVOC10015_OVP11941_WBGene00246824;619	SCTDVENLFLAGALI	941	1489	0.054464641	0.020852947	-6.187243993	15.60416667
OVOC10015_OVP11941_WBGene00246824;625	NLFLAGALIDCEDD	1006	1392	-1.308575458	0.619342586	-4.035955944	-646.4566667
OVOC10015_OVP11941_WBGene00246824;631	ALIDCEDDYGETALI	678	348	1.716212348	1.193965178	-1.415712811	578.8316667
OVOC10015_OVP11941_WBGene00246824;637	DDYGETALIMAIKA	171	297	0.669203723	0.296961276	-5.336369085	209.2075
OVOC10015_OVP11941_WBGene00246824;643	ALIMAIKAGRAEV	35	101	1.117401242	0.351693849	-5.124594207	770.7708333
OVOC10015_OVP11941_WBGene00246824;649	KAGRAEVVKCLLRFG	679	195	0.104015459	0.05425197	-6.13741621	14.14583333
OVOC10015_OVP11941_WBGene00246824;655	VVKCLLRFGADIT	122	1454	0.151593367	0.087072096	-6.064407527	12.78333333
OVOC10015_OVP11941_WBGene00246824;661	RFGADITVFDIHNRT	223	883	0.239627435	0.120545123	-5.971495567	48.1875
OVOC10015_OVP11941_WBGene00246824;667	TVFDIHNRTVLHHAA	693	1031	0.423110102	0.18838478	-5.745630772	121.2391667
OVOC10015_OVP11941_WBGene00246824;67	LDGIAKYTCICPPG	68	814	-0.461208902	0.116052536	-5.984698271	-383.6441667
OVOC10015_OVP11941_WBGene00246824;673	NRTVLHHAASINAAD	659	1593	0.361803647	0.1544349	-5.863873501	113.6116667
OVOC10015_OVP11941_WBGene00246824;679	HAASINAADIVRI	904	270	-0.18191252	0.049813309	-6.145838915	41.0125
OVOC10015_OVP11941_WBGene00246824;685	AADIVRILLE	208	174	0.207513542	0.104832774	-6.017118571	16.29
OVOC10015_OVP11941_WBGene00246824;691	ILLETDEIEVDSID	1017	123	1.789348795	0.661581079	-3.855217865	957.8158333
OVOC10015_OVP11941_WBGene00246824;697	EIEVDSIDDTDCSPL	960	302	1.053907193	0.363234578	-5.080305492	416.5066667
OVOC10015_OVP11941_WBGene00246824;7	STILGYCEKFSN	21	193	0.347820157	0.147252277	-5.887762925	81.22416667
OVOC10015_OVP11941_WBGene00246824;703	IDDTDCSPLMTVA	1003	807	0.699828732	0.151845001	-5.872567776	2253.574167
OVOC10015_OVP11941_WBGene00246824;709	SPLMTVAKLGYRDPE	14	698	1.246300163	0.814530252	-3.188908417	258.4808333
OVOC10015_OVP11941_WBGene00246824;715	AKLGYRDPEAIALLI	1021	487	0.18682441	0.102539783	-6.023275561	14.57083333
OVOC10015_OVP11941_WBGene00246824;721	DPEAIALLIDAGADI	945	1501	0.613946643	0.383193584	-5.002420329	88.97083333
OVOC10015_OVP11941_WBGene00246824;727	LLIDAGADINCTGNH	93	1459	-0.252966578	0.056657294	-6.132844097	-358.6925
OVOC10015_OVP11941_WBGene00246824;73	YTCICPPGKIGLFCH	314	794	0.6032554	0.387782112	-4.984311419	73.16
OVOC10015_OVP11941_WBGene00246824;733	ADINCTGNHINGE	299	49	-0.025989032	0.004280357	-6.197417289	-794.8116667
OVOC10015_OVP11941_WBGene00246824;739	GNHINGEMYKGRTAL	146	1046	1.082747756	0.513569229	-4.476411042	432.275
OVOC10015_OVP11941_WBGene00246824;745	EMYKGRTALHYAAMQ	241	235	0.624571451	0.300745879	-5.32195535	165.5875
OVOC10015_OVP11941_WBGene00246824;751	TALHYAAMQSNQELA	48	1006	-0.617814345	0.161974987	-5.838161757	-1257.705
OVOC10015_OVP11941_WBGene00246824;757	AMQSNQELARYLVER	428	1398	1.079444955	0.356317005	-5.106745133	499.9575
OVOC10015_OVP11941_WBGene00246824;763	ELARYLVERGANLN	822	400	0.203543405	0.11379643	-5.99124108	28.9075
OVOC10015_OVP11941_WBGene00246824;769	VERGANLNIQDHMGQ	697	1287	1.220319855	0.3633585	-5.07985105	1263.973333
OVOC10015_OVP11941_WBGene00246824;775	LNIQDHMGQTPLFLA	170	134	0.87965259	0.514109668	-4.474323097	155.0775
OVOC10015_OVP11941_WBGene00246824;781	MGQTPLFLAASQGHV	422	1550	0.039662286	0.017886724	-6.189911744	5.3525
OVOC10015_OVP11941_WBGene00246824;787	FLAASQGHVEMVH	406	490	-0.343960026	0.118136077	-5.978684401	-62.62916667
OVOC10015_OVP11941_WBGene00246824;79	PGKIGLFCHMDDPC	254	362	0.586867144	0.259885937	-5.478030813	127.5775
OVOC10015_OVP11941_WBGene00246824;793	GHVEMVHMLVIAGA	283	1595	-0.186183731	0.075480868	-6.092494178	-66.65583333
OVOC10015_OVP11941_WBGene00246824;799	HMLVIAGARRYIPDN	664	726	0.932773657	0.545316304	-4.346833843	181.6116667
OVOC10015_OVP11941_WBGene00246824;805	GARRYIPDNMDQTPE	858	1340	0.931541287	0.246030088	-5.531708592	789.935
OVOC10015_OVP11941_WBGene00246824;811	PDNMDQTPEEIASYK	874	1606	1.416641951	1.081917672	-1.956148025	268.14
OVOC10015_OVP11941_WBGene00246824;817	TPEEIASYKEYGEVV	827	1559	2.643118232	0.882901934	-2.875034031	3975.715833
OVOC10015_OVP11941_WBGene00246824;823	SYKEYGEVVQYFKNL	254	408	0.770945807	0.365544485	-5.071304235	243.9708333
OVOC10015_OVP11941_WBGene00246824;829	EVVQYFKNLRIQNDP	270	550	-0.383837965	0.141351403	-5.906737154	-181.6066667
OVOC10015_OVP11941_WBGene00246824;835	KNLRIQNDPFVKNGK	153	151	0.976083017	0.525683217	-4.427274935	342.8091667
OVOC10015_OVP11941_WBGene00246824;841	NDPFVKNGKNGRSKN	91	379	2.651411037	1.488143956	0.058873098	2277.5075
OVOC10015_OVP11941_WBGene00246824;847	NGKNGRSKNALANKN	920	218	2.83506678	1.343717181	-0.673236342	2413.284167
OVOC10015_OVP11941_WBGene00246824;85	FCHMDDPCMQKPC	700	1582	0.245970791	0.085290771	-6.068912005	67.05583333
OVOC10015_OVP11941_WBGene00246824;853	SKNALANKNIKKPR	866	164	0.884612915	0.288677925	-5.36814224	418.0991667
OVOC10015_OVP11941_WBGene00246824;859	NKNIKKPRIIE	275	1401	0.720904535	0.324809343	-5.22944402	151.9816667
OVOC10015_OVP11941_WBGene00246824;865	PRIIEISPKPLEMIL	405	1031	0.518083541	0.149084612	-5.881626616	263.8591667
OVOC10015_OVP11941_WBGene00246824;871	SPKPLEMILNASKVA	692	2	0.323750735	0.072355223	-6.099441503	539.52
OVOC10015_OVP11941_WBGene00246824;877	MILNASKVAITSESC	22	696	0.911354777	0.808043889	-3.217009101	108.8291667
OVOC10015_OVP11941_WBGene00246824;883	KVAITSESCSNSSN	64	18	1.928445599	0.873363891	-2.922157934	1646.143333
OVOC10015_OVP11941_WBGene00246824;889	ESCSNSSNSSTF	231	1669	1.832933171	0.760583967	-3.423579733	4271.61
OVOC10015_OVP11941_WBGene00246824;895	SNSSTFVDRSKECNN	759	1415	-0.287090178	0.061428314	-6.123309815	-793.17
OVOC10015_OVP11941_WBGene00246824;901	VDRSKECNNLNSYLS	971	675	2.225037244	0.465944083	-4.671794012	9311.5425
OVOC10015_OVP11941_WBGene00246824;907	CNNLNSYLSCKTI	917	1141	1.284280573	0.24298787	-5.543222467	3040.1225
OVOC10015_OVP11941_WBGene00246824;91	PCMQKPCGNSSECI	265	207	2.600680883	1.499941425	0.118888049	1577.115
OVOC10015_OVP11941_WBGene00246824;913	YLSCKTIIQPSNS	624	1372	0.332623662	0.102263665	-6.024045701	64.61916667
OVOC10015_OVP11941_WBGene00246824;919	IIQPSNSSNII	142	1252	-0.444662517	0.085929737	-6.067192112	-2506.298333
OVOC10015_OVP11941_WBGene00246824;925	SSNIISQQNVQH	504	1162	1.437077238	0.373762437	-5.039403193	2088.435833
OVOC10015_OVP11941_WBGene00246824;931	QQNVQHFIQPSYS	877	305	2.607800776	0.856705431	-2.998880169	4750.446667
OVOC10015_OVP11941_WBGene00246824;937	FIQPSYSSTDQMA	728	406	2.239782553	0.618004968	-4.04204294	6047.2625
OVOC10015_OVP11941_WBGene00246824;943	SSTDQMANQDYN	511	15	1.81991423	0.42068086	-4.852760424	2803.451667
OVOC10015_OVP11941_WBGene00246824;949	ANQDYNLQNTCRMND	46	1486	0.484028427	0.10003687	-6.030231234	-114.7875
OVOC10015_OVP11941_WBGene00246824;955	LQNTCRMNDENIPVS	648	1374	2.355333637	1.335798033	-0.712031127	854.175
OVOC10015_OVP11941_WBGene00246824;961	MNDENIPVSSISPLG	588	822	1.295314958	0.815987266	-3.181792455	232.8933333
OVOC10015_OVP11941_WBGene00246824;967	PVSSISPLGFEHYV	624	198	0.727121385	0.204471717	-5.686738246	317.0591667
OVOC10015_OVP11941_WBGene00246824;97	CGNSSECITDIASGE	1068	1320	2.15888936	0.606706667	-4.090135645	2519.365
OVOC10015_OVP11941_WBGene00246824;973	PLGFEHYV	713	1473	0.674071098	0.203662896	-5.689970794	441.745
OVOC10016_OVP06433_WBGene00246825;1	MYDFTPCEPKTKMLA	755	427	-0.222322967	0.112274468	-5.995611566	-159.9133333
OVOC10016_OVP06433_WBGene00246825;103	PYYIKFLQCFIAVKF	518	154	0.246074261	0.14520138	-5.894599285	25.44666667
OVOC10016_OVP06433_WBGene00246825;109	LQCFIAVKFYGKSFI	817	495	0.455923779	0.352680591	-5.120894622	55.1625
OVOC10016_OVP06433_WBGene00246825;115	VKFYGKSFILSIK	5	401	0.233627777	0.119753344	-5.973723254	28.01333333
OVOC10016_OVP06433_WBGene00246825;121	SFILSIKSL	508	1602	0.392319051	0.269000617	-5.443807832	46.8275
OVOC10016_OVP06433_WBGene00246825;13	MLACCRRFNPFVLFL	849	1373	0.290750995	0.188892508	-5.743832622	23.15416667
OVOC10016_OVP06433_WBGene00246825;19	RFNPFVLFLLMIF	363	1333	0.177073859	0.097481759	-6.037333035	12.2775
OVOC10016_OVP06433_WBGene00246825;25	LFLLMIFSIIAIA	637	1473	-0.135282049	0.072091011	-6.100020407	-17.66
OVOC10016_OVP06433_WBGene00246825;31	FSIIAIAAVPVLL	124	698	0.0057291	0.002121976	-6.197814857	7.423333333
OVOC10016_OVP06433_WBGene00246825;37	AAVPVLLLCCIC	306	1082	0.175883237	0.083747763	-6.072646444	12.4975
OVOC10016_OVP06433_WBGene00246825;43	LLCCICPPFRVLCEC	832	1496	0.379057944	0.163716474	-5.832096967	58.32333333
OVOC10016_OVP06433_WBGene00246825;49	PPFRVLCECCLCCE	799	693	0.958215824	0.295021685	-5.343931442	458.6991667
OVOC10016_OVP06433_WBGene00246825;55	CECCLCCESCAID	115	761	-0.078059708	0.023477182	-6.184599213	30.79916667
OVOC10016_OVP06433_WBGene00246825;61	CESCAIDENGNFIHF	1031	599	-1.851599428	0.596261301	-4.13307699	-13894.34833
OVOC10016_OVP06433_WBGene00246825;67	DENGNFIHFKEEEDR	1073	1099	0.175576443	0.03165347	-6.174901992	870.0491667
OVOC10016_OVP06433_WBGene00246825;7	CEPKTKMLACCRR	63	721	-0.283172767	0.191011698	-5.736191463	-78.5725
OVOC10016_OVP06433_WBGene00246825;73	IHFKEEEDRITEEFD	174	966	3.116455355	1.098081482	-1.877994186	5045.316667
OVOC10016_OVP06433_WBGene00246825;79	EDRITEEFDIKTN	645	1615	1.979699826	0.374380991	-5.036952764	4231.651667
OVOC10016_OVP06433_WBGene00246825;85	EFDIKTNDYTT	407	779	1.232350771	0.382823087	-5.004030894	2339.9775
OVOC10016_OVP06433_WBGene00246825;91	NDYTTTGSRMGM	333	855	1.488133131	0.222180096	-5.620450684	1419.496667
OVOC10016_OVP06433_WBGene00246825;97	GSRMGMPYYIK	110	246	0.624239331	0.254177321	-5.499765955	167.9058333
OVOC10017_OVP07355_WBGene00246826;1	MAFTPEHGALIVDSQ	575	731	-0.580113707	0.143205459	-5.900871	-413.4008333
OVOC10017_OVP07355_WBGene00246826;1003	AIPTSASVPLSSER	267	1519	-0.141941897	0.026192797	-6.181639497	-621.9541667
OVOC10017_OVP07355_WBGene00246826;1009	SVPLSSERILEDQL	912	96	2.543475676	0.827521783	-3.129603661	1828.8325
OVOC10017_OVP07355_WBGene00246826;1015	ERILEDQLSLFRN	659	225	0.221571427	0.069368526	-6.106216173	-72.47333333
OVOC10017_OVP07355_WBGene00246826;1021	QLSLFRNSVLRIR	960	750	0.150427164	0.08128601	-6.078671451	25.56416667
OVOC10017_OVP07355_WBGene00246826;1027	NSVLRIRYDQMGAD	573	1057	0.211300875	0.116090546	-5.984590386	26.83833333
OVOC10017_OVP07355_WBGene00246826;103	TSQVDYSVSNRYVGH	464	1528	-0.068898432	0.020983729	-6.187131385	-52.7225
OVOC10017_OVP07355_WBGene00246826;1033	RYDQMGADVRTIFE	546	546	1.549175954	0.692093061	-3.723878653	599.9033333
OVOC10017_OVP07355_WBGene00246826;1039	ADVRTIFESVFKIQN	91	773	0.123073591	0.064307915	-6.117351742	34.99833333
OVOC10017_OVP07355_WBGene00246826;1045	FESVFKIQNHSTCRT	11	767	-0.077345941	0.032127321	-6.174279354	-58.08166667
OVOC10017_OVP07355_WBGene00246826;1051	IQNHSTCRTLVVFAD	485	865	0.253017882	0.148725055	-5.882915913	16.22583333
OVOC10017_OVP07355_WBGene00246826;1057	CRTLVVFADERNKL	375	7	1.704303547	0.697756751	-3.699828317	639.4925
OVOC10017_OVP07355_WBGene00246826;1063	FADERNKLSLSGDK	1029	1015	2.55563798	0.907599709	-2.761331222	9985.1825
OVOC10017_OVP07355_WBGene00246826;1069	KLSLSGDKTLISAFL	689	1413	0.787752421	0.30202034	-5.317078997	347.3225
OVOC10017_OVP07355_WBGene00246826;1075	DKTLISAFLSSNI	1012	528	0.152143276	0.063586055	-6.118878936	26.65
OVOC10017_OVP07355_WBGene00246826;1081	AFLSSNIPQCLP	1075	1353	-0.082974226	0.031528555	-6.175069743	-8.420833333
OVOC10017_OVP07355_WBGene00246826;1087	IPQCLPPAMCNGFDN	124	1574	1.321881645	0.331878537	-5.201715473	1897.928333
OVOC10017_OVP07355_WBGene00246826;109	SVSNRYVGHSPRNTR	322	338	0.069515599	0.029690763	-6.177404524	3.0375
OVOC10017_OVP07355_WBGene00246826;1093	PAMCNGFDNQTITLP	69	383	1.50839454	0.670335069	-3.818116021	869.2033333
OVOC10017_OVP07355_WBGene00246826;1099	FDNQTITLPLLQLYE	137	847	0.740928424	0.272102997	-5.431832543	136.1325
OVOC10017_OVP07355_WBGene00246826;1105	TLPLLQLYEDIIVDR	716	456	0.143129527	0.025485866	-6.182425546	416.9208333
OVOC10017_OVP07355_WBGene00246826;1111	LYEDIIVDRMTEE	49	1749	-0.54049056	0.188009891	-5.746826375	-177.0241667
OVOC10017_OVP07355_WBGene00246826;1117	VDRMTEEQALDLLD	214	330	-0.193262339	0.028979419	-6.178292301	-1202.655833
OVOC10017_OVP07355_WBGene00246826;1123	EQALDLLDDMM	171	47	-0.346758683	0.069561399	-6.105786863	-110.7408333
OVOC10017_OVP07355_WBGene00246826;1129	LDDMMMHVNFP	577	291	0.482092829	0.122034555	-5.967040249	461.9333333
OVOC10017_OVP07355_WBGene00246826;1135	HVNFPWADPYD	246	60	-0.215352317	0.084209532	-6.071494902	-538.02
OVOC10017_OVP07355_WBGene00246826;1141	ADPYDGTQPDC	81	549	0.224871637	0.036231055	-6.168432426	-726.1291667
OVOC10017_OVP07355_WBGene00246826;1147	TQPDCWPPEIPFCP	602	1324	-0.014736755	0.005064842	-6.197213025	-4.279166667
OVOC10017_OVP07355_WBGene00246826;115	VGHSPRNTRGYDVLN	376	1548	1.351709466	0.624285817	-4.01550272	397.11
OVOC10017_OVP07355_WBGene00246826;1153	PPEIPFCPPWSNN	817	695	-0.362622268	0.074298242	-6.095179672	-880.2183333
OVOC10017_OVP07355_WBGene00246826;1159	CPPWSNNGRGI	414	720	0.858925758	0.287632266	-5.372211124	795.1283333
OVOC10017_OVP07355_WBGene00246826;1165	NGRGILNRRIGAN	880	658	0.145690326	0.088653088	-6.06036546	15.46833333
OVOC10017_OVP07355_WBGene00246826;1171	NRRIGANTPGQAAKV	171	1431	0.552978814	0.290458527	-5.361280018	95.49333333
OVOC10017_OVP07355_WBGene00246826;1177	NTPGQAAKVVLKS	861	671	0.443448327	0.333072941	-5.196911848	42.96
OVOC10017_OVP07355_WBGene00246826;1183	AKVVLKSVRWF	879	683	-0.049610519	0.022077964	-6.186050855	-8.654166667
OVOC10017_OVP07355_WBGene00246826;1189	SVRWFYSEMLLEKLK	957	1635	0.184388303	0.092535678	-6.050257949	31.03416667
OVOC10017_OVP07355_WBGene00246826;1195	SEMLLEKLKLEDGLK	475	1181	0.487755783	0.091517754	-6.052928069	142.8508333
OVOC10017_OVP07355_WBGene00246826;1201	KLKLEDGLKTIAPSL	709	1349	1.018687162	0.278963583	-5.404919417	799.3183333
OVOC10017_OVP07355_WBGene00246826;1207	GLKTIAPSLAEL	755	259	1.634900496	1.142459837	-1.666776866	291.8033333
OVOC10017_OVP07355_WBGene00246826;121	NTRGYDVLNCSTKEN	698	848	1.085638786	0.390108101	-4.974960173	414.6875
OVOC10017_OVP07355_WBGene00246826;1213	PSLAELTHNLLQERN	455	703	-0.805227297	0.273385136	-5.427132687	-930.875
OVOC10017_OVP07355_WBGene00246826;1219	THNLLQERNSALQTP	107	1705	0.350366939	0.111404863	-5.99816649	-51.46333333
OVOC10017_OVP07355_WBGene00246826;1225	ERNSALQTPIPRPAS	340	442	2.723720617	0.848069564	-3.038448048	5515.134167
OVOC10017_OVP07355_WBGene00246826;1231	QTPIPRPASQEITQF	700	1476	3.382207132	1.248668698	-1.14360512	5180.356667
OVOC10017_OVP07355_WBGene00246826;1237	PASQEITQFRVPGKV	685	1499	1.353624502	0.597914141	-4.126740077	675.7216667
OVOC10017_OVP07355_WBGene00246826;1243	TQFRVPGKVVKRCS	797	705	0.151959656	0.080988594	-6.079409083	17.12916667
OVOC10017_OVP07355_WBGene00246826;1249	GKVVKRCSSQRS	382	478	-0.114208341	0.061883859	-6.122349951	-8.056666667
OVOC10017_OVP07355_WBGene00246826;1255	CSSQRSYSSQLRI	284	88	-0.081104765	0.04800351	-6.149085347	-16.51916667
OVOC10017_OVP07355_WBGene00246826;1261	YSSQLRISSCHS	1017	9	0.2059869	0.082854563	-6.074940923	91.4925
OVOC10017_OVP07355_WBGene00246826;1267	ISSCHSSASQELR	763	1111	0.771010109	0.61739104	-4.044764834	108.5166667
OVOC10017_OVP07355_WBGene00246826;127	VLNCSTKENANQNGE	409	475	2.57684751	0.883793035	-2.870541557	2477.334167
OVOC10017_OVP07355_WBGene00246826;1273	SASQELRVYDQPSIA	155	1297	0.901394963	0.18539981	-5.756039233	-352.9683333
OVOC10017_OVP07355_WBGene00246826;1279	RVYDQPSIALPP	645	1773	0.907555839	0.271407714	-5.434846183	596.88
OVOC10017_OVP07355_WBGene00246826;1285	SIALPPPEIRTDF	279	1309	1.709117211	1.345928479	-0.662884043	331.6216667
OVOC10017_OVP07355_WBGene00246826;1291	PEIRTDFTLQDLPYR	880	1058	0.589493137	0.21386179	-5.651934776	-35.57083333
OVOC10017_OVP07355_WBGene00246826;1297	FTLQDLPYRSRAAPL	814	920	0.017420822	0.007300689	-6.196463305	0.224166667
OVOC10017_OVP07355_WBGene00246826;13	DSQYENEDQQFLEE	1043	519	2.813959903	0.945444237	-2.59081159	3095.4975
OVOC10017_OVP07355_WBGene00246826;1303	PYRSRAAPLSPSQH	967	445	0.059285491	0.029852335	-6.177195686	5.404166667
OVOC10017_OVP07355_WBGene00246826;1309	APLSPSQHSISSQE	874	562	0.652928872	0.12230075	-5.966285994	-362.14
OVOC10017_OVP07355_WBGene00246826;1315	QHSISSQETVPFRL	196	192	0.671984524	0.340932912	-5.166368442	163.5325
OVOC10017_OVP07355_WBGene00246826;1321	QETVPFRLPPHHPMA	608	1662	1.028365721	0.468148132	-4.662830151	312.535
OVOC10017_OVP07355_WBGene00246826;1327	RLPPHHPMANAH	481	1689	0.282948142	0.183651216	-5.762313932	28.09916667
OVOC10017_OVP07355_WBGene00246826;133	KENANQNGESTLRLG	837	1461	3.626068471	1.23366455	-1.218030676	7743.8375
OVOC10017_OVP07355_WBGene00246826;1333	PMANAHLTLQQHPI	689	17	-0.604797908	0.237286231	-5.565332453	-432.0383333
OVOC10017_OVP07355_WBGene00246826;1339	LTLQQHPIISQQ	1047	1235	0.633184852	0.130160708	-5.942022307	500.6325
OVOC10017_OVP07355_WBGene00246826;1345	PIISQQSYDAQNYE	168	180	2.047606665	0.909548677	-2.752453229	1076.533333
OVOC10017_OVP07355_WBGene00246826;1351	SYDAQNYESHSEPYT	850	894	0.524802773	0.186980247	-5.750494474	2660.9675
OVOC10017_OVP07355_WBGene00246826;1357	YESHSEPYTTSDNRG	888	898	0.092911137	0.027803217	-6.17968443	1209.503333
OVOC10017_OVP07355_WBGene00246826;1363	PYTTSDNRGISVMTP	858	1232	-0.595721208	0.125934267	-5.955155546	1396.688333
OVOC10017_OVP07355_WBGene00246826;1369	NRGISVMTPAESC	153	1445	0.25113565	0.124418744	-5.959847447	29.31166667
OVOC10017_OVP07355_WBGene00246826;1375	MTPAESCVIQEEVPF	753	1597	0.260649524	0.05933223	-6.127612387	506.6425
OVOC10017_OVP07355_WBGene00246826;1381	CVIQEEVPFQNPKIA	176	472	-0.912499491	0.177531033	-5.784065591	-3591.301667
OVOC10017_OVP07355_WBGene00246826;1387	VPFQNPKIAVSAHSH	953	1127	-0.440156828	0.128142968	-5.948416792	-355.5316667
OVOC10017_OVP07355_WBGene00246826;139	NGESTLRLGANRVVQ	910	1524	0.670770876	0.198917571	-5.707355677	471.5891667
OVOC10017_OVP07355_WBGene00246826;1393	KIAVSAHSHVSTSSQ	984	318	-0.030938678	0.012425703	-6.193885382	-95.59916667
OVOC10017_OVP07355_WBGene00246826;1399	HSHVSTSSQDFRMPR	483	1747	0.565292382	0.379481321	-5.017051618	101.6208333
OVOC10017_OVP07355_WBGene00246826;1405	SSQDFRMPRIPSQ	284	1538	1.035122729	0.446271093	-4.751210859	347.8075
OVOC10017_OVP07355_WBGene00246826;1411	MPRIPSQQVFTSEDR	640	192	1.246706681	0.450626094	-4.733957662	489.3891667
OVOC10017_OVP07355_WBGene00246826;1417	QQVFTSEDRAASWTS	582	92	1.090743244	0.580548405	-4.198269144	548.7266667
OVOC10017_OVP07355_WBGene00246826;1423	EDRAASWTSRHSSAS	253	1767	0.58215126	0.458964259	-4.700377202	88.5425
OVOC10017_OVP07355_WBGene00246826;1429	WTSRHSSASSGSRS	683	1775	1.520722303	0.534904479	-4.388900914	2657.474167
OVOC10017_OVP07355_WBGene00246826;1435	SASSGSRSSRSNK	154	1452	1.249086825	0.568805317	-4.248071709	438.34
OVOC10017_OVP07355_WBGene00246826;1441	RSSRSNKSSLHS	235	119	1.074629795	0.490520221	-4.572390815	291.0608333
OVOC10017_OVP07355_WBGene00246826;1447	KSSLHSSVHSESR	275	201	0.047979898	0.022639185	-6.185479261	14.12333333
OVOC10017_OVP07355_WBGene00246826;145	RLGANRVVQEPGPIR	547	929	-0.181039303	0.066581442	-6.11238803	-46.90416667
OVOC10017_OVP07355_WBGene00246826;1453	SVHSESRGSVASA	730	574	2.291501364	0.499409915	-4.536277303	6860.120833
OVOC10017_OVP07355_WBGene00246826;1459	RGSVASASSKQF	409	1063	1.093529014	0.325911112	-5.225267555	621.3416667
OVOC10017_OVP07355_WBGene00246826;1465	ASSKQFTVPRHSC	876	398	-0.210867512	0.108742524	-6.005859977	-22.08
OVOC10017_OVP07355_WBGene00246826;1471	TVPRHSCQVPPYN	163	1225	0.614104532	0.168798793	-5.814592857	865.3066667
OVOC10017_OVP07355_WBGene00246826;1477	CQVPPYNKSCALN	678	298	0.868525292	0.414837519	-4.877348786	565.9658333
OVOC10017_OVP07355_WBGene00246826;1483	NKSCALNNHKEQ	654	790	1.646657881	0.596447699	-4.132301917	910.6941667
OVOC10017_OVP07355_WBGene00246826;1489	NNHKEQQQYSA	368	724	0.648561891	0.10238121	-6.023688679	2019.119167
OVOC10017_OVP07355_WBGene00246826;1495	QQYSAASVATKSQ	938	558	0.865684585	0.691561559	-3.72666689	219.47
OVOC10017_OVP07355_WBGene00246826;1501	SVATKSQHTSCIVE	323	543	0.862080715	0.500364872	-4.532296058	99.40583333
OVOC10017_OVP07355_WBGene00246826;1507	QHTSCIVEEDSATA	1044	1290	-0.228480656	0.054768892	-6.136474864	-13.16666667
OVOC10017_OVP07355_WBGene00246826;151	VVQEPGPIREDVEER	630	938	1.321154067	0.572654141	-4.231260546	491.7975
OVOC10017_OVP07355_WBGene00246826;1513	VEEDSATASRIRDE	478	1120	1.864626915	0.823709143	-3.147629178	946.0233333
OVOC10017_OVP07355_WBGene00246826;1519	TASRIRDESSPFRAA	1068	612	1.069115615	0.217436966	-5.638134909	3878.479167
OVOC10017_OVP07355_WBGene00246826;1525	DESSPFRAATPCSNY	352	1332	1.715809864	0.836210032	-3.091891327	874.9725
OVOC10017_OVP07355_WBGene00246826;1531	RAATPCSNYSEYSAA	747	731	0.753176088	0.150721072	-5.876440718	6460.373333
OVOC10017_OVP07355_WBGene00246826;1537	SNYSEYSAASHNVVV	11	271	1.007544426	0.516765161	-4.463298251	331.9925
OVOC10017_OVP07355_WBGene00246826;1543	SAASHNVVVQDSFIS	259	949	0.477064584	0.212667646	-5.656243614	86.68166667
OVOC10017_OVP07355_WBGene00246826;1549	VVVQDSFISDAVNPQ	858	1614	1.286870936	0.298089713	-5.331961843	1814.381667
OVOC10017_OVP07355_WBGene00246826;1555	FISDAVNPQLHFQQT	455	1585	1.221728047	0.475830883	-4.632097347	1059.556667
OVOC10017_OVP07355_WBGene00246826;1561	NPQLHFQQTELAGE	984	1752	2.881437666	1.032470283	-2.184766596	2721.7125
OVOC10017_OVP07355_WBGene00246826;1567	QQTELAGEFVAPQN	788	702	1.795706639	0.515300094	-4.469544654	1318.0175
OVOC10017_OVP07355_WBGene00246826;157	PIREDVEERQDNNGL	863	1289	2.694839611	0.879312489	-2.891782814	5172.2675
OVOC10017_OVP07355_WBGene00246826;1573	GEFVAPQNPSLQQQE	850	442	-0.303782554	0.049938399	-6.145579255	-1119.765833
OVOC10017_OVP07355_WBGene00246826;1579	QNPSLQQQEQEQSQD	422	258	2.917855096	0.822649384	-3.152188115	2067.8525
OVOC10017_OVP07355_WBGene00246826;1585	QQEQEQSQDSGFIRV	177	601	3.057787419	1.486712141	0.051502664	1801.8975
OVOC10017_OVP07355_WBGene00246826;1591	SQDSGFIRVLCACEP	1021	929	-1.059892466	0.300250323	-5.323885655	-1721.309167
OVOC10017_OVP07355_WBGene00246826;1597	IRVLCACEPGLELNA	552	754	-0.583695312	0.194728705	-5.722763799	-1113.4925
OVOC10017_OVP07355_WBGene00246826;1603	CEPGLELNANDC	863	305	-1.185840405	0.318738858	-5.25303349	-2871.365833
OVOC10017_OVP07355_WBGene00246826;1609	LNANDCIRCNRCH	36	1038	-1.86524713	0.901759225	-2.788392924	-2136.464167
OVOC10017_OVP07355_WBGene00246826;1615	IRCNRCHKNFHSKCL	930	434	0.117678648	0.061526011	-6.123091448	7.864166667
OVOC10017_OVP07355_WBGene00246826;1621	HKNFHSKCLPLKRR	942	934	0.166635625	0.086975609	-6.064670596	15.22583333
OVOC10017_OVP07355_WBGene00246826;1627	KCLPLKRRVSNYYCA	40	148	0.106232689	0.054554989	-6.136871889	8.394166667
OVOC10017_OVP07355_WBGene00246826;163	EERQDNNGLQDRQSA	163	61	2.685092827	0.784714144	-3.319582959	6629.576667
OVOC10017_OVP07355_WBGene00246826;1633	RRVSNYYCASCYEK	445	219	0.16543315	0.077288566	-6.088439177	19.32333333
OVOC10017_OVP07355_WBGene00246826;1639	YCASCYEK	424	886	-0.247026298	0.047952149	-6.149196434	134.5691667
OVOC10017_OVP07355_WBGene00246826;169	NGLQDRQSAAVVWTP	325	365	0.372663893	0.196930765	-5.714757776	37.10833333
OVOC10017_OVP07355_WBGene00246826;175	QSAAVVWTPPTFRT	934	1392	0.556224356	0.269339016	-5.442502193	132.2816667
OVOC10017_OVP07355_WBGene00246826;181	WTPPTFRTYRPPCNV	723	779	0.596091258	0.259673682	-5.478842743	159.6666667
OVOC10017_OVP07355_WBGene00246826;187	RTYRPPCNVDWLNPR	717	925	0.402524544	0.186985459	-5.750480592	110.2758333
OVOC10017_OVP07355_WBGene00246826;19	EDQQFLEEIHLSKN	626	350	-0.342869277	0.056845499	-6.132479826	-1897.115
OVOC10017_OVP07355_WBGene00246826;193	CNVDWLNPRVRDVLR	1038	676	0.617347809	0.251337128	-5.511016603	115.1925
OVOC10017_OVP07355_WBGene00246826;199	NPRVRDVLRKYKS	540	1730	0.212077917	0.142241564	-5.903867823	21.93333333
OVOC10017_OVP07355_WBGene00246826;205	VLRKYKSSEINSRE	443	1719	0.571885943	0.409510825	-4.898388186	111.1633333
OVOC10017_OVP07355_WBGene00246826;211	SSEINSREGAELI	141	747	2.746136988	1.069256999	-2.015481789	1872.941667
OVOC10017_OVP07355_WBGene00246826;217	REGAELITKITGSQ	1017	1247	1.481961951	0.418039564	-4.863692749	1115.554167
OVOC10017_OVP07355_WBGene00246826;223	ITKITGSQVSTTT	510	312	1.64629941	0.735153906	-3.536993602	664.2641667
OVOC10017_OVP07355_WBGene00246826;229	SQVSTTTVRVKSR	288	62	0.268978313	0.17352995	-5.797966928	39.24
OVOC10017_OVP07355_WBGene00246826;235	TVRVKSRMLDELDAQ	106	1024	0.656828453	0.19105012	-5.736020346	372.2675
OVOC10017_OVP07355_WBGene00246826;241	RMLDELDAQYAEKG	806	534	0.231475581	0.041857427	-6.159659314	-862.8858333
OVOC10017_OVP07355_WBGene00246826;247	DAQYAEKGTEARYG	744	706	2.222194155	1.247660726	-1.150447291	1168.905833
OVOC10017_OVP07355_WBGene00246826;25	EEIHLSKNNSSGA	8	612	1.964847661	0.405696926	-4.913758025	7575.8675
OVOC10017_OVP07355_WBGene00246826;253	KGTEARYGSEVNGSD	254	90	3.39701684	1.293601565	-0.92894055	4598.420833
OVOC10017_OVP07355_WBGene00246826;259	YGSEVNGSDGADTN	254	1092	3.769562489	1.650409274	0.873314188	5323.963333
OVOC10017_OVP07355_WBGene00246826;265	GSDGADTNQSLREN	275	31	1.922803182	0.979450792	-2.431560373	507.2041667
OVOC10017_OVP07355_WBGene00246826;271	TNQSLRENNRIKYQA	281	651	-0.015890541	0.005621367	-6.197052686	-8.616666667
OVOC10017_OVP07355_WBGene00246826;277	ENNRIKYQANNVN	115	849	1.227135402	0.351389778	-5.125677652	3515.249167
OVOC10017_OVP07355_WBGene00246826;283	YQANNVNPLIPGINA	654	1030	-0.029588867	0.004739646	-6.197305374	357.085
[truncated: 830,710 more rows]
